# Supplementary material for: Interferon-γ induces combined pyroptotic angiopathy and APOL1 expression in human kidney disease
Source: Cell Rep. Author manuscript; Available in PMC 2024 Jul 2. (PMC11216883; doi:10.1016/j.celrep.2024.114310)
Supplement: Table S1. Gene Ontology analysis from Liu et al.’s organoid scRNA-seq showing upregulated pathways for all cell types with IFN-γ treatment, related to Figures 5 and S4 [file NIHMS2002293-supplement-Table_S1__Gene_Ontology_analysis_from_Liu_et_al__s_organoid_scRNA-seq_showing_upregulated_pathways_for_all_cell_types_with_IFN-__treatment__related_to_Figures_5_and_S4.csv]

Cell_type_designation	ID	Description	GeneRatio	BgRatio	pvalue	p.adjust	qvalue	geneID	Count
Combined	GO:0009615	response to virus	118/2087	436/18870	5.75E-21	3.45E-17	2.87E-17	ISG15/GBP1/IFIT3/IFI44L/STAT1/IRF1/IFI6/IFI27/PLSCR1/STAT2/MX1/IFIT1/IFI44/TRIM22/IRF7/EIF2AK2/PARP9/NLRC5/DTX3L/IFIT2/DDX60/ADAR/NMI/TRIM56/PML/SAMHD1/IFI16/EIF5A/OAS1/GBP3/IFIT5/ZC3HAV1/MOV10/CXCL10/IFITM1/TRIM21/GBP2/C1QBP/CASP1/IRF2/IFIH1/ISG20/ZNFX1/PMAIP1/OAS3/PCBP2/USP18/DDX60L/RTP4/TRIM25/APOBEC3G/TLR3/BST2/OAS2/MX2/RSAD2/IFITM3/IL15/PSMA2/APOBEC3F/JAK2/HERC5/TRIM38/IFNAR2/DHX58/IRF3/MYD8…	118
Combined	GO:0051607	defense response to virus	98/2087	334/18870	2.79E-20	7.06E-17	5.88E-17	ISG15/GBP1/IFIT3/IFI44L/STAT1/IRF1/IFI6/IFI27/PLSCR1/STAT2/MX1/IFIT1/TRIM22/IRF7/EIF2AK2/PARP9/NLRC5/DTX3L/IFIT2/DDX60/ADAR/TRIM56/PML/SAMHD1/IFI16/OAS1/GBP3/IFIT5/ZC3HAV1/MOV10/CXCL10/IFITM1/TRIM21/GBP2/C1QBP/CASP1/IRF2/IFIH1/ISG20/ZNFX1/PMAIP1/OAS3/PCBP2/USP18/DDX60L/RTP4/TRIM25/APOBEC3G/TLR3/BST2/OAS2/MX2/RSAD2/IFITM3/IL15/APOBEC3F/HERC5/TRIM38/IFNAR2/DHX58/IRF3/MYD88/TRIM34/PYCARD/APOBEC3C/TR…	98
Combined	GO:0140546	defense response to symbiont	98/2087	335/18870	3.53E-20	7.06E-17	5.88E-17	ISG15/GBP1/IFIT3/IFI44L/STAT1/IRF1/IFI6/IFI27/PLSCR1/STAT2/MX1/IFIT1/TRIM22/IRF7/EIF2AK2/PARP9/NLRC5/DTX3L/IFIT2/DDX60/ADAR/TRIM56/PML/SAMHD1/IFI16/OAS1/GBP3/IFIT5/ZC3HAV1/MOV10/CXCL10/IFITM1/TRIM21/GBP2/C1QBP/CASP1/IRF2/IFIH1/ISG20/ZNFX1/PMAIP1/OAS3/PCBP2/USP18/DDX60L/RTP4/TRIM25/APOBEC3G/TLR3/BST2/OAS2/MX2/RSAD2/IFITM3/IL15/APOBEC3F/HERC5/TRIM38/IFNAR2/DHX58/IRF3/MYD88/TRIM34/PYCARD/APOBEC3C/TR…	98
Combined	GO:0043123	positive regulation of canonical NF-kappaB signal transduction	61/2087	196/18870	2.10E-14	3.15E-11	2.62E-11	SHISA5/RBCK1/TRIM22/NDFIP1/CD74/TNFRSF1A/IFIT5/TRIM21/CASP1/APOL3/TRIM25/TLR3/BST2/CARD16/SECTM1/TRIM38/TIFA/HLA-DRB1/ALPK1/IRF3/GJA1/MYD88/TRIM34/NOD1/LTBR/RBX1/TRIM5/TNFSF10/TMEM9B/SHARPIN/UBD/TFG/RIPK2/LGALS9/CD40/TERF2IP/MTDH/DHX36/BIRC2/CASP8/FADD/CASP10/TRADD/NDFIP2/TBK1/S100A13/TRIM68/RIPK1/LPAR1/TNIP2/ZDHHC13/TRAF2/CCL21/IKBKG/MIB2/RNF31/JMJD8/LURAP1L/TMEM106A/CARD9/TRIM6	61
Combined	GO:0050792	regulation of viral process	55/2087	168/18870	3.75E-14	4.50E-11	3.75E-11	ISG15/STAT1/PLSCR1/MX1/IFIT1/TRIM22/EIF2AK2/CD74/ADAR/IFI16/OAS1/IFIT5/ZC3HAV1/IFITM1/TRIM21/IFIH1/FAM111A/ISG20/ZNFX1/OAS3/TRIM25/APOBEC3G/BST2/OAS2/RSAD2/IFITM3/LY6E/DYNLT1/APOBEC3F/TRIM38/SNX3/HLA-DRB1/TRIM34/VPS4A/P4HB/APOBEC3C/TRIM5/LGALS9/TRIM14/STOM/FMR1/ZFP36/TYRO3/TRIM68/SMPD1/OASL/TRIM26/AXL/APOBEC3D/TBC1D20/LAMP3/TRIM11/APOBEC3B/RNASEL/TRIM6	55
Combined	GO:1903900	regulation of viral life cycle	49/2087	143/18870	1.29E-13	1.29E-10	1.07E-10	ISG15/PLSCR1/MX1/IFIT1/TRIM22/EIF2AK2/CD74/ADAR/IFI16/OAS1/IFIT5/ZC3HAV1/IFITM1/TRIM21/IFIH1/FAM111A/ISG20/ZNFX1/OAS3/TRIM25/APOBEC3G/BST2/OAS2/RSAD2/IFITM3/LY6E/APOBEC3F/TRIM38/SNX3/HLA-DRB1/TRIM34/VPS4A/P4HB/APOBEC3C/TRIM5/LGALS9/FMR1/TYRO3/TRIM68/SMPD1/OASL/TRIM26/AXL/APOBEC3D/LAMP3/TRIM11/APOBEC3B/RNASEL/TRIM6	49
Combined	GO:0048525	negative regulation of viral process	37/2087	93/18870	7.01E-13	6.01E-10	5.00E-10	ISG15/STAT1/PLSCR1/MX1/IFIT1/EIF2AK2/IFI16/OAS1/IFIT5/ZC3HAV1/IFITM1/TRIM21/IFIH1/FAM111A/ISG20/ZNFX1/OAS3/TRIM25/APOBEC3G/BST2/OAS2/RSAD2/IFITM3/LY6E/APOBEC3F/SNX3/APOBEC3C/TRIM5/TRIM14/ZFP36/OASL/TRIM26/APOBEC3D/TRIM11/APOBEC3B/RNASEL/TRIM6	37
Combined	GO:0045824	negative regulation of innate immune response	36/2087	91/18870	1.75E-12	1.31E-09	1.09E-09	ISG15/HLA-B/HLA-E/PARP14/HLA-A/HLA-F/STAT2/SERPING1/NLRC5/ADAR/NMI/TRAFD1/SAMHD1/IFI16/OAS1/TRIM21/OAS3/PCBP2/USP18/HLA-G/CEACAM1/DHX58/USP15/GRN/LGALS9/PTPN2/TGFB1/RPS19/SERPINB9/TYRO3/LYAR/DUSP10/SLAMF8/DRD2/A2M/PPARG	36
Combined	GO:0045071	negative regulation of viral genome replication	27/2087	55/18870	2.22E-12	1.48E-09	1.23E-09	ISG15/PLSCR1/MX1/IFIT1/EIF2AK2/IFI16/OAS1/IFIT5/ZC3HAV1/IFITM1/IFIH1/FAM111A/ISG20/ZNFX1/OAS3/APOBEC3G/BST2/OAS2/RSAD2/IFITM3/APOBEC3F/APOBEC3C/OASL/APOBEC3D/APOBEC3B/RNASEL/TRIM6	27
Combined	GO:0001819	positive regulation of cytokine production	107/2087	499/18870	8.69E-12	5.21E-09	4.34E-09	ISG15/STAT1/IRF1/HLA-E/HLA-A/HLA-F/BTN3A2/IDO1/IRF7/TNFRSF14/EIF2AK2/BTN3A1/CD74/LUM/IL6ST/TRIM56/IFI16/GSDMD/OAS1/ZC3HAV1/CASP1/IFIH1/B2M/OAS3/HLA-G/TLR3/CD274/OAS2/IRF8/RSAD2/MDK/IL15/IL17RC/JAK2/XBP1/CD83/ZNF580/STAT3/DHX58/IRF3/MYD88/F3/PYCARD/CEBPG/HSPB1/NOD1/RAB1A/DDIT3/RIPK2/LGALS9/CD40/EPHB2/ATP6AP2/POLR3D/GBP5/HEG1/DHX36/PTGER4/CASP8/CD81/GATA6/HGF/TGFB1/FADD/C3/CYBA/TBK1/TMED10/S100A13/…	107
Combined	GO:0019882	antigen processing and presentation	40/2087	116/18870	1.79E-11	9.75E-09	8.12E-09	TAP1/HLA-B/HLA-C/PSMB8/HLA-E/HLA-A/PSME1/TAPBP/HLA-F/CD74/PDIA3/ERAP2/IFI30/ERAP1/TAP2/ICAM1/B2M/TAPBPL/HLA-G/HLA-DRB1/LGMN/PYCARD/HLA-DRA/NOD1/CTSL/RAB27A/RAB4A/HLA-DOB/RAB35/EXT1/FGL2/CCL21/CTSS/HLA-DPA1/RAB32/RELB/UNC93B1/RAB33A/CD68/HLA-DQB1	40
Combined	GO:0045088	regulation of innate immune response	94/2087	425/18870	2.75E-11	1.37E-08	1.14E-08	ISG15/HLA-B/IFI35/IRF1/HLA-E/PARP14/PLSCR1/HLA-A/HLA-F/STAT2/SERPING1/IRF7/EIF2AK2/PARP9/NLRC5/DDX60/ADAR/NMI/TRAFD1/TRIM56/SAMHD1/IFI16/OAS1/TRIM21/GBP2/ERAP1/C1QBP/CASP1/IFIH1/ZNFX1/OAS3/PCBP2/USP18/HLA-G/TRIM25/TLR3/SLC15A3/RSAD2/WDFY1/CFH/CEACAM1/PLA2G5/TIFA/DHX58/ALPK1/IRF3/MYD88/PYCARD/NOD1/USP15/TRIM5/GRN/RIPK2/LGALS9/COLEC12/CD40/APOE/PTPN2/POLR3D/GBP5/CYLD/BIRC2/CASP8/NFKBIA/NFKBIZ/TGFB1…	94
Combined	GO:0034976	response to endoplasmic reticulum stress	67/2087	266/18870	6.01E-11	2.77E-08	2.31E-08	EIF2AK2/PML/PDIA3/FBXO6/PMAIP1/TRIM25/CHAC1/ATF3/TMEM258/UBE2J2/ERP27/XBP1/GRINA/SERP1/SEC61B/HM13/NUPR1/HERPUD1/P4HB/TMUB1/ERP44/NOD1/DDIT3/TMED2/MAN1A1/UBXN4/TMCO1/JKAMP/CASP4/DERL1/GET4/PTPN2/HSPA5/STUB1/DERL2/SERINC3/CREB3L1/UBE2J1/SDF2L1/MANF/DDRGK1/TBL2/PDIA6/ERLEC1/BAX/HERPUD2/TMEM259/NCCRP1/EDEM2/CLU/PPP1R15B/TOR1A/SESN2/FBXO44/BAK1/SYVN1/TRAF2/CEBPB/JUN/TRIB3/UBXN6/USP25/SRPX/UBXN8/FBXO2…	67
Combined	GO:0002181	cytoplasmic translation	47/2087	156/18870	7.05E-11	3.02E-08	2.52E-08	RPL38/RPS29/RPL12/RPL31/RPS27/RPL36/RPS28/RPLP2/RPL37/RPL34/RPL39/RPS15/RPL28/EIF2S2/RPL37A/FAU/RPL35A/RPL27A/RPS26/RPL35/RPS17/RPL30/RPL36A/RPS13/SH3BGRL/RPS15A/RPL27/RPS12/SLBP/YBX1/RPS2/RPS25/RPLP1/DHX36/RPL23A/PAIP1/RPL32/RPS19/RPS18/FMR1/EIF3J/RPS24/YBX3/UBA52/CPEB3/EIF3CL/RPL13A	47
Combined	GO:0043122	regulation of canonical NF-kappaB signal transduction	66/2087	265/18870	1.40E-10	5.62E-08	4.68E-08	STAT1/SHISA5/RBCK1/TRIM22/NDFIP1/CD74/OPTN/TNFRSF1A/IFIT5/TRIM21/CASP1/APOL3/TRIM25/TLR3/BST2/CARD16/SECTM1/TRIM38/TIFA/HLA-DRB1/ALPK1/IRF3/GJA1/MYD88/TRIM34/PYCARD/HSPB1/NOD1/LTBR/RBX1/TRIM5/TNFSF10/TMEM9B/SHARPIN/UBD/TFG/RIPK2/LGALS9/CD40/TERF2IP/MTDH/DHX36/BIRC2/CASP8/FADD/CASP10/TRADD/NDFIP2/TBK1/S100A13/TRIM68/RIPK1/LPAR1/TNIP2/ZDHHC13/TRAF2/CCL21/IKBKG/TRAF4/MIB2/RNF31/JMJD8/LURAP1L/TMEM106…	66
Combined	GO:0016032	viral process	93/2087	432/18870	1.63E-10	6.13E-08	5.10E-08	ISG15/STAT1/IFI27/PLSCR1/MX1/IFIT1/TRIM22/IRF7/TNFRSF14/EIF2AK2/PARP9/CD74/CALCOCO2/ADAR/CHMP5/PARP10/IFI16/OAS1/IFIT5/ZC3HAV1/IFITM1/TRIM21/IFIH1/FAM111A/ICAM1/ISG20/ZNFX1/OAS3/PCBP2/TRIM25/APOBEC3G/BST2/OAS2/RSAD2/IFITM3/LY6E/DYNLT1/APOBEC3F/TRIM38/PPIB/SNX3/HLA-DRB1/SLC1A5/SCARB2/TRIM34/VPS4A/P4HB/SLC3A2/MGAT1/APOBEC3C/TRIM5/PCSK5/RAB1A/CTSL/USF1/LGALS9/APOE/GTF2B/CD81/PAIP1/TRIM14/STOM/ST3GAL…	93
Combined	GO:0019058	viral life cycle	75/2087	321/18870	2.01E-10	7.10E-08	5.91E-08	ISG15/IFI27/PLSCR1/MX1/IFIT1/TRIM22/TNFRSF14/EIF2AK2/CD74/ADAR/CHMP5/IFI16/OAS1/IFIT5/ZC3HAV1/IFITM1/TRIM21/IFIH1/FAM111A/ICAM1/ISG20/ZNFX1/OAS3/PCBP2/TRIM25/APOBEC3G/BST2/OAS2/RSAD2/IFITM3/LY6E/DYNLT1/APOBEC3F/TRIM38/PPIB/SNX3/HLA-DRB1/SLC1A5/SCARB2/TRIM34/VPS4A/P4HB/SLC3A2/APOBEC3C/TRIM5/PCSK5/RAB1A/CTSL/LGALS9/APOE/CD81/STOM/CHMP4B/VPS4B/FMR1/TYRO3/TRIM68/SLC52A2/EFNB2/USP6NL/SMPD1/OASL/TRIM26…	75
Combined	GO:0007249	canonical NF-kappaB signal transduction	71/2087	300/18870	3.34E-10	1.11E-07	9.27E-08	STAT1/SHISA5/RBCK1/TRIM22/NDFIP1/CD74/OPTN/TNFRSF1A/IFIT5/TRIM21/CASP1/APOL3/TRIM25/TLR3/BST2/CARD16/SECTM1/TRIM38/EDNRA/TIFA/HLA-DRB1/ALPK1/IRF3/GJA1/MYD88/TRIM34/PYCARD/HSPB1/NOD1/LTBR/RBX1/TRIM5/TNFSF10/TMEM9B/SHARPIN/UBD/TFG/RIPK2/LGALS9/CD40/TERF2IP/MTDH/DHX36/BIRC2/CASP8/NFKBIA/DDRGK1/FADD/CASP10/TRADD/NDFIP2/TBK1/S100A13/TRIM68/RIPK1/LPAR1/TNIP2/TBKBP1/ZDHHC13/TRAF2/CCL21/IKBKG/TRAF4/MIB2/…	71
Combined	GO:0019646	aerobic electron transport chain	33/2087	94/18870	6.03E-10	1.90E-07	1.59E-07	NDUFA1/UQCR11/NDUFA3/CYC1/UQCRQ/NDUFB1/COX7B/COX7A2/NDUFC1/ISCU/NDUFA9/COX5B/UQCR10/NDUFB2/COX7C/COX6C/SDHA/NDUFB3/COX6B1/NDUFB4/NDUFB7/COX8A/UQCRFS1/NDUFC2/NDUFA2/NDUFS4/COX6A1/NDUFA7/SDHD/NDUFS5/UQCRHL/DNAJC15/NDUFB8	33
Combined	GO:0022900	electron transport chain	48/2087	176/18870	1.88E-09	5.64E-07	4.69E-07	IDO1/NDUFA1/UQCR11/NDUFA3/CYC1/UQCRQ/NDUFB1/AKR7A2/COX7B/COX7A2/NDUFC1/ISCU/FDX1/SLC25A22/NDUFA9/COX5B/UQCR10/NDUFB2/COX7C/COX6C/SDHA/NDUFB3/COX6B1/NDUFB4/NDUFB7/SOD2/ASPH/COX8A/UQCRFS1/DEGS1/NDUFC2/NDUFA2/NDUFS4/COX6A1/SURF1/SCO2/NDUFA7/SDHD/VPS54/CYBA/POR/HAAO/NDUFS5/UQCRHL/DNAJC15/NDUFB8/PDIA5/GLRX2	48
Combined	GO:0002832	negative regulation of response to biotic stimulus	43/2087	150/18870	2.48E-09	7.09E-07	5.90E-07	ISG15/HLA-B/HLA-E/PARP14/HLA-A/HLA-F/STAT2/SERPING1/NLRC5/ADAR/NMI/TRAFD1/SAMHD1/IFI16/OAS1/TRIM21/C1QBP/OAS3/PCBP2/USP18/HLA-G/CARD16/CEACAM1/TRIM38/DHX58/USP15/GRN/LGALS9/PTPN2/TGFB1/RPS19/SERPINB9/TYRO3/FGL2/ARG2/LYAR/DUSP10/SLAMF8/TRIM11/DRD2/A2M/CPTP/PPARG	43
Combined	GO:0016485	protein processing	59/2087	245/18870	5.15E-09	1.41E-06	1.17E-06	IFI16/C1R/CASP7/CASP1/FAM111A/CARD16/PLAT/CHAC1/MME/HM13/LGMN/F3/P4HB/RCE1/MYRF/PSENEN/ASPH/PCSK5/CTSL/TMEM98/ANXA2/S100A10/RIPK2/C1RL/YIPF5/ATP6AP2/CASP4/TMEM208/SPCS2/GAS1/BAG2/NCSTN/CASP8/FADD/PSEN2/CAST/SLC30A5/SERPINE2/AEBP1/DISP1/PLGRKT/CASP3/SPPL3/PCSK1N/ADAMTS2/CLN5/BAK1/CASP6/BMP1/CPZ/CTSS/TBC1D10A/THBD/FKRP/CTSZ/P2RX7/F7/PLAUR/KEL	59
Combined	GO:0042773	ATP synthesis coupled electron transport	33/2087	102/18870	6.50E-09	1.62E-06	1.35E-06	NDUFA1/UQCR11/NDUFA3/CYC1/UQCRQ/NDUFB1/COX7B/COX7A2/NDUFC1/ISCU/NDUFA9/COX5B/UQCR10/NDUFB2/COX7C/COX6C/SDHA/NDUFB3/COX6B1/NDUFB4/NDUFB7/COX8A/UQCRFS1/NDUFC2/NDUFA2/NDUFS4/COX6A1/NDUFA7/SDHD/NDUFS5/UQCRHL/DNAJC15/NDUFB8	33
Combined	GO:0042775	mitochondrial ATP synthesis coupled electron transport	33/2087	102/18870	6.50E-09	1.62E-06	1.35E-06	NDUFA1/UQCR11/NDUFA3/CYC1/UQCRQ/NDUFB1/COX7B/COX7A2/NDUFC1/ISCU/NDUFA9/COX5B/UQCR10/NDUFB2/COX7C/COX6C/SDHA/NDUFB3/COX6B1/NDUFB4/NDUFB7/COX8A/UQCRFS1/NDUFC2/NDUFA2/NDUFS4/COX6A1/NDUFA7/SDHD/NDUFS5/UQCRHL/DNAJC15/NDUFB8	33
Combined	GO:0022904	respiratory electron transport chain	37/2087	124/18870	9.68E-09	2.32E-06	1.94E-06	NDUFA1/UQCR11/NDUFA3/CYC1/UQCRQ/NDUFB1/COX7B/COX7A2/NDUFC1/ISCU/SLC25A22/NDUFA9/COX5B/UQCR10/NDUFB2/COX7C/COX6C/SDHA/NDUFB3/COX6B1/NDUFB4/NDUFB7/SOD2/COX8A/UQCRFS1/NDUFC2/NDUFA2/NDUFS4/COX6A1/SCO2/NDUFA7/SDHD/VPS54/NDUFS5/UQCRHL/DNAJC15/NDUFB8	37
Combined	GO:0010934	macrophage cytokine production	18/2087	37/18870	1.27E-08	2.82E-06	2.35E-06	CD74/HLA-G/TLR3/MYD88/PYCARD/NOD1/RIPK2/UBE2J1/TGFB1/PANX1/SPON2/AXL/CARD9/TWIST1/P2RX7/SEMA7A/MAPKAPK2/ACP5	18
Combined	GO:0010935	regulation of macrophage cytokine production	18/2087	37/18870	1.27E-08	2.82E-06	2.35E-06	CD74/HLA-G/TLR3/MYD88/PYCARD/NOD1/RIPK2/UBE2J1/TGFB1/PANX1/SPON2/AXL/CARD9/TWIST1/P2RX7/SEMA7A/MAPKAPK2/ACP5	18
Combined	GO:0045069	regulation of viral genome replication	29/2087	85/18870	1.38E-08	2.95E-06	2.46E-06	ISG15/PLSCR1/MX1/IFIT1/EIF2AK2/ADAR/IFI16/OAS1/IFIT5/ZC3HAV1/IFITM1/IFIH1/FAM111A/ISG20/ZNFX1/OAS3/APOBEC3G/BST2/OAS2/RSAD2/IFITM3/APOBEC3F/TRIM38/APOBEC3C/OASL/APOBEC3D/APOBEC3B/RNASEL/TRIM6	29
Combined	GO:0048002	antigen processing and presentation of peptide antigen	26/2087	71/18870	1.43E-08	2.96E-06	2.46E-06	TAP1/HLA-B/HLA-C/HLA-E/HLA-A/TAPBP/HLA-F/CD74/PDIA3/ERAP2/IFI30/ERAP1/TAP2/B2M/TAPBPL/HLA-G/HLA-DRB1/LGMN/PYCARD/HLA-DRA/CTSL/HLA-DOB/CTSS/HLA-DPA1/UNC93B1/HLA-DQB1	26
Combined	GO:0006986	response to unfolded protein	39/2087	137/18870	1.67E-08	3.19E-06	2.66E-06	EIF2AK2/OPTN/FBXO6/CHAC1/ATF3/UBE2J2/ERP27/XBP1/SERP1/HSF1/DNAJA1/HERPUD1/HSPB1/ERP44/TRAM1/DDIT3/TMED2/CREBRF/UBXN4/JKAMP/DERL1/PTPN2/HSPA5/STUB1/DERL2/TM7SF3/CREB3L1/MANF/DDRGK1/TBL2/ERLEC1/BAX/HERPUD2/EDEM2/PPP1R15B/BAK1/HSPB8/BAG3/EDEM1	39
Combined	GO:0035966	response to topologically incorrect protein	43/2087	159/18870	1.69E-08	3.19E-06	2.66E-06	EIF2AK2/OPTN/FBXO6/CHAC1/ATF3/UBE2J2/ERP27/XBP1/SERP1/HSF1/DNAJA1/HERPUD1/HSPB1/ERP44/TRAM1/DDIT3/TMED2/CREBRF/UBXN4/JKAMP/DERL1/PTPN2/HSPA5/STUB1/DERL2/TM7SF3/CREB3L1/SDF2L1/MANF/DDRGK1/TBL2/ERLEC1/BAX/HERPUD2/EDEM2/CLU/RNF126/PPP1R15B/TOR1A/BAK1/HSPB8/BAG3/EDEM1	43
Combined	GO:0006119	oxidative phosphorylation	41/2087	148/18870	1.71E-08	3.19E-06	2.66E-06	NDUFA1/UQCR11/NDUFA3/CYC1/UQCRQ/NDUFB1/COX7B/COX7A2/NDUFC1/ISCU/NDUFA9/COX5B/NUPR1/UQCR10/NDUFB2/COX7C/COX6C/SDHA/NDUFB3/NDUFA13/COX6B1/NDUFB4/NDUFB7/COX8A/UQCRFS1/UQCC2/NDUFC2/NDUFA2/NDUFS4/COX6A1/NDUFA7/SDHD/NDUFA11/PPIF/NDUFS5/SHMT2/UQCRHL/DNAJC15/NDUFB8/ABCD1/CHCHD10	41
Combined	GO:0002720	positive regulation of cytokine production involved in immune response	28/2087	81/18870	1.75E-08	3.19E-06	2.66E-06	HLA-E/HLA-A/HLA-F/TNFRSF14/CD74/B2M/HLA-G/TLR3/RSAD2/MYD88/PYCARD/NOD1/RIPK2/DHX36/CD81/PANX1/SPON2/SLC7A5/TRAF2/IL1R1/FZD5/ARID5A/CARD9/P2RX7/TRIM6/SEMA7A/MAPKAPK2/IL18R1	28
Combined	GO:0034340	response to type I interferon	29/2087	89/18870	4.42E-08	7.81E-06	6.50E-06	ISG15/STAT1/IFI27/STAT2/SP100/MX1/IFIT1/IRF7/NLRC5/ADAR/TRIM56/SAMHD1/OAS1/IFITM1/IFIH1/OAS3/USP18/OAS2/IFITM3/IFNAR2/IRF3/MYD88/PTPN2/FADD/TBK1/SMPD1/TBKBP1/SHMT2/TRIM6	29
Combined	GO:0002483	antigen processing and presentation of endogenous peptide antigen	14/2087	25/18870	5.36E-08	9.18E-06	7.64E-06	TAP1/HLA-B/HLA-C/HLA-E/HLA-A/TAPBP/HLA-F/ERAP2/ERAP1/TAP2/B2M/HLA-G/HLA-DRB1/HLA-DRA	14
Combined	GO:0001959	regulation of cytokine-mediated signaling pathway	44/2087	171/18870	5.77E-08	9.62E-06	8.01E-06	ISG15/PARP14/STAT2/IRF7/PARP9/CD74/NLRC5/ADAR/TRIM56/SAMHD1/TNFRSF1A/OAS1/CASP1/OAS3/USP18/CSF1/CARD16/VRK2/SLIT2/SPPL2A/IRF3/PYCARD/SLIT3/SHARPIN/RIPK2/CASP4/PTPN2/CYLD/CASP8/FADD/TBK1/RIPK1/AXL/IL7/TRAF2/SH2B3/IL1R1/MIB2/GPS2/TRIM6/CCDC3/MAPKAPK2/C1QTNF4/PPARG	44
Combined	GO:0009100	glycoprotein metabolic process	76/2087	370/18870	6.24E-08	1.01E-05	8.43E-06	CST3/ITM2B/OST4/FBXO6/IL15/TMEM258/GFPT2/SERP1/TUSC3/SOAT1/GNPTG/DPM3/ERP44/MGAT1/KRTCAP2/TMEM59/RAB1A/CTSL/B3GALNT1/MAN1A1/NUDT14/TMEM165/MLEC/ALG2/SRD5A3/NCSTN/DPM1/UBE2J1/CHSY1/CHPF/GOLPH3/ST3GAL4/GCNT1/C1GALT1C1/GALNT10/B3GNT2/ST3GAL3/PHLDA1/MPDU1/NCCRP1/GALNT2/EDEM2/PMM2/B4GALT7/CHPF2/FBXO44/CHSY3/EXT1/POMGNT2/RAMP1/HPSE/GALNT7/CCL21/GMPPB/ALG1/XXYLT1/CHST14/ALG14/DOLK/B3GNT9/NDNF/B3GNT8/ST3…	76
Combined	GO:0045333	cellular respiration	56/2087	243/18870	6.41E-08	1.01E-05	8.43E-06	PRELID1/NDUFA1/UQCR11/NDUFA3/CYC1/UQCRQ/NDUFB1/COX7B/COX7A2/NDUFC1/SUCLG2/ISCU/SLC25A22/NDUFA9/COX5B/NUPR1/UQCR10/NDUFB2/COX7C/COX6C/SDHA/NDUFB3/NDUFA13/COX6B1/NDUFB4/NDUFB7/SOD2/COX8A/UQCRFS1/UQCC2/NDUFC2/MRPS36/NDUFA2/IL10RB/NDUFS4/COX6A1/SURF1/SCO2/COQ10B/NDUFA7/SDHD/TRAP1/PNPT1/PDHB/NDUFA11/VPS54/PPIF/NDUFS5/SHMT2/PANK2/UQCRHL/DNAJC15/NDUFB8/CBFA2T3/ABCD1/CHCHD10	56
Combined	GO:0033209	tumor necrosis factor-mediated signaling pathway	33/2087	111/18870	6.62E-08	1.02E-05	8.48E-06	STAT1/TNFRSF14/TNFSF13B/TNFRSF1A/EIF5A/CASP1/CARD16/JAK2/SPPL2A/FAS/TXNDC17/PYCARD/RRAGA/SHARPIN/COMMD7/CASP4/PTPN2/PLVAP/CYLD/BIRC2/CASP8/NFKBIA/ILK/TRADD/RIPK1/EXT1/TRAF2/MIB2/TNFRSF25/GPS2/CCDC3/MAPKAPK2/PTK2B	33
Combined	GO:0033108	mitochondrial respiratory chain complex assembly	31/2087	101/18870	7.32E-08	1.10E-05	9.14E-06	NDUFA1/NDUFA3/NDUFB1/NDUFC1/PET100/NDUFA9/COX17/COX14/NDUFB2/NDUFB3/NDUFA13/NDUFB4/NDUFB7/UQCRFS1/UQCC2/NDUFC2/NDUFA2/NDUFAF3/NDUFS4/SURF1/SCO2/CHCHD7/COX16/NDUFAF6/NDUFA11/TMEM126B/NDUFAF4/TACO1/NDUFS5/NDUFB8/SDHAF1	31
Combined	GO:0140888	interferon-mediated signaling pathway	32/2087	107/18870	8.94E-08	1.31E-05	1.09E-05	ISG15/STAT1/IRF1/PARP14/IFI27/STAT2/SP100/IRF7/PARP9/NLRC5/ADAR/TRIM56/SAMHD1/OAS1/IFITM1/IFIH1/OAS3/USP18/OAS2/IFITM3/JAK2/IFNAR2/IRF3/MYD88/IL10RB/PTPN2/FADD/TBK1/IFNGR2/TBKBP1/TRIM6/PPARG	32
Combined	GO:0002718	regulation of cytokine production involved in immune response	34/2087	120/18870	1.54E-07	2.20E-05	1.83E-05	HLA-E/HLA-A/HLA-F/TNFRSF14/CD74/B2M/HLA-G/TLR3/BST2/RSAD2/MYD88/PYCARD/NOD1/RIPK2/DHX36/CD81/UBE2J1/TGFB1/PANX1/SPON2/SLC7A5/AXL/TRAF2/IL1R1/FZD5/ARID5A/CARD9/TWIST1/P2RX7/TRIM6/SEMA7A/MAPKAPK2/IL18R1/ACP5	34
Combined	GO:0060759	regulation of response to cytokine stimulus	45/2087	183/18870	1.72E-07	2.41E-05	2.00E-05	ISG15/PARP14/STAT2/IRF7/PARP9/CD74/NLRC5/ADAR/TRIM56/SAMHD1/TNFRSF1A/OAS1/CASP1/IFIH1/OAS3/USP18/CSF1/CARD16/VRK2/SLIT2/SPPL2A/IRF3/PYCARD/SLIT3/SHARPIN/RIPK2/CASP4/PTPN2/CYLD/CASP8/FADD/TBK1/RIPK1/AXL/IL7/TRAF2/SH2B3/IL1R1/MIB2/GPS2/TRIM6/CCDC3/MAPKAPK2/C1QTNF4/PPARG	45
Combined	GO:0051099	positive regulation of binding	35/2087	127/18870	2.14E-07	2.92E-05	2.43E-05	RALB/PARP9/DTX3L/TRIM21/B2M/CLIC2/CEBPG/HAND2/EDF1/ANXA2/RIPK2/APOE/DERL1/RB1/GTF2B/DAZAP2/TGFB1/DPH3/DDRGK1/FMR1/DACT1/SPPL3/TXN/CLN5/BDNF/TRIB3/GPSM1/BAMBI/VTN/TWIST1/NGF/TRIM6/PPARG/PLAUR/BMP2	35
Combined	GO:0002367	cytokine production involved in immune response	34/2087	122/18870	2.37E-07	3.11E-05	2.59E-05	HLA-E/HLA-A/HLA-F/TNFRSF14/CD74/B2M/HLA-G/TLR3/BST2/RSAD2/MYD88/PYCARD/NOD1/RIPK2/DHX36/CD81/UBE2J1/TGFB1/PANX1/SPON2/SLC7A5/AXL/TRAF2/IL1R1/FZD5/ARID5A/CARD9/TWIST1/P2RX7/TRIM6/SEMA7A/MAPKAPK2/IL18R1/ACP5	34
Combined	GO:0051092	positive regulation of NF-kappaB transcription factor activity	39/2087	150/18870	2.39E-07	3.11E-05	2.59E-05	RBCK1/TRIM22/EIF2AK2/TRIM21/TRIM25/CARD16/PSMA6/TRIM38/STAT3/MYD88/TRIM34/PYCARD/NOD1/TRIM5/RIPK2/LGALS9/CD40/NTRK1/TERF2IP/MTDH/TRIM14/TGFB1/DDRGK1/TRADD/RPS6KA4/TRIM68/RIPK1/PRKD2/CLU/RNF25/TRAF2/AR/IKBKG/RNF31/CARD9/ALK/TRIM6/RHEBL1/IL18R1	39
Combined	GO:0009060	aerobic respiration	47/2087	197/18870	2.44E-07	3.11E-05	2.59E-05	NDUFA1/UQCR11/NDUFA3/CYC1/UQCRQ/NDUFB1/COX7B/COX7A2/NDUFC1/SUCLG2/ISCU/NDUFA9/COX5B/NUPR1/UQCR10/NDUFB2/COX7C/COX6C/SDHA/NDUFB3/NDUFA13/COX6B1/NDUFB4/NDUFB7/COX8A/UQCRFS1/UQCC2/NDUFC2/MRPS36/NDUFA2/NDUFS4/COX6A1/SURF1/NDUFA7/SDHD/PDHB/NDUFA11/PPIF/NDUFS5/SHMT2/PANK2/UQCRHL/DNAJC15/NDUFB8/CBFA2T3/ABCD1/CHCHD10	47
Combined	GO:0034612	response to tumor necrosis factor	57/2087	259/18870	2.59E-07	3.23E-05	2.69E-05	GBP1/STAT1/IL18BP/TNFRSF14/TNFSF13B/NUB1/TNFRSF1A/EIF5A/GBP3/GBP2/CASP1/CARD16/JAK2/SPPL2A/FAS/TXNDC17/HAS2/PYCARD/RRAGA/SHARPIN/COMMD7/UBD/NPNT/CXCL16/COL1A1/PCK2/CD40/CASP4/PTPN2/PLVAP/CYLD/BIRC2/CASP8/NFKBIA/ILK/ZFP36/TRADD/RIPK1/CASP3/YBX3/SMPD1/EXT1/SFRP1/TRAF2/GCH1/CCL21/TNFRSF21/MIB2/TNFRSF25/NFATC1/KAT2A/GPS2/KLF2/PID1/CCDC3/MAPKAPK2/PTK2B	57
Combined	GO:0060907	positive regulation of macrophage cytokine production	13/2087	24/18870	2.74E-07	3.36E-05	2.80E-05	CD74/HLA-G/TLR3/MYD88/PYCARD/NOD1/RIPK2/PANX1/SPON2/CARD9/P2RX7/SEMA7A/MAPKAPK2	13
Combined	GO:0019883	antigen processing and presentation of endogenous antigen	15/2087	32/18870	3.89E-07	4.66E-05	3.88E-05	TAP1/HLA-B/HLA-C/HLA-E/HLA-A/TAPBP/HLA-F/CD74/ERAP2/ERAP1/TAP2/B2M/HLA-G/HLA-DRB1/HLA-DRA	15
Combined	GO:0046596	regulation of viral entry into host cell	19/2087	49/18870	4.44E-07	5.22E-05	4.34E-05	TRIM22/CD74/IFITM1/TRIM21/TRIM25/IFITM3/LY6E/TRIM38/SNX3/HLA-DRB1/TRIM34/P4HB/TRIM5/LGALS9/TRIM68/SMPD1/TRIM26/TRIM11/TRIM6	19
Combined	GO:0019079	viral genome replication	35/2087	131/18870	4.84E-07	5.58E-05	4.65E-05	ISG15/IFI27/PLSCR1/MX1/IFIT1/EIF2AK2/ADAR/IFI16/OAS1/IFIT5/ZC3HAV1/IFITM1/IFIH1/FAM111A/ISG20/ZNFX1/OAS3/PCBP2/APOBEC3G/BST2/OAS2/RSAD2/IFITM3/APOBEC3F/TRIM38/PPIB/APOBEC3C/STOM/FMR1/OASL/APOBEC3D/TBC1D20/APOBEC3B/RNASEL/TRIM6	35
Combined	GO:0071357	cellular response to type I interferon	26/2087	83/18870	5.20E-07	5.89E-05	4.90E-05	ISG15/STAT1/IFI27/STAT2/SP100/IFIT1/IRF7/NLRC5/ADAR/TRIM56/SAMHD1/OAS1/IFITM1/IFIH1/OAS3/USP18/OAS2/IFITM3/IFNAR2/IRF3/MYD88/PTPN2/FADD/TBK1/TBKBP1/TRIM6	26
Combined	GO:0031349	positive regulation of defense response	89/2087	480/18870	6.22E-07	6.91E-05	5.76E-05	IFI35/IRF1/HLA-E/PLSCR1/HLA-F/IDO1/IRF7/EIF2AK2/PARP9/NLRC5/DDX60/IL6ST/NMI/TRIM56/IFI16/OPTN/TNFRSF1A/GSDMD/OAS1/GBP2/C1QBP/CASP1/IFIH1/ZNFX1/OAS3/HLA-G/TRIM25/TLR3/SLC15A3/RSAD2/MDK/WDFY1/IL15/PLA2G5/TIFA/DHX58/ALPK1/IRF3/MYD88/CD47/NUPR1/PYCARD/PLA2G2A/NOD1/USP15/TRIM5/GRN/RIPK2/COLEC12/CD40/CASP4/POLR3D/GBP5/CYLD/BIRC2/PTGER4/CD81/NFKBIA/NFKBIZ/TGFB1/RPS19/FADD/C3/CYBA/TRADD/CAMK2N1/TBK1/TYRO…	89
Combined	GO:0061082	myeloid leukocyte cytokine production	19/2087	50/18870	6.41E-07	6.95E-05	5.79E-05	CD74/HLA-G/TLR3/MYD88/PYCARD/NOD1/RIPK2/DHX36/UBE2J1/TGFB1/PANX1/SPON2/AXL/CARD9/TWIST1/P2RX7/SEMA7A/MAPKAPK2/ACP5	19
Combined	GO:2001233	regulation of apoptotic signaling pathway	77/2087	398/18870	6.49E-07	6.95E-05	5.79E-05	IFI6/SP100/RBCK1/CD74/PRELID1/SFRP2/PML/FBXO7/EIF5A/PDIA3/MAZ/ICAM1/PMAIP1/ATF3/JAK2/XBP1/GRINA/SNAI2/PLEKHF1/DNAJA1/FAS/NUPR1/HERPUD1/PYCARD/P4HB/HSPB1/NDUFA13/STRADB/USP15/LTBR/SOD2/CTSL/TNFSF10/DDIT3/BMP5/UBB/PTPN2/LMNA/PSMD10/CYLD/SERINC3/RB1/CREB3L1/HGF/TMBIM1/TRAP1/MCL1/FADD/SIAH1/ING2/TMEM14A/RIPK1/BAX/SLC25A4/PPIF/YBX3/CLU/SFRP1/IL7/BAK1/SYVN1/TRAF2/MAPK8IP2/BDNF/SRPX/AR/CTSS/ACKR3/SLC35F…	77
Combined	GO:0003206	cardiac chamber morphogenesis	34/2087	127/18870	6.66E-07	7.01E-05	5.84E-05	SFRP2/HAND1/DSP/EDNRA/SLIT2/SLIT3/SMARCD3/HAND2/PKP2/BMP5/NRP2/JAG1/HEG1/TNNI1/GATA6/PARVA/TGFB1/TPM1/FZD2/SOS1/HEYL/FGFR2/TBX2/MSX2/HEY1/TGFBR2/TEK/CITED2/TBX20/ENG/WNT2/WNT11/BMP2/MYL3	34
Combined	GO:0032102	negative regulation of response to external stimulus	89/2087	481/18870	6.83E-07	7.06E-05	5.88E-05	ISG15/HLA-B/HLA-E/PARP14/HLA-A/HLA-F/STAT2/SERPING1/NDFIP1/NLRC5/ADAR/NMI/TRAFD1/SAMHD1/IFI16/TNFRSF1A/OAS1/TRIM21/C1QBP/OAS3/PCBP2/USP18/HLA-G/MDK/CARD16/PLAT/CEACAM1/TRIM38/STAT3/DHX58/SLIT2/HLA-DRB1/GREM1/USP15/GRN/SHARPIN/ANXA2/USF1/ANGPT2/LGALS9/APOE/PTPN2/CYLD/PTGER4/RB1/PROS1/HGF/ADA/TGFB1/RPS19/SERPINB9/CHRNA7/ZFP36/TYRO3/SERPINE2/SEMA6D/CERS2/SEMA3F/SEMA4C/GRID2/TFPI/SOCS3/FGL2/ARG2/SEMA…	89
Combined	GO:0036503	ERAD pathway	31/2087	111/18870	7.56E-07	7.69E-05	6.40E-05	FBXO6/TRIM25/UBE2J2/XBP1/SEC61B/HM13/HERPUD1/TMUB1/MAN1A1/UBXN4/JKAMP/DERL1/GET4/HSPA5/STUB1/DERL2/UBE2J1/SDF2L1/ERLEC1/TMEM259/NCCRP1/EDEM2/TOR1A/FBXO44/SYVN1/UBXN6/USP25/UBXN8/FBXO2/EDEM1/FBXO27	31
Combined	GO:0070085	glycosylation	49/2087	217/18870	7.93E-07	7.93E-05	6.60E-05	OST4/IL15/TMEM258/GFPT2/SERP1/TUSC3/DPM3/MGAT1/KRTCAP2/TMEM59/B3GALNT1/NUDT14/TMEM165/MLEC/ALG2/SRD5A3/DPM1/UBE2J1/ST3GAL4/GCNT1/C1GALT1C1/B4GALT4/GALNT10/B3GNT2/ST3GAL3/MPDU1/GALNT2/CLN5/PMM2/B4GALT7/POMGNT2/RAMP1/GALNT7/GMPPB/ALG1/XXYLT1/ALG14/GRM7/DOLK/ABO/B3GNT9/B3GNT8/ST3GAL5/FKRP/MGAT4B/GALNT12/B3GALT4/B3GALT6/GALNT14	49
Combined	GO:0032760	positive regulation of tumor necrosis factor production	30/2087	106/18870	8.32E-07	8.19E-05	6.82E-05	HLA-E/OAS1/IFIH1/OAS3/TLR3/OAS2/JAK2/STAT3/MYD88/PYCARD/HSPB1/NOD1/RIPK2/LGALS9/EPHB2/TGFB1/FADD/CYBA/RIPK1/SPON2/CLU/FZD5/ARID5A/TMEM106A/CARD9/LY96/TWIST1/FRMD8/MAPKAPK2/C1QTNF4	30
Combined	GO:0006486	protein glycosylation	45/2087	193/18870	8.65E-07	8.24E-05	6.86E-05	OST4/IL15/TMEM258/GFPT2/SERP1/TUSC3/DPM3/MGAT1/KRTCAP2/TMEM59/B3GALNT1/NUDT14/TMEM165/MLEC/ALG2/SRD5A3/DPM1/UBE2J1/ST3GAL4/GCNT1/C1GALT1C1/GALNT10/B3GNT2/ST3GAL3/MPDU1/GALNT2/PMM2/B4GALT7/POMGNT2/RAMP1/GALNT7/GMPPB/ALG1/XXYLT1/ALG14/DOLK/B3GNT9/B3GNT8/ST3GAL5/FKRP/MGAT4B/GALNT12/B3GALT4/B3GALT6/GALNT14	45
Combined	GO:0043413	macromolecule glycosylation	45/2087	193/18870	8.65E-07	8.24E-05	6.86E-05	OST4/IL15/TMEM258/GFPT2/SERP1/TUSC3/DPM3/MGAT1/KRTCAP2/TMEM59/B3GALNT1/NUDT14/TMEM165/MLEC/ALG2/SRD5A3/DPM1/UBE2J1/ST3GAL4/GCNT1/C1GALT1C1/GALNT10/B3GNT2/ST3GAL3/MPDU1/GALNT2/PMM2/B4GALT7/POMGNT2/RAMP1/GALNT7/GMPPB/ALG1/XXYLT1/ALG14/DOLK/B3GNT9/B3GNT8/ST3GAL5/FKRP/MGAT4B/GALNT12/B3GALT4/B3GALT6/GALNT14	45
Combined	GO:0051098	regulation of binding	56/2087	262/18870	8.89E-07	8.34E-05	6.94E-05	RALB/SP100/IFIT1/PARP9/DTX3L/IFIT2/IFI16/TRIM21/HAND1/B2M/CARD16/CLIC2/JAK2/MITD1/CEBPG/HAND2/EDF1/DDIT3/ANXA2/RIPK2/APOE/DERL1/BAG2/RB1/GTF2B/NFKBIA/DAZAP2/NES/ADAM15/CDKN1A/TGFB1/DPH3/DDRGK1/FMR1/BAX/DACT1/SPPL3/TXN/CLN5/MSX2/HEY1/BDNF/JUN/TRIB3/GPSM1/BAMBI/GREM2/VTN/TWIST1/NGF/TRIM6/LDLRAP1/PPARG/SLN/PLAUR/BMP2	56
Combined	GO:0019885	antigen processing and presentation of endogenous peptide antigen via MHC class I	12/2087	23/18870	1.36E-06	1.26E-04	1.05E-04	TAP1/HLA-B/HLA-C/HLA-E/HLA-A/TAPBP/HLA-F/ERAP2/ERAP1/TAP2/B2M/HLA-G	12
Combined	GO:0060337	type I interferon-mediated signaling pathway	25/2087	82/18870	1.50E-06	1.35E-04	1.13E-04	ISG15/STAT1/IFI27/STAT2/SP100/IRF7/NLRC5/ADAR/TRIM56/SAMHD1/OAS1/IFITM1/IFIH1/OAS3/USP18/OAS2/IFITM3/IFNAR2/IRF3/MYD88/PTPN2/FADD/TBK1/TBKBP1/TRIM6	25
Combined	GO:0052547	regulation of peptidase activity	63/2087	312/18870	1.51E-06	1.35E-04	1.13E-04	PSMB9/PSMB8/IFI6/PSME2/PSME1/SERPING1/CST3/PRELID1/IFI16/PSMA3/MTCH1/CASP1/PMAIP1/CARD16/JAK2/STAT3/LGMN/FAS/F3/PYCARD/NOD1/NDUFA13/PSENEN/ASPH/GRN/CTSL/TNFSF10/RIPK2/LGALS9/RPS27L/ARL6IP5/BIN1/BIRC2/NCSTN/CASP8/SERPINF1/HGF/DDRGK1/FADD/CASP10/SERPINB9/AQP1/CAST/SERPINE2/PDCD6/BAX/MBP/TIMP1/SERPINB1/BAK1/LAMP3/CTSS/TBC1D10A/ANXA8L1/SERPINE3/CARD9/VTN/SIAH2/CRADD/SPOCK1/ANXA8/PPARG/PLAUR	63
Combined	GO:0034341	response to type II interferon	36/2087	143/18870	1.57E-06	1.37E-04	1.14E-04	GBP1/STAT1/IRF1/GBP4/PARP14/SP100/PARP9/CD74/NLRC5/CALCOCO2/NUB1/GBP3/IFITM1/TRIM21/GBP2/CASP1/TLR3/BST2/IRF8/IFITM3/JAK2/ZYX/CD47/UBD/CXCL16/LGALS9/CD40/PTPN2/GBP5/IFNGR2/GCH1/CCL21/RPL13A/AQP4/HLA-DPA1/PPARG	36
Combined	GO:0097193	intrinsic apoptotic signaling pathway	64/2087	319/18870	1.57E-06	1.37E-04	1.14E-04	IFI6/SHISA5/CD74/SFRP2/PML/IFI16/FBXO7/TNFRSF1A/EIF5A/PMAIP1/CHAC1/JAK2/XBP1/GRINA/SNAI2/NBN/PLEKHF1/DNAJA1/NUPR1/HERPUD1/PYCARD/P4HB/HSPB1/NDUFA13/USP15/SOD2/DDIT3/UBB/RPS27L/CASP4/PTPN2/CUL2/ARL6IP5/CYLD/SERINC3/CREB3L1/TRAP1/CDKN1A/MCL1/TMEM109/SIAH1/ING2/BAX/CASP3/CUL4A/PPIF/YBX3/STK24/CLU/BAK1/CASP6/SYVN1/TRAF2/CEBPB/TRIB3/HIC1/ACKR3/SGMS1/STK11/MSX1/HRAS/SGPP1/MUC1/PLAUR	64
Combined	GO:1903557	positive regulation of tumor necrosis factor superfamily cytokine production	30/2087	110/18870	1.95E-06	1.67E-04	1.39E-04	HLA-E/OAS1/IFIH1/OAS3/TLR3/OAS2/JAK2/STAT3/MYD88/PYCARD/HSPB1/NOD1/RIPK2/LGALS9/EPHB2/TGFB1/FADD/CYBA/RIPK1/SPON2/CLU/FZD5/ARID5A/TMEM106A/CARD9/LY96/TWIST1/FRMD8/MAPKAPK2/C1QTNF4	30
Combined	GO:0052548	regulation of endopeptidase activity	59/2087	288/18870	1.98E-06	1.67E-04	1.39E-04	PSMB9/PSMB8/IFI6/PSME2/PSME1/SERPING1/CST3/PRELID1/IFI16/PSMA3/MTCH1/CASP1/PMAIP1/CARD16/JAK2/STAT3/LGMN/FAS/F3/PYCARD/NOD1/NDUFA13/PSENEN/ASPH/TNFSF10/RIPK2/LGALS9/RPS27L/ARL6IP5/BIN1/BIRC2/NCSTN/CASP8/SERPINF1/HGF/FADD/CASP10/SERPINB9/AQP1/CAST/SERPINE2/PDCD6/BAX/MBP/TIMP1/SERPINB1/BAK1/LAMP3/TBC1D10A/ANXA8L1/SERPINE3/CARD9/VTN/SIAH2/CRADD/SPOCK1/ANXA8/PPARG/PLAUR	59
Combined	GO:0002478	antigen processing and presentation of exogenous peptide antigen	16/2087	40/18870	2.21E-06	1.84E-04	1.53E-04	HLA-E/HLA-A/HLA-F/CD74/IFI30/TAP2/B2M/HLA-DRB1/LGMN/HLA-DRA/CTSL/HLA-DOB/CTSS/HLA-DPA1/UNC93B1/HLA-DQB1	16
Combined	GO:0051091	positive regulation of DNA-binding transcription factor activity	52/2087	244/18870	2.36E-06	1.94E-04	1.62E-04	RBCK1/TRIM22/EIF2AK2/TRIM21/TRIM25/CARD16/PSMA6/TRIM38/DDR2/STAT3/HSF1/MYD88/TRIM34/PYCARD/CEBPG/BEX1/NOD1/TRIM5/PLPP3/DDIT3/RIPK2/LGALS9/CD40/NTRK1/TERF2IP/MTDH/TRIM14/TGFB1/DDRGK1/TRADD/FZD2/RPS6KA4/TRIM68/RIPK1/PRKD2/CLU/TRIM26/RNF25/TRAF2/AR/IKBKG/RNF31/EPHA5/CARD9/ALK/RELN/TRIM6/RHEBL1/IL18R1/PPARG/WNT2/BMP2	52
Combined	GO:1903902	positive regulation of viral life cycle	12/2087	24/18870	2.45E-06	1.96E-04	1.63E-04	CD74/TRIM21/TRIM38/HLA-DRB1/VPS4A/P4HB/LGALS9/FMR1/TYRO3/SMPD1/AXL/TRIM11	12
Combined	GO:0002474	antigen processing and presentation of peptide antigen via MHC class I	15/2087	36/18870	2.49E-06	1.96E-04	1.63E-04	TAP1/HLA-B/HLA-C/HLA-E/HLA-A/TAPBP/HLA-F/PDIA3/ERAP2/IFI30/ERAP1/TAP2/B2M/TAPBPL/HLA-G	15
Combined	GO:0071356	cellular response to tumor necrosis factor	51/2087	238/18870	2.49E-06	1.96E-04	1.63E-04	GBP1/STAT1/IL18BP/TNFRSF14/TNFSF13B/TNFRSF1A/EIF5A/GBP3/GBP2/CASP1/CARD16/JAK2/SPPL2A/FAS/TXNDC17/HAS2/PYCARD/RRAGA/SHARPIN/COMMD7/NPNT/COL1A1/PCK2/CD40/CASP4/PTPN2/PLVAP/CYLD/BIRC2/CASP8/NFKBIA/ILK/ZFP36/TRADD/RIPK1/YBX3/EXT1/SFRP1/TRAF2/CCL21/TNFRSF21/MIB2/TNFRSF25/NFATC1/KAT2A/GPS2/KLF2/PID1/CCDC3/MAPKAPK2/PTK2B	51
Combined	GO:0001961	positive regulation of cytokine-mediated signaling pathway	20/2087	60/18870	3.60E-06	2.73E-04	2.27E-04	PARP14/IRF7/PARP9/CD74/NLRC5/TRIM56/CASP1/CSF1/IRF3/RIPK2/CASP4/FADD/TBK1/RIPK1/AXL/IL7/TRAF2/IL1R1/TRIM6/C1QTNF4	20
Combined	GO:0010257	NADH dehydrogenase complex assembly	20/2087	60/18870	3.60E-06	2.73E-04	2.27E-04	NDUFA1/NDUFA3/NDUFB1/NDUFC1/NDUFA9/NDUFB2/NDUFB3/NDUFA13/NDUFB4/NDUFB7/NDUFC2/NDUFA2/NDUFAF3/NDUFS4/NDUFAF6/NDUFA11/TMEM126B/NDUFAF4/NDUFS5/NDUFB8	20
Combined	GO:0032981	mitochondrial respiratory chain complex I assembly	20/2087	60/18870	3.60E-06	2.73E-04	2.27E-04	NDUFA1/NDUFA3/NDUFB1/NDUFC1/NDUFA9/NDUFB2/NDUFB3/NDUFA13/NDUFB4/NDUFB7/NDUFC2/NDUFA2/NDUFAF3/NDUFS4/NDUFAF6/NDUFA11/TMEM126B/NDUFAF4/NDUFS5/NDUFB8	20
Combined	GO:0001503	ossification	81/2087	444/18870	3.77E-06	2.83E-04	2.35E-04	ISG15/SFRP2/IL6ST/ADAR/MGP/MRC2/IFITM1/RPL38/CSF1/MDK/RPS15/IGFBP3/SNAI2/DDR2/GREM1/RDH14/PTN/CEBPD/IGFBP5/ITGA11/MMP2/PRICKLE1/TNC/IGF2/FERMT2/HAND2/LTBP3/NPNT/BMP5/RRBP1/COL1A1/BCAP29/JAG1/DHX36/PTGER4/CREB3L1/HGF/CHSY1/COL1A2/ANO6/ILK/ROR2/JUND/TCIRG1/MINPP1/FGFR2/ACVR2A/MSX2/S1PR1/EXT1/SNX10/SFRP1/FOSL2/ACHE/EGFR/BMP1/SBNO2/TAPT1/CEBPB/RSPO2/TEK/PEX7/LRP4/BAMBI/NPPC/SLC24A3/CBS/HIRA/SIRT7/TWI…	81
Combined	GO:0030198	extracellular matrix organization	63/2087	321/18870	4.05E-06	3.00E-04	2.50E-04	CST3/SFRP2/LUM/ADAMTS6/TNFRSF1A/CRTAP/DDR2/COL3A1/GREM1/HAS2/COL18A1/MMP23B/COL15A1/MMP2/PRICKLE1/CRISPLD2/MFAP4/EFEMP2/NPNT/ANXA2/ABI3BP/COL5A1/COL1A1/P3H4/FMOD/NID2/CCDC80/RB1/ITGA8/CREB3L1/FBLN5/COL1A2/ADAM15/TGFB1/LAMB2/EGFL6/FBLN1/AEBP1/SMOC2/ADAMTS2/RAMP2/EXT1/MMP25/BMP1/MMP11/MMP28/CTSS/FERMT1/QSOX1/MMP19/ADAMTSL4/NDNF/ZNF469/COLQ/VTN/MATN1/ENG/HPSE2/MMP15/COL8A2/VWA1/BMP2/EGFLAM	63
Combined	GO:0010506	regulation of autophagy	68/2087	355/18870	4.11E-06	3.01E-04	2.50E-04	RALB/TRIM22/CALCOCO2/IFI16/OPTN/FBXO7/DCN/TRIM21/TRIM38/STAT3/TSPO/PLEKHF1/NUPR1/TRIM34/PYCARD/RRAGA/HSPB1/NOD1/ATP6V0C/TRIM5/TMEM59/SH3GLB1/SPTLC2/DDIT3/WDR45/RIPK2/ATP6V0E1/MTDH/FEZ1/RAB8A/SNX6/POLDIP2/CDK16/HGF/HAX1/MCL1/CTSA/CHMP4B/ORMDL3/ATP6V1E1/TBK1/TRIM68/CASP3/SNX7/DHRSX/SLC25A4/DRAM1/SESN2/SLC7A5/ATG2A/LZTS1/KDR/ATP6V1G1/TRIB3/HSPB8/LAMP3/WIPI1/IKBKG/BAG3/GPSM1/QSOX1/RNF31/FZD5/SREBF1/A…	68
Combined	GO:0043062	extracellular structure organization	63/2087	322/18870	4.50E-06	3.26E-04	2.71E-04	CST3/SFRP2/LUM/ADAMTS6/TNFRSF1A/CRTAP/DDR2/COL3A1/GREM1/HAS2/COL18A1/MMP23B/COL15A1/MMP2/PRICKLE1/CRISPLD2/MFAP4/EFEMP2/NPNT/ANXA2/ABI3BP/COL5A1/COL1A1/P3H4/FMOD/NID2/CCDC80/RB1/ITGA8/CREB3L1/FBLN5/COL1A2/ADAM15/TGFB1/LAMB2/EGFL6/FBLN1/AEBP1/SMOC2/ADAMTS2/RAMP2/EXT1/MMP25/BMP1/MMP11/MMP28/CTSS/FERMT1/QSOX1/MMP19/ADAMTSL4/NDNF/ZNF469/COLQ/VTN/MATN1/ENG/HPSE2/MMP15/COL8A2/VWA1/BMP2/EGFLAM	63
Combined	GO:0052372	modulation by symbiont of entry into host	19/2087	56/18870	4.66E-06	3.33E-04	2.77E-04	TRIM22/CD74/IFITM1/TRIM21/TRIM25/IFITM3/LY6E/TRIM38/SNX3/HLA-DRB1/TRIM34/P4HB/TRIM5/LGALS9/TRIM68/SMPD1/TRIM26/TRIM11/TRIM6	19
Combined	GO:0045089	positive regulation of innate immune response	66/2087	343/18870	4.84E-06	3.41E-04	2.84E-04	IFI35/IRF1/HLA-E/PLSCR1/HLA-F/IRF7/EIF2AK2/PARP9/NLRC5/DDX60/NMI/TRIM56/IFI16/OAS1/GBP2/C1QBP/CASP1/IFIH1/ZNFX1/OAS3/HLA-G/TRIM25/TLR3/SLC15A3/RSAD2/WDFY1/PLA2G5/TIFA/DHX58/ALPK1/IRF3/MYD88/PYCARD/NOD1/USP15/TRIM5/RIPK2/COLEC12/CD40/POLR3D/GBP5/CYLD/BIRC2/NFKBIA/NFKBIZ/RPS19/FADD/CYBA/TBK1/TYRO3/RNF135/TNIP2/OASL/PSPC1/CASP6/PIK3AP1/CTSS/TRIM11/LRCH4/CARD9/UNC93B1/LY96/GPS2/TRIM6/CPTP/MAPKAPK2	66
Combined	GO:0050777	negative regulation of immune response	45/2087	205/18870	4.88E-06	3.41E-04	2.84E-04	ISG15/HLA-B/HLA-E/PARP14/HLA-A/HLA-F/STAT2/SERPING1/TNFRSF14/NDFIP1/NLRC5/ADAR/NMI/TRAFD1/SAMHD1/IFI16/OAS1/TRIM21/OAS3/PCBP2/USP18/HLA-G/CEACAM1/DHX58/COL3A1/HLA-DRB1/USP15/GRN/LGALS9/HLX/PTPN2/TGFB1/RPS19/SERPINB9/TYRO3/FGL2/ARG2/ASCL2/LYAR/DUSP10/SLAMF8/PARP3/DRD2/A2M/PPARG	45
Combined	GO:0045229	external encapsulating structure organization	63/2087	323/18870	5.00E-06	3.45E-04	2.87E-04	CST3/SFRP2/LUM/ADAMTS6/TNFRSF1A/CRTAP/DDR2/COL3A1/GREM1/HAS2/COL18A1/MMP23B/COL15A1/MMP2/PRICKLE1/CRISPLD2/MFAP4/EFEMP2/NPNT/ANXA2/ABI3BP/COL5A1/COL1A1/P3H4/FMOD/NID2/CCDC80/RB1/ITGA8/CREB3L1/FBLN5/COL1A2/ADAM15/TGFB1/LAMB2/EGFL6/FBLN1/AEBP1/SMOC2/ADAMTS2/RAMP2/EXT1/MMP25/BMP1/MMP11/MMP28/CTSS/FERMT1/QSOX1/MMP19/ADAMTSL4/NDNF/ZNF469/COLQ/VTN/MATN1/ENG/HPSE2/MMP15/COL8A2/VWA1/BMP2/EGFLAM	63
Combined	GO:0010508	positive regulation of autophagy	36/2087	150/18870	5.17E-06	3.53E-04	2.94E-04	RALB/TRIM22/CALCOCO2/OPTN/FBXO7/DCN/TRIM21/TRIM38/PLEKHF1/TRIM34/NOD1/TRIM5/TMEM59/SH3GLB1/SPTLC2/WDR45/RIPK2/MTDH/CDK16/ORMDL3/TBK1/TRIM68/SNX7/DHRSX/SLC25A4/SESN2/ATG2A/KDR/HSPB8/WIPI1/IKBKG/BAG3/GPSM1/RNF31/STK11/TRIM6	36
Combined	GO:0015980	energy derivation by oxidation of organic compounds	65/2087	337/18870	5.25E-06	3.54E-04	2.94E-04	PRELID1/IL6ST/NDUFA1/UQCR11/NDUFA3/CYC1/UQCRQ/NDUFB1/COX7B/COX7A2/GFPT2/NDUFC1/SUCLG2/ISCU/SLC25A22/NDUFA9/COX5B/NUPR1/UQCR10/NDUFB2/COX7C/COX6C/SDHA/NDUFB3/ADRB3/ACADVL/NDUFA13/COX6B1/NDUFB4/NDUFB7/SOD2/COX8A/IGF2/UQCRFS1/UQCC2/NDUFC2/MRPS36/NDUFA2/IL10RB/NDUFS4/COX6A1/SURF1/SCO2/COQ10B/NDUFA7/SDHD/TRAP1/PNPT1/PDHB/NDUFA11/VPS54/PPIF/NDUFS5/SHMT2/PANK2/UQCRHL/DNAJC15/NDUFB8/GCK/CBFA2T3/ABCD1/CHC…	65
Combined	GO:0071260	cellular response to mechanical stimulus	22/2087	72/18870	6.05E-06	4.03E-04	3.36E-04	IRF1/TNFRSF1A/CASP1/TLR3/FAS/MYD88/LTBR/COL1A1/CD40/PTGER4/CASP8/TMEM87A/FADD/AQP1/KCNJ2/BAK1/BAG3/PIEZO1/ENG/CRADD/WNT11/FGF2	22
Combined	GO:0060760	positive regulation of response to cytokine stimulus	21/2087	67/18870	6.27E-06	4.10E-04	3.42E-04	PARP14/IRF7/PARP9/CD74/NLRC5/TRIM56/CASP1/IFIH1/CSF1/IRF3/RIPK2/CASP4/FADD/TBK1/RIPK1/AXL/IL7/TRAF2/IL1R1/TRIM6/C1QTNF4	21
Combined	GO:0035456	response to interferon-beta	14/2087	34/18870	6.36E-06	4.10E-04	3.42E-04	STAT1/IRF1/PLSCR1/XAF1/IFI16/OAS1/IFITM1/TLR3/BST2/IFITM3/IFNAR2/NDUFA13/PNPT1/TRIM6	14
Combined	GO:0060317	cardiac epithelial to mesenchymal transition	14/2087	34/18870	6.36E-06	4.10E-04	3.42E-04	SNAI2/TMEM100/HAS2/JAG1/ADAM15/HEYL/MSX2/HEY1/TGFBR2/TWIST1/ENG/MSX1/WNT2/BMP2	14
Combined	GO:0009101	glycoprotein biosynthetic process	59/2087	299/18870	6.80E-06	4.34E-04	3.62E-04	ITM2B/OST4/IL15/TMEM258/GFPT2/SERP1/TUSC3/SOAT1/DPM3/MGAT1/KRTCAP2/TMEM59/B3GALNT1/NUDT14/TMEM165/MLEC/ALG2/SRD5A3/NCSTN/DPM1/UBE2J1/CHSY1/CHPF/GOLPH3/ST3GAL4/GCNT1/C1GALT1C1/GALNT10/B3GNT2/ST3GAL3/PHLDA1/MPDU1/GALNT2/PMM2/B4GALT7/CHPF2/CHSY3/EXT1/POMGNT2/RAMP1/GALNT7/CCL21/GMPPB/ALG1/XXYLT1/CHST14/ALG14/DOLK/B3GNT9/B3GNT8/ST3GAL5/FKRP/TMEM106A/MGAT4B/GALNT12/B3GALT4/B3GALT6/GALNT14/UST	59
Combined	GO:0043161	proteasome-mediated ubiquitin-dependent protein catabolic process	82/2087	458/18870	6.90E-06	4.36E-04	3.63E-04	IFI27/RBCK1/PSMA4/PSMA5/PML/NUB1/FBXO7/PSMA3/FBXO6/PCBP2/TRIM25/PSMA6/PSMA2/UBE2J2/TRIM38/KLHDC2/SEC61B/PSMB3/SH3BGRL/HERPUD1/CDC26/RNF10/TMUB1/RNF144B/PRICKLE1/RBX1/ASCC3/SHARPIN/PEX10/DDIT3/MAN1A1/UBE2D1/UBE2A/UBXN4/JKAMP/PSMD3/DERL1/HSPA5/CUL2/KLHL42/STUB1/PSMD10/RNF19B/BIRC2/DERL2/PSMF1/UBE2J1/DDRGK1/PSMB1/SIAH1/CDC16/ERLEC1/RYBP/UBE2G1/FBXW5/KCTD13/CUL4A/NCCRP1/EDEM2/CLU/RNF126/FBXO44/KCTD5/…	82
Combined	GO:0002753	cytosolic pattern recognition receptor signaling pathway	35/2087	146/18870	7.14E-06	4.47E-04	3.72E-04	IRF7/EIF2AK2/DDX60/OAS1/GBP2/C1QBP/IFIH1/OAS3/TRIM25/TLR3/SLC15A3/RSAD2/WDFY1/TIFA/DHX58/ALPK1/IRF3/MYD88/PYCARD/NOD1/USP15/RIPK2/COLEC12/GBP5/CYLD/BIRC2/NFKBIA/TBK1/RNF135/TNIP2/OASL/PIK3AP1/TRIM11/UNC93B1/CPTP	35
Combined	GO:0034620	cellular response to unfolded protein	25/2087	89/18870	7.73E-06	4.78E-04	3.98E-04	EIF2AK2/OPTN/ATF3/XBP1/SERP1/HSF1/HERPUD1/DDIT3/TMED2/DERL1/PTPN2/HSPA5/STUB1/DERL2/TM7SF3/CREB3L1/DDRGK1/TBL2/ERLEC1/BAX/HERPUD2/PPP1R15B/BAK1/HSPB8/BAG3	25
Combined	GO:0031348	negative regulation of defense response	62/2087	321/18870	8.19E-06	4.99E-04	4.16E-04	ISG15/HLA-B/HLA-E/PARP14/HLA-A/HLA-F/STAT2/SERPING1/NDFIP1/NLRC5/ADAR/NMI/TRAFD1/SAMHD1/IFI16/TNFRSF1A/OAS1/TRIM21/C1QBP/OAS3/PCBP2/USP18/HLA-G/MDK/CEACAM1/TRIM38/STAT3/DHX58/HLA-DRB1/USP15/GRN/SHARPIN/LGALS9/APOE/PTPN2/CYLD/PTGER4/RB1/HGF/ADA/TGFB1/RPS19/SERPINB9/CHRNA7/ZFP36/TYRO3/SOCS3/FGL2/ARG2/LYAR/DUSP10/TEK/SLAMF8/TRIM11/ELF4/METRNL/GPS2/DRD2/A2M/CPTP/PPARG/ACP5	62
Combined	GO:0002833	positive regulation of response to biotic stimulus	69/2087	369/18870	8.24E-06	4.99E-04	4.16E-04	IFI35/IRF1/HLA-E/PLSCR1/HLA-F/IRF7/EIF2AK2/PARP9/NLRC5/DDX60/NMI/TRIM56/IFI16/OAS1/GBP2/C1QBP/CASP1/IFIH1/ZNFX1/OAS3/HLA-G/TRIM25/TLR3/SLC15A3/CD274/RSAD2/WDFY1/PLA2G5/TIFA/DHX58/HLA-DRB1/ALPK1/IRF3/MYD88/PYCARD/NOD1/USP15/TRIM5/GRN/RIPK2/COLEC12/CD40/POLR3D/GBP5/CYLD/BIRC2/NFKBIA/NFKBIZ/RPS19/FADD/CYBA/TBK1/TYRO3/RNF135/TNIP2/OASL/PSPC1/CASP6/PIK3AP1/CTSS/TRIM11/LRCH4/CARD9/UNC93B1/LY96/GPS2/TRI…	69
Combined	GO:0097191	extrinsic apoptotic signaling pathway	48/2087	229/18870	9.11E-06	5.46E-04	4.55E-04	IFI6/IFI27/SP100/RBCK1/SFRP2/PML/TNFRSF1A/PDIA3/ICAM1/PMAIP1/TLR3/ATF3/JAK2/SNAI2/FAS/PYCARD/NDUFA13/STRADB/LTBR/TNFSF10/BMP5/LMNA/CYLD/CASP8/NFKBIZ/HGF/TMBIM1/TGFB1/MCL1/FADD/CASP10/TRADD/RIPK1/BAX/SFRP1/IL7/BAK1/TRAF2/SRPX/AR/BAG3/FAIM2/SIAH2/NGF/P2RX7/CRADD/C8orf44-SGK3/SGPP1	48
Combined	GO:0061081	positive regulation of myeloid leukocyte cytokine production involved in immune response	14/2087	35/18870	9.53E-06	5.66E-04	4.71E-04	CD74/HLA-G/TLR3/MYD88/PYCARD/NOD1/RIPK2/DHX36/PANX1/SPON2/CARD9/P2RX7/SEMA7A/MAPKAPK2	14
Combined	GO:0002821	positive regulation of adaptive immune response	32/2087	130/18870	9.70E-06	5.71E-04	4.75E-04	HLA-B/HLA-C/HLA-E/HLA-A/HLA-F/TNFSF13B/IL6ST/TAP2/B2M/HLA-G/CD274/RSAD2/JAK2/HLA-DRB1/PYCARD/HLA-DRA/RIPK2/CD40/CD81/NFKBIZ/ADA/TGFB1/FADD/C3/TRAF2/IL1R1/FZD5/ARID5A/EXOSC6/CARD9/P2RX7/IL18R1	32
Combined	GO:0002702	positive regulation of production of molecular mediator of immune response	33/2087	136/18870	9.82E-06	5.72E-04	4.76E-04	HLA-E/HLA-A/HLA-F/TNFRSF14/CD74/B2M/HLA-G/TLR3/RSAD2/XBP1/MYD88/PYCARD/NOD1/RIPK2/CD40/EPHB2/DHX36/CD81/TGFB1/PANX1/SPON2/SLC7A5/TRAF2/IL1R1/FZD5/ARID5A/EXOSC6/CARD9/P2RX7/TRIM6/SEMA7A/MAPKAPK2/IL18R1	33
Combined	GO:0019884	antigen processing and presentation of exogenous antigen	17/2087	49/18870	1.04E-05	6.02E-04	5.02E-04	HLA-E/HLA-A/PSME1/HLA-F/CD74/IFI30/TAP2/B2M/HLA-DRB1/LGMN/HLA-DRA/CTSL/HLA-DOB/CTSS/HLA-DPA1/UNC93B1/HLA-DQB1	17
Combined	GO:0031638	zymogen activation	19/2087	59/18870	1.11E-05	6.33E-04	5.27E-04	IFI16/C1R/PLAT/LGMN/ASPH/CTSL/ANXA2/S100A10/RIPK2/C1RL/CASP8/FADD/SERPINE2/PLGRKT/BAK1/TBC1D10A/THBD/CTSZ/PLAUR	19
Combined	GO:0003205	cardiac chamber development	38/2087	168/18870	1.26E-05	7.13E-04	5.94E-04	SFRP2/ADAMTS6/LMO4/HAND1/DSP/EDNRA/SLIT2/SLIT3/SMARCD3/HAND2/PKP2/BMP5/NRP2/JAG1/HEG1/TNNI1/GATA6/PTK7/PARVA/TGFB1/TPM1/FZD2/SOS1/HEYL/FGFR2/TBX2/MSX2/HEY1/TGFBR2/TEK/CITED2/TBX20/ENG/WNT2/WNT11/BMP2/MYL3/SALL4	38
Combined	GO:0042060	wound healing	76/2087	423/18870	1.30E-05	7.30E-04	6.08E-04	PLSCR1/SERPING1/IL6ST/CHMP5/PDIA3/CASP7/PLAT/DSP/CEACAM1/JAK2/XBP1/DDR2/COL3A1/F3/VPS4A/HSPB1/FERMT2/PLPP3/ANXA2/S100A10/COL5A1/USF1/CD40/AK3/EPHB2/APOE/RAB27A/PROCR/PROS1/PTK7/CDKN1A/ANO6/TGFB1/ST3GAL4/ILK/CHMP4B/VPS4B/AQP1/FBLN1/TPM1/TSKU/TYRO3/SERPINE2/C1GALT1C1/SMOC2/GGCX/TIMP1/SMPD1/DTNBP1/MSX2/TOR1A/TFPI/EXT1/AXL/SLC7A11/KDR/F2RL2/SH2B3/HPSE/PEAR1/DGKZ/MYOF/FERMT1/NDNF/THBD/DGKD/NFATC1/F10/…	76
Combined	GO:0030199	collagen fibril organization	20/2087	65/18870	1.41E-05	7.84E-04	6.53E-04	SFRP2/LUM/CRTAP/DDR2/COL3A1/GREM1/COL18A1/EFEMP2/ANXA2/COL5A1/COL1A1/P3H4/FMOD/RB1/COL1A2/AEBP1/ADAMTS2/EXT1/BMP1/MMP11	20
Combined	GO:0097300	programmed necrotic cell death	19/2087	60/18870	1.45E-05	7.98E-04	6.64E-04	RBCK1/TLR3/TSPO/FAS/IRF3/NUPR1/CYLD/BIRC2/CASP8/FADD/RIPK1/BAX/SLC25A4/PPIF/YBX3/CASP6/TRAF2/MLKL/RNF31	19
Combined	GO:0035967	cellular response to topologically incorrect protein	28/2087	109/18870	1.46E-05	7.98E-04	6.64E-04	EIF2AK2/OPTN/ATF3/XBP1/SERP1/HSF1/HERPUD1/DDIT3/TMED2/DERL1/PTPN2/HSPA5/STUB1/DERL2/TM7SF3/CREB3L1/SDF2L1/DDRGK1/TBL2/ERLEC1/BAX/HERPUD2/RNF126/PPP1R15B/TOR1A/BAK1/HSPB8/BAG3	28
Combined	GO:0010952	positive regulation of peptidase activity	38/2087	170/18870	1.68E-05	9.07E-04	7.55E-04	PSME2/PSME1/PRELID1/IFI16/MTCH1/CASP1/PMAIP1/JAK2/STAT3/LGMN/FAS/F3/PYCARD/NOD1/NDUFA13/PSENEN/ASPH/GRN/CTSL/TNFSF10/RIPK2/LGALS9/RPS27L/ARL6IP5/NCSTN/CASP8/DDRGK1/FADD/CASP10/PDCD6/BAX/MBP/BAK1/CTSS/TBC1D10A/CARD9/CRADD/PPARG	38
Combined	GO:0006120	mitochondrial electron transport, NADH to ubiquinone	17/2087	51/18870	1.91E-05	0.001024122	8.53E-04	NDUFA1/NDUFA3/NDUFB1/NDUFC1/ISCU/NDUFA9/NDUFB2/NDUFB3/NDUFB4/NDUFB7/NDUFC2/NDUFA2/NDUFS4/NDUFA7/NDUFS5/DNAJC15/NDUFB8	17
Combined	GO:0070269	pyroptosis	14/2087	37/18870	2.03E-05	0.001075266	8.95E-04	GBP1/IFI27/GSDMD/GBP3/TRIM21/GBP2/CASP1/PYCARD/CASP4/GBP5/CASP8/CASP3/CASP6/GSDMB	14
Combined	GO:0002221	pattern recognition receptor signaling pathway	48/2087	236/18870	2.10E-05	0.001104562	9.20E-04	IFI35/IRF1/IRF7/EIF2AK2/DDX60/NMI/OAS1/GBP2/C1QBP/CASP1/IFIH1/OAS3/TRIM25/TLR3/SLC15A3/RSAD2/WDFY1/TIFA/DHX58/ALPK1/IRF3/MYD88/PYCARD/NOD1/USP15/RIPK2/COLEC12/CD40/GBP5/CYLD/BIRC2/NFKBIA/NFKBIZ/CYBA/TBK1/TYRO3/RNF135/TNIP2/OASL/PIK3AP1/CTSS/TRIM11/LRCH4/UNC93B1/LY96/GPS2/CPTP/MAPKAPK2	48
Combined	GO:0071706	tumor necrosis factor superfamily cytokine production	41/2087	191/18870	2.21E-05	0.001145481	9.54E-04	HLA-E/OAS1/IFIH1/OAS3/TLR3/CD274/OAS2/JAK2/STAT3/TSPO/MYD88/CD47/PYCARD/HSPB1/NOD1/RIPK2/LGALS9/EPHB2/UBE2J1/TGFB1/FADD/CHRNA7/ZFP36/CYBA/RIPK1/SPON2/CLU/AXL/ARG2/CD33/FZD5/ARID5A/TMEM106A/CARD9/ELF4/LY96/TWIST1/FRMD8/MAPKAPK2/C1QTNF4/ACP5	41
Combined	GO:1903555	regulation of tumor necrosis factor superfamily cytokine production	41/2087	191/18870	2.21E-05	0.001145481	9.54E-04	HLA-E/OAS1/IFIH1/OAS3/TLR3/CD274/OAS2/JAK2/STAT3/TSPO/MYD88/CD47/PYCARD/HSPB1/NOD1/RIPK2/LGALS9/EPHB2/UBE2J1/TGFB1/FADD/CHRNA7/ZFP36/CYBA/RIPK1/SPON2/CLU/AXL/ARG2/CD33/FZD5/ARID5A/TMEM106A/CARD9/ELF4/LY96/TWIST1/FRMD8/MAPKAPK2/C1QTNF4/ACP5	41
Combined	GO:0030099	myeloid cell differentiation	76/2087	430/18870	2.34E-05	0.001201292	0.001000234	ISG15/STAT1/IRF7/NDFIP1/CD74/ADAR/PML/IFI16/B2M/BATF2/CSF1/TLR3/IRF8/IL15/BPGM/CEACAM1/JAK2/STAT3/HSF1/CDKN1C/NR3C1/HLA-DRB1/SLC1A5/MYD88/STAT5A/CEBPG/LTBR/SOCS1/PITHD1/UBD/MAF/ANXA2/PTPN2/JAG1/RB1/CASP8/CD81/NFKBIA/HAX1/TGFB1/RPS19/FADD/CASP10/ROR2/ZFP36/VPS54/TCIRG1/ANKRD54/RIPK1/HOXB7/CASP3/CUL4A/ACVR2A/EIF2AK1/FES/BATF3/EPAS1/SNX10/SFRP1/FOSL2/SBNO2/CEBPB/LYAR/SH2B3/TGFBR2/ITGB8/CITED2/OSTM1/…	76
Combined	GO:0032963	collagen metabolic process	27/2087	106/18870	2.43E-05	0.001237304	0.001030218	CST3/MRC2/DDR2/MMP23B/MMP2/CTSL/MFAP4/P3H1/COL5A1/COL1A1/P3H4/PCOLCE/CREB3L1/COL1A2/ADAM15/TGFB1/ADAMTS2/MMP25/FOSL2/MMP11/MMP28/CTSS/MMP19/NPPC/P2RX7/ENG/MMP15	27
Combined	GO:0002824	positive regulation of adaptive immune response based on somatic recombination of immune receptors built from immunoglobulin superfamily domains	30/2087	124/18870	2.60E-05	0.001309615	0.001090427	HLA-B/HLA-C/HLA-E/HLA-A/HLA-F/TNFSF13B/TAP2/B2M/HLA-G/CD274/RSAD2/JAK2/HLA-DRB1/HLA-DRA/RIPK2/CD40/CD81/NFKBIZ/ADA/TGFB1/FADD/C3/TRAF2/IL1R1/FZD5/ARID5A/EXOSC6/CARD9/P2RX7/IL18R1	30
Combined	GO:0032640	tumor necrosis factor production	40/2087	186/18870	2.65E-05	0.001314943	0.001094863	HLA-E/OAS1/IFIH1/OAS3/TLR3/OAS2/JAK2/STAT3/TSPO/MYD88/CD47/PYCARD/HSPB1/NOD1/RIPK2/LGALS9/EPHB2/UBE2J1/TGFB1/FADD/CHRNA7/ZFP36/CYBA/RIPK1/SPON2/CLU/AXL/ARG2/CD33/FZD5/ARID5A/TMEM106A/CARD9/ELF4/LY96/TWIST1/FRMD8/MAPKAPK2/C1QTNF4/ACP5	40
Combined	GO:0032680	regulation of tumor necrosis factor production	40/2087	186/18870	2.65E-05	0.001314943	0.001094863	HLA-E/OAS1/IFIH1/OAS3/TLR3/OAS2/JAK2/STAT3/TSPO/MYD88/CD47/PYCARD/HSPB1/NOD1/RIPK2/LGALS9/EPHB2/UBE2J1/TGFB1/FADD/CHRNA7/ZFP36/CYBA/RIPK1/SPON2/CLU/AXL/ARG2/CD33/FZD5/ARID5A/TMEM106A/CARD9/ELF4/LY96/TWIST1/FRMD8/MAPKAPK2/C1QTNF4/ACP5	40
Combined	GO:0002237	response to molecule of bacterial origin	67/2087	369/18870	2.95E-05	0.001448449	0.001206024	IDO1/IL18BP/CHMP5/GBP3/CXCL10/GBP2/CASP7/TAP2/CASP1/B2M/CMPK2/CD274/IRF8/CARD16/JAK2/XBP1/CXCL11/TSPO/HSF1/IRF3/MYD88/PTGFR/PYCARD/CNP/TRIM5/SOD2/BDKRB1/RIPK2/PCK2/LGALS9/CD40/MTDH/EPHB2/GBP5/PTGER4/CASP8/NFKBIA/NFKBIZ/ABCA1/ZFP36/MAP2K3/PLSCR4/CASP3/CXCL9/FGFR2/SPON2/TNIP2/SLC7A5/AXL/FOSL2/SBNO2/CEBPB/GCH1/DUSP10/RPL13A/THBD/FZD5/ARID5A/CARD9/C2/LY96/CD68/P2RX7/TRIM6/PTGIR/MAPKAPK2/ACP5	67
Combined	GO:0000209	protein polyubiquitination	46/2087	226/18870	3.03E-05	0.001477073	0.001229858	UBE2L6/IFI27/RNF213/RBCK1/TRIM22/DTX3L/NMI/TRIM56/PARP10/RNF114/TRIM21/UBE2J2/TRIM38/TRIM34/CDC26/UBE2E2/RNF115/RNF144B/RBX1/TRIM5/SHARPIN/UBE2L3/TCF25/RIPK2/UBE2D1/UBE2A/UBE2E1/KLHL42/STUB1/RNF19B/BIRC2/UBE2J1/CDC16/TRIM68/RNF135/UBE2G1/WSB2/RNF126/SYVN1/FBXL7/TRAF2/MAGEL2/RNF31/GPS2/TRIM6/RNF166	46
Combined	GO:0046718	viral entry into host cell	35/2087	156/18870	3.27E-05	0.001569097	0.001306479	PLSCR1/TRIM22/TNFRSF14/CD74/IFITM1/TRIM21/ICAM1/TRIM25/IFITM3/LY6E/DYNLT1/TRIM38/SNX3/HLA-DRB1/SLC1A5/SCARB2/TRIM34/P4HB/SLC3A2/TRIM5/CTSL/LGALS9/CD81/TYRO3/TRIM68/SLC52A2/EFNB2/SMPD1/TRIM26/AXL/EGFR/TRIM11/SLC7A1/EFNB3/TRIM6	35
Combined	GO:0051216	cartilage development	43/2087	207/18870	3.27E-05	0.001569097	0.001306479	SFRP2/MGP/HAND1/MDK/ZEB1/SNAI2/COL3A1/GREM1/FRZB/HAND2/LTBP3/MAF/BMP5/COL1A1/SOX6/RB1/CHSY1/TGFB1/DDRGK1/TSKU/PITX1/TIMP1/MSX2/EXT1/FOSL2/BMP1/TAPT1/RSPO2/TGFBR2/ITGB8/HOXC4/WNT5B/NPPC/ARID5A/KAT2A/CBS/ZBTB16/MATN1/MSX1/CHRDL2/WNT11/BMP2/FGF2	43
Combined	GO:0030433	ubiquitin-dependent ERAD pathway	23/2087	85/18870	3.41E-05	0.001608758	0.001339503	FBXO6/TRIM25/UBE2J2/SEC61B/HERPUD1/TMUB1/MAN1A1/UBXN4/JKAMP/DERL1/HSPA5/STUB1/DERL2/UBE2J1/ERLEC1/NCCRP1/EDEM2/FBXO44/SYVN1/UBXN8/FBXO2/EDEM1/FBXO27	23
Combined	GO:0051101	regulation of DNA binding	23/2087	85/18870	3.41E-05	0.001608758	0.001339503	SP100/IFI16/HAND1/JAK2/CEBPG/HAND2/EDF1/DDIT3/RB1/GTF2B/NFKBIA/DAZAP2/TGFB1/DDRGK1/TXN/MSX2/HEY1/JUN/TWIST1/NGF/TRIM6/PPARG/PLAUR	23
Combined	GO:0044000	movement in host	40/2087	188/18870	3.43E-05	0.001608769	0.001339512	PLSCR1/TRIM22/TNFRSF14/CD74/CHMP5/IFITM1/TRIM21/ICAM1/TRIM25/IFITM3/LY6E/DYNLT1/TRIM38/SNX3/HLA-DRB1/SLC1A5/SCARB2/TRIM34/VPS4A/P4HB/SLC3A2/TRIM5/CTSL/LGALS9/CD81/CHMP4B/VPS4B/TYRO3/TRIM68/SLC52A2/EFNB2/SMPD1/TRIM26/AXL/EGFR/TRIM11/SLC7A1/PC/EFNB3/TRIM6	40
Combined	GO:0046598	positive regulation of viral entry into host cell	8/2087	14/18870	3.59E-05	0.001642526	0.001367619	CD74/TRIM21/TRIM38/HLA-DRB1/P4HB/LGALS9/SMPD1/TRIM11	8
Combined	GO:0075294	positive regulation by symbiont of entry into host	8/2087	14/18870	3.59E-05	0.001642526	0.001367619	CD74/TRIM21/TRIM38/HLA-DRB1/P4HB/LGALS9/SMPD1/TRIM11	8
Combined	GO:0097202	activation of cysteine-type endopeptidase activity	8/2087	14/18870	3.59E-05	0.001642526	0.001367619	IFI16/LGMN/ASPH/RIPK2/CASP8/FADD/BAK1/TBC1D10A	8
Combined	GO:0002573	myeloid leukocyte differentiation	47/2087	235/18870	3.97E-05	0.001803657	0.001501782	IRF7/NDFIP1/CD74/IFI16/BATF2/CSF1/TLR3/IL15/CEACAM1/HSF1/NR3C1/HLA-DRB1/MYD88/STAT5A/LTBR/SOCS1/UBD/ANXA2/PTPN2/RB1/CASP8/CD81/HAX1/TGFB1/FADD/CASP10/ROR2/VPS54/TCIRG1/RIPK1/CUL4A/EIF2AK1/FES/BATF3/SNX10/SFRP1/FOSL2/SBNO2/CEBPB/TGFBR2/ITGB8/CITED2/OSTM1/CBFA2T3/RELB/PPARG/BMP2	47
Combined	GO:0002218	activation of innate immune response	53/2087	276/18870	4.24E-05	0.001877126	0.001562955	IFI35/IRF1/IRF7/EIF2AK2/DDX60/NMI/IFI16/OAS1/GBP2/C1QBP/CASP1/IFIH1/ZNFX1/OAS3/TRIM25/TLR3/SLC15A3/RSAD2/WDFY1/TIFA/DHX58/ALPK1/IRF3/MYD88/PYCARD/NOD1/USP15/TRIM5/RIPK2/COLEC12/CD40/GBP5/CYLD/BIRC2/NFKBIA/NFKBIZ/CYBA/TBK1/TYRO3/RNF135/TNIP2/OASL/PSPC1/CASP6/PIK3AP1/CTSS/TRIM11/LRCH4/UNC93B1/LY96/GPS2/CPTP/MAPKAPK2	53
Combined	GO:0032608	interferon-beta production	18/2087	59/18870	4.25E-05	0.001877126	0.001562955	ISG15/IRF1/IRF7/NMI/TRIM56/OAS1/IFIH1/OAS3/TLR3/OAS2/TRIM38/IRF3/PYCARD/RIPK2/POLR3D/TBK1/RNF135/RELB	18
Combined	GO:0032648	regulation of interferon-beta production	18/2087	59/18870	4.25E-05	0.001877126	0.001562955	ISG15/IRF1/IRF7/NMI/TRIM56/OAS1/IFIH1/OAS3/TLR3/OAS2/TRIM38/IRF3/PYCARD/RIPK2/POLR3D/TBK1/RNF135/RELB	18
Combined	GO:0016239	positive regulation of macroautophagy	21/2087	75/18870	4.25E-05	0.001877126	0.001562955	RALB/CALCOCO2/OPTN/DCN/NOD1/SH3GLB1/SPTLC2/WDR45/RIPK2/TBK1/SNX7/SLC25A4/SESN2/ATG2A/KDR/HSPB8/WIPI1/IKBKG/BAG3/GPSM1/RNF31	21
Combined	GO:0060338	regulation of type I interferon-mediated signaling pathway	15/2087	44/18870	4.35E-05	0.001903876	0.001585228	ISG15/STAT2/IRF7/NLRC5/ADAR/TRIM56/SAMHD1/OAS1/OAS3/USP18/IRF3/PTPN2/FADD/TBK1/TRIM6	15
Combined	GO:0039530	MDA-5 signaling pathway	7/2087	11/18870	4.42E-05	0.001920235	0.001598848	IRF7/DDX60/C1QBP/IFIH1/OAS3/DHX58/IRF3	7
Combined	GO:0035455	response to interferon-alpha	9/2087	18/18870	4.65E-05	0.002005443	0.001669795	EIF2AK2/ADAR/IFITM1/BST2/MX2/IFITM3/IFNAR2/AXL/LAMP3	9
Combined	GO:0006487	protein N-linked glycosylation	20/2087	70/18870	4.68E-05	0.002005443	0.001669795	OST4/TMEM258/GFPT2/TUSC3/MGAT1/KRTCAP2/NUDT14/TMEM165/MLEC/ALG2/SRD5A3/DPM1/UBE2J1/MPDU1/PMM2/B4GALT7/ALG1/ALG14/DOLK/MGAT4B	20
Combined	GO:0090100	positive regulation of transmembrane receptor protein serine/threonine kinase signaling pathway	26/2087	104/18870	4.83E-05	0.00205391	0.00171015	JAK2/CDKN1C/NPNT/BMP5/ITGA8/GATA6/TGFB1/ILK/ING2/ACVR2A/TGFB1I1/MSX2/KDR/GIPC1/TGFBR2/CITED2/FERMT1/TBX20/GDF7/AXIN1/ENG/STK11/MSX1/AMH/PPARG/BMP2	26
Combined	GO:0002700	regulation of production of molecular mediator of immune response	40/2087	191/18870	5.00E-05	0.00210728	0.001754588	HLA-E/HLA-A/HLA-F/TNFRSF14/NDFIP1/CD74/B2M/HLA-G/TLR3/BST2/RSAD2/XBP1/MYD88/PYCARD/NOD1/RIPK2/CD40/EPHB2/DHX36/CD81/UBE2J1/TGFB1/PANX1/SPON2/SLC7A5/AXL/TRAF2/IL1R1/FZD5/ARID5A/EXOSC6/CARD9/PARP3/TWIST1/P2RX7/TRIM6/SEMA7A/MAPKAPK2/IL18R1/ACP5	40
Combined	GO:0002495	antigen processing and presentation of peptide antigen via MHC class II	13/2087	35/18870	5.02E-05	0.00210728	0.001754588	CD74/IFI30/B2M/HLA-DRB1/LGMN/PYCARD/HLA-DRA/CTSL/HLA-DOB/CTSS/HLA-DPA1/UNC93B1/HLA-DQB1	13
Combined	GO:0043903	regulation of biological process involved in symbiotic interaction	19/2087	65/18870	5.09E-05	0.002121151	0.001766138	TRIM22/CD74/IFITM1/TRIM21/TRIM25/IFITM3/LY6E/TRIM38/SNX3/HLA-DRB1/TRIM34/P4HB/TRIM5/LGALS9/TRIM68/SMPD1/TRIM26/TRIM11/TRIM6	19
Combined	GO:0015986	proton motive force-driven ATP synthesis	21/2087	76/18870	5.27E-05	0.002162884	0.001800885	NDUFA1/NDUFA3/NDUFB1/NDUFC1/NDUFA9/NDUFB2/SDHA/NDUFB3/NDUFA13/ATP6V0C/NDUFB4/NDUFB7/NDUFC2/NDUFA2/NDUFS4/NDUFA7/SDHD/NDUFA11/NDUFS5/VPS9D1/NDUFB8	21
Combined	GO:0045766	positive regulation of angiogenesis	39/2087	185/18870	5.30E-05	0.002162884	0.001800885	SFRP2/ERAP1/TLR3/MDK/XBP1/STAT3/GREM1/MYDGF/F3/HSPB1/GRN/HSPB6/ANGPT2/CD40/MTDH/GATA6/RHOB/C3/CHRNA7/AQP1/PDCD6/PRKD2/SMOC2/RAMP2/APELA/RRAS/KDR/TGFBR2/ITGB8/TEK/JMJD8/STIM1/TWIST1/ENG/PTK2B/FLT1/ANGPTL4/ADM2/FGF2	39
Combined	GO:1904018	positive regulation of vasculature development	39/2087	185/18870	5.30E-05	0.002162884	0.001800885	SFRP2/ERAP1/TLR3/MDK/XBP1/STAT3/GREM1/MYDGF/F3/HSPB1/GRN/HSPB6/ANGPT2/CD40/MTDH/GATA6/RHOB/C3/CHRNA7/AQP1/PDCD6/PRKD2/SMOC2/RAMP2/APELA/RRAS/KDR/TGFBR2/ITGB8/TEK/JMJD8/STIM1/TWIST1/ENG/PTK2B/FLT1/ANGPTL4/ADM2/FGF2	39
Combined	GO:0032496	response to lipopolysaccharide	63/2087	348/18870	5.50E-05	0.002230134	0.00185688	IDO1/IL18BP/CHMP5/GBP3/CXCL10/GBP2/CASP7/CASP1/CMPK2/CD274/IRF8/CARD16/JAK2/XBP1/CXCL11/TSPO/HSF1/IRF3/MYD88/PTGFR/PYCARD/CNP/TRIM5/SOD2/BDKRB1/RIPK2/PCK2/LGALS9/CD40/MTDH/EPHB2/GBP5/PTGER4/CASP8/NFKBIA/NFKBIZ/ABCA1/ZFP36/MAP2K3/PLSCR4/CASP3/CXCL9/FGFR2/SPON2/TNIP2/SLC7A5/AXL/FOSL2/SBNO2/CEBPB/GCH1/DUSP10/RPL13A/THBD/ARID5A/C2/LY96/CD68/P2RX7/TRIM6/PTGIR/MAPKAPK2/ACP5	63
Combined	GO:0032728	positive regulation of interferon-beta production	14/2087	40/18870	5.59E-05	0.002249491	0.001872997	ISG15/IRF1/IRF7/TRIM56/OAS1/IFIH1/OAS3/TLR3/OAS2/IRF3/RIPK2/POLR3D/TBK1/RNF135	14
Combined	GO:0031589	cell-substrate adhesion	64/2087	356/18870	5.98E-05	0.002390575	0.001990468	GBP1/C1QBP/CSF1/MDK/ARPC2/ITGA1/JAK2/ZYX/COL3A1/TESK2/GREM1/HAS2/P4HB/SORBS3/ITGA11/RAB1A/FERMT2/PKP2/EFEMP2/NPNT/S100A10/ABI3BP/ANGPT2/COL1A1/POLDIP2/JAG1/PTPRK/NID2/CCDC80/ITGA8/PARVA/FBLN5/ADAM15/PARVB/ILK/EGFL6/FBLN1/MYADM/TYRO3/SGCE/FREM1/AP1AR/RHOD/SFRP1/AXL/RRAS/KDR/HPSE/CCL21/ITGB8/TEK/RIN2/ITGA9/FERMT1/BVES/NDNF/WHAMM/BST1/VTN/MICALL2/SPOCK1/ARHGAP6/PTK2B/EGFLAM	64
Combined	GO:0019886	antigen processing and presentation of exogenous peptide antigen via MHC class II	12/2087	31/18870	6.09E-05	0.002418012	0.002013313	CD74/IFI30/B2M/HLA-DRB1/LGMN/HLA-DRA/CTSL/HLA-DOB/CTSS/HLA-DPA1/UNC93B1/HLA-DQB1	12
Combined	GO:0048145	regulation of fibroblast proliferation	23/2087	89/18870	7.45E-05	0.002942309	0.00244986	CD74/PARP10/PML/IFI30/DDR2/NUPR1/EMD/S100A6/RNASEH2B/CD248/SOD2/FTH1/NDUFS4/CDKN1A/AQP1/BAX/B4GALT7/SFRP1/FOSL2/EGFR/BTC/HRAS/WNT2	23
Combined	GO:0043388	positive regulation of DNA binding	14/2087	41/18870	7.62E-05	0.002990161	0.002489702	CEBPG/HAND2/EDF1/RB1/GTF2B/DAZAP2/TGFB1/DDRGK1/TXN/TWIST1/NGF/TRIM6/PPARG/PLAUR	14
Combined	GO:0010950	positive regulation of endopeptidase activity	34/2087	156/18870	7.80E-05	0.003039388	0.00253069	PSME2/PSME1/PRELID1/IFI16/MTCH1/CASP1/PMAIP1/JAK2/STAT3/LGMN/FAS/F3/PYCARD/NOD1/NDUFA13/PSENEN/ASPH/TNFSF10/RIPK2/LGALS9/RPS27L/ARL6IP5/NCSTN/CASP8/FADD/CASP10/PDCD6/BAX/MBP/BAK1/TBC1D10A/CARD9/CRADD/PPARG	34
Combined	GO:0002819	regulation of adaptive immune response	42/2087	208/18870	7.94E-05	0.003074871	0.002560234	HLA-B/HLA-C/IRF1/HLA-E/HLA-A/HLA-F/IRF7/TNFRSF14/NDFIP1/TNFSF13B/IL6ST/TAP2/B2M/HLA-G/CD274/RSAD2/CEACAM1/JAK2/HLA-DRB1/PYCARD/HLA-DRA/RIPK2/CD40/EPHB2/HLX/CD81/NFKBIZ/ADA/TGFB1/FADD/C3/ASCL2/TRAF2/IL1R1/DUSP10/FZD5/ARID5A/EXOSC6/CARD9/PARP3/P2RX7/IL18R1	42
Combined	GO:0042776	proton motive force-driven mitochondrial ATP synthesis	19/2087	67/18870	8.04E-05	0.00309046	0.002573215	NDUFA1/NDUFA3/NDUFB1/NDUFC1/NDUFA9/NDUFB2/SDHA/NDUFB3/NDUFA13/NDUFB4/NDUFB7/NDUFC2/NDUFA2/NDUFS4/NDUFA7/SDHD/NDUFA11/NDUFS5/NDUFB8	19
Combined	GO:0030522	intracellular receptor signaling pathway	63/2087	353/18870	8.46E-05	0.003223691	0.002684147	IRF7/EIF2AK2/DDX60/PML/OAS1/PLPP1/GBP2/C1QBP/IFIH1/OAS3/TRIM25/TLR3/SLC15A3/RSAD2/WDFY1/JAK2/SNAI2/LBH/TIFA/STAT3/DNAJA1/DHX58/NR3C1/ALPK1/IRF3/MYD88/PYCARD/PIAS2/NOD1/USP15/FKBP4/RIPK2/COLEC12/RXRG/GBP5/CYLD/BIRC2/NFKBIA/DDRGK1/NR0B1/TRIM24/UFSP2/TBK1/TRIM68/RNF135/HEYL/ALOX15B/TNIP2/OASL/SFRP1/PIK3AP1/AR/TRIM11/CITED2/SREBF1/UNC93B1/GPS2/KLF2/TWIST1/THRB/CPTP/PPARG/BMP2	63
Combined	GO:0044409	entry into host	35/2087	163/18870	8.49E-05	0.003223691	0.002684147	PLSCR1/TRIM22/TNFRSF14/CD74/IFITM1/TRIM21/ICAM1/TRIM25/IFITM3/LY6E/DYNLT1/TRIM38/SNX3/HLA-DRB1/SLC1A5/SCARB2/TRIM34/P4HB/SLC3A2/TRIM5/CTSL/LGALS9/CD81/TYRO3/TRIM68/SLC52A2/EFNB2/SMPD1/TRIM26/AXL/EGFR/TRIM11/SLC7A1/EFNB3/TRIM6	35
Combined	GO:0002697	regulation of immune effector process	68/2087	389/18870	8.71E-05	0.003287293	0.002737104	HLA-B/HLA-C/HLA-E/HLA-A/HLA-F/SERPING1/TNFRSF14/NDFIP1/CD74/DDX60/TAP2/C1QBP/ICAM1/B2M/HLA-G/TLR3/BST2/RSAD2/CFH/CEACAM1/PLA2G5/XBP1/DHX58/HLA-DRB1/MYD88/CD47/PYCARD/HLA-DRA/NOD1/GRN/RIPK2/LGALS9/CD40/EPHB2/HLX/DHX36/CD81/NFKBIZ/UBE2J1/TGFB1/RPS19/FADD/C3/SERPINB9/PANX1/SPON2/FES/SLC7A5/AXL/FGL2/ASCL2/TRAF2/IL1R1/DUSP10/SLAMF8/FZD5/ARID5A/EXOSC6/CARD9/PARP3/TWIST1/P2RX7/TRIM6/SEMA7A/A2M/MAPKAPK2/…	68
Combined	GO:0050818	regulation of coagulation	20/2087	73/18870	8.97E-05	0.003364151	0.002801098	SERPING1/PLAT/CEACAM1/F3/ANXA2/USF1/EPHB2/APOE/PROCR/PROS1/ANO6/ST3GAL4/SERPINE2/TFPI/SH2B3/HPSE/THBD/VTN/F7/PLAUR	20
Combined	GO:0003207	cardiac chamber formation	7/2087	12/18870	9.58E-05	0.003571647	0.002973866	HAND1/EDNRA/SMARCD3/HAND2/TBX2/TBX20/BMP2	7
Combined	GO:0002504	antigen processing and presentation of peptide or polysaccharide antigen via MHC class II	13/2087	37/18870	9.80E-05	0.003630198	0.003022617	CD74/IFI30/B2M/HLA-DRB1/LGMN/PYCARD/HLA-DRA/CTSL/HLA-DOB/CTSS/HLA-DPA1/UNC93B1/HLA-DQB1	13
Combined	GO:0030193	regulation of blood coagulation	19/2087	68/18870	1.00E-04	0.003683604	0.003067085	SERPING1/PLAT/CEACAM1/F3/ANXA2/USF1/EPHB2/APOE/PROS1/ANO6/ST3GAL4/SERPINE2/TFPI/SH2B3/HPSE/THBD/VTN/F7/PLAUR	19
Combined	GO:0051402	neuron apoptotic process	52/2087	278/18870	1.01E-04	0.003702046	0.00308244	IL6ST/MAX/FBXO7/CASP7/MDK/NTRK2/ITGA1/JAK2/NR3C1/LGMN/FAS/NUPR1/SOD2/GRN/DDIT3/GRM4/UBB/NTRK1/APOE/ELK1/SNX6/SIGMAR1/NCSTN/RB1/CASP8/NES/MCL1/FADD/SIAH1/ZPR1/VPS54/AKT1S1/TYRO3/RIPK1/BAX/CASP3/GRID2/CLU/AXL/KDR/BDNF/CEBPB/TNFRSF21/DIO3/NDNF/NTF4/NPPC/FAIM2/NGF/HRAS/THRB/PTK2B	52
Combined	GO:0061448	connective tissue development	53/2087	285/18870	1.02E-04	0.003709124	0.003088334	SFRP2/MGP/HAND1/CSF1/MDK/ZEB1/XBP1/SNAI2/COL3A1/GREM1/FRZB/HAND2/LTBP3/MAF/SPTLC2/BMP5/COL5A1/UBB/COL1A1/SOX6/RB1/PDGFRB/CHSY1/TGFB1/DDRGK1/TSKU/SLC39A13/PITX1/TIMP1/MSX2/EXT1/FOSL2/BMP1/TAPT1/RSPO2/TGFBR2/ITGB8/HOXC4/WNT5B/NPPC/ARID5A/GDF7/KAT2A/CBS/ZBTB16/MATN1/MSX1/HRAS/CHRDL2/PPARG/WNT11/BMP2/FGF2	53
Combined	GO:0048771	tissue remodeling	38/2087	184/18870	1.04E-04	0.00375476	0.003126332	CST3/MDK/IL15/CEACAM1/DDR2/EDNRA/GREM1/GJA1/PTN/IGFBP5/MMP2/HAND2/LTBP3/P3H4/JAG1/TMBIM1/TGFB1/TCIRG1/BAX/TIMP1/S1PR1/EPAS1/EXT1/SNX10/SFRP1/AXL/FOSL2/IL7/BAK1/CD38/NCDN/NPPC/CBS/CSPG4/P2RX7/PTK2B/PPARG/ACP5	38
Combined	GO:0003272	endocardial cushion formation	11/2087	28/18870	1.05E-04	0.003787695	0.003153754	SNAI2/TMEM100/BMP5/HEYL/TBX2/MSX2/TGFBR2/TBX20/ENG/MSX1/BMP2	11
Combined	GO:0007596	blood coagulation	44/2087	224/18870	1.07E-04	0.003808376	0.003170974	PLSCR1/SERPING1/IL6ST/PDIA3/PLAT/CEACAM1/JAK2/COL3A1/F3/HSPB1/ANXA2/USF1/CD40/AK3/EPHB2/APOE/RAB27A/PROCR/PROS1/ANO6/ST3GAL4/ILK/FBLN1/TYRO3/SERPINE2/C1GALT1C1/GGCX/DTNBP1/TFPI/AXL/SLC7A11/F2RL2/SH2B3/HPSE/PEAR1/DGKZ/THBD/DGKD/F10/VTN/ANXA8/F7/PLAUR/DGKQ	44
Combined	GO:0071887	leukocyte apoptotic process	28/2087	121/18870	1.10E-04	0.003900294	0.003247508	IDO1/IRF7/CD74/PRELID1/CASP7/CD274/KIFAP3/FAS/IRF3/CTSL/LGALS9/NFKBIZ/ADA/ORMDL3/FADD/RIPK1/BAX/CASP3/PRKD2/AXL/BAK1/ARG2/SLC7A11/CCL21/TNFRSF21/EBF4/P2RX7/PLEKHO2	28
Combined	GO:1901136	carbohydrate derivative catabolic process	37/2087	178/18870	1.11E-04	0.003903964	0.003250563	CST3/SAMHD1/FBXO6/APOBEC3G/BPGM/APOBEC3F/NT5C/SUCLG2/DUT/DPYD/MGAT1/APOBEC3C/CTSL/MAN1A1/TYMP/ADA/TGFB1/GALC/NUDT4/NCCRP1/EDEM2/CTBS/FBXO44/APOBEC3D/HPSE/SMUG1/APOBEC3B/PDE1A/NUDT18/ABCD1/AMDHD2/PDE10A/FBXO2/IDUA/EDEM1/FBXO27/FGF2	37
Combined	GO:0045862	positive regulation of proteolysis	62/2087	350/18870	1.19E-04	0.004161303	0.003464832	PSME2/PSME1/PRELID1/IFI16/NUB1/MTCH1/CASP1/PMAIP1/JAK2/STAT3/LGMN/FAS/NUPR1/HERPUD1/F3/PYCARD/NOD1/NDUFA13/RNF144B/PSENEN/PRICKLE1/RBX1/ASPH/GRN/CTSL/TNFSF10/ANXA2/S100A10/RIPK2/LGALS9/RPS27L/APOE/ARL6IP5/STUB1/PSMD10/BAG2/RNF19B/NCSTN/CASP8/DDRGK1/FADD/CASP10/FMR1/PDCD6/BAX/PLGRKT/TMEM259/MBP/TGFB1I1/CLU/BAK1/RGMA/TRIB3/CTSS/IKBKG/TBC1D10A/CBFA2T3/AXIN1/CARD9/CRADD/PTK2B/PPARG	62
Combined	GO:0002757	immune response-activating signaling pathway	79/2087	473/18870	1.19E-04	0.004158793	0.003462742	GBP1/IFI35/IRF1/PLSCR1/HLA-A/BTN3A2/RBCK1/IRF7/EIF2AK2/BTN3A1/DDX60/NMI/OAS1/GBP2/BTN3A3/C1QBP/CASP1/IFIH1/OAS3/TRIM25/TLR3/SLC15A3/RSAD2/WDFY1/CEACAM1/TIFA/DHX58/HLA-DRB1/ALPK1/IRF3/MYD88/CD47/PYCARD/NOD1/USP15/ELF1/RIPK2/COLEC12/CD40/PTPN2/GBP5/CYLD/BIRC2/CD81/NFKBIA/NFKBIZ/ADA/SLC39A6/CYBA/TBK1/TYRO3/RNF135/SOS1/BAX/PRKD2/SPPL3/TNIP2/OASL/ITK/FOSL2/CD38/PIK3AP1/TNFRSF21/CTSS/IKBKG/TRIM11/DGKZ/…	79
Combined	GO:0044403	biological process involved in symbiotic interaction	58/2087	322/18870	1.23E-04	0.004256306	0.003543935	IFI27/PLSCR1/IFIT1/TRIM22/TNFRSF14/CD74/CHMP5/APOL1/IFITM1/TRIM21/ICAM1/TRIM25/IFITM3/LY6E/ROMO1/DYNLT1/JAK2/TRIM38/PPIB/SNX3/HLA-DRB1/SLC1A5/SCARB2/MYD88/TRIM34/VPS4A/P4HB/SLC3A2/TRIM5/CTSL/LGALS9/RAB9A/APOE/CD81/PAIP1/STOM/CHMP4B/VPS4B/RRP1B/FMR1/TYRO3/TRIM68/SLC52A2/EFNB2/SMPD1/TRIM26/AXL/EGFR/CDK9/JUN/TBC1D20/TRIM11/SLC7A1/PC/EFNB3/CARD9/SAP30/TRIM6	58
Combined	GO:0002711	positive regulation of T cell mediated immunity	19/2087	69/18870	1.24E-04	0.004273785	0.003558488	HLA-B/HLA-C/HLA-E/HLA-A/HLA-F/TAP2/B2M/HLA-G/RSAD2/HLA-DRB1/HLA-DRA/CD81/FADD/TRAF2/IL1R1/FZD5/ARID5A/P2RX7/IL18R1	19
Combined	GO:0045651	positive regulation of macrophage differentiation	8/2087	16/18870	1.25E-04	0.004295861	0.00357687	CSF1/HSF1/RB1/CASP8/TGFB1/FADD/ROR2/RIPK1	8
Combined	GO:0002396	MHC protein complex assembly	9/2087	20/18870	1.31E-04	0.004406612	0.003669084	TAPBP/PDIA3/B2M/TAPBPL/HLA-DRB1/HLA-DRA/HLA-DOB/HLA-DPA1/HLA-DQB1	9
Combined	GO:0002501	peptide antigen assembly with MHC protein complex	9/2087	20/18870	1.31E-04	0.004406612	0.003669084	TAPBP/PDIA3/B2M/TAPBPL/HLA-DRB1/HLA-DRA/HLA-DOB/HLA-DPA1/HLA-DQB1	9
Combined	GO:0045953	negative regulation of natural killer cell mediated cytotoxicity	9/2087	20/18870	1.31E-04	0.004406612	0.003669084	HLA-B/HLA-E/HLA-A/HLA-F/HLA-G/CEACAM1/LGALS9/TGFB1/SERPINB9	9
Combined	GO:0030968	endoplasmic reticulum unfolded protein response	20/2087	75/18870	1.35E-04	0.004523875	0.003766721	EIF2AK2/ATF3/XBP1/SERP1/HERPUD1/DDIT3/TMED2/DERL1/PTPN2/HSPA5/STUB1/DERL2/CREB3L1/DDRGK1/TBL2/ERLEC1/BAX/HERPUD2/PPP1R15B/BAK1	20
Combined	GO:0003176	aortic valve development	14/2087	43/18870	1.37E-04	0.004562415	0.003798811	TNFRSF1A/SNAI2/SLIT2/SLIT3/JAG1/RB1/TGFB1/HEYL/HEY1/TGFBR2/TBX20/NFATC1/TWIST1/BMP2	14
Combined	GO:0030225	macrophage differentiation	18/2087	64/18870	1.38E-04	0.004562415	0.003798811	CSF1/IL15/HSF1/NR3C1/HLA-DRB1/MYD88/SOCS1/PTPN2/RB1/CASP8/TGFB1/FADD/CASP10/ROR2/VPS54/RIPK1/EIF2AK1/FOSL2	18
Combined	GO:0009612	response to mechanical stimulus	42/2087	213/18870	1.38E-04	0.004562415	0.003798811	STAT1/IRF1/TNFRSF1A/CXCL10/CASP1/TLR3/MDK/DDR2/FAS/MYD88/PTN/MMP2/LTBR/TNC/BDKRB1/ANGPT2/COL1A1/CD40/NTRK1/PTGER4/CASP8/TMEM87A/NFKBIA/FADD/AQP1/SERPINE2/TMEM120A/KCNJ2/BAK1/SCN9A/SLC1A3/PHF24/CITED2/BAG3/DRD2/P2RX7/PIEZO1/ENG/CRADD/PTK2B/WNT11/FGF2	42
Combined	GO:0003151	outflow tract morphogenesis	21/2087	81/18870	1.43E-04	0.004703949	0.003916656	SFRP2/PITX2/EDNRA/PRICKLE1/HAND2/NRP2/JAG1/GATA6/PARVA/ILK/FZD2/HEYL/FGFR2/TBX2/MSX2/TGFBR2/CITED2/TBX20/TWIST1/ENG/WNT11	21
Combined	GO:0010811	positive regulation of cell-substrate adhesion	28/2087	123/18870	1.48E-04	0.00478155	0.00398127	C1QBP/CSF1/MDK/ARPC2/JAK2/HAS2/P4HB/FERMT2/EFEMP2/NPNT/S100A10/ABI3BP/POLDIP2/CCDC80/ILK/EGFL6/MYADM/SFRP1/RRAS/KDR/CCL21/TEK/RIN2/FERMT1/NDNF/VTN/PTK2B/EGFLAM	28
Combined	GO:0032479	regulation of type I interferon production	28/2087	123/18870	1.48E-04	0.00478155	0.00398127	ISG15/STAT1/IRF1/IRF7/XAF1/NMI/TRIM56/OAS1/ZC3HAV1/TRIM21/IFIH1/OAS3/TLR3/OAS2/IRF8/TRIM38/DHX58/IRF3/MYD88/PYCARD/RBX1/RIPK2/POLR3D/DHX36/CYLD/TBK1/RNF135/RELB	28
Combined	GO:0032606	type I interferon production	28/2087	123/18870	1.48E-04	0.00478155	0.00398127	ISG15/STAT1/IRF1/IRF7/XAF1/NMI/TRIM56/OAS1/ZC3HAV1/TRIM21/IFIH1/OAS3/TLR3/OAS2/IRF8/TRIM38/DHX58/IRF3/MYD88/PYCARD/RBX1/RIPK2/POLR3D/DHX36/CYLD/TBK1/RNF135/RELB	28
Combined	GO:1900046	regulation of hemostasis	19/2087	70/18870	1.53E-04	0.00489733	0.004077671	SERPING1/PLAT/CEACAM1/F3/ANXA2/USF1/EPHB2/APOE/PROS1/ANO6/ST3GAL4/SERPINE2/TFPI/SH2B3/HPSE/THBD/VTN/F7/PLAUR	19
Combined	GO:0032611	interleukin-1 beta production	26/2087	111/18870	1.54E-04	0.00489733	0.004077671	PML/IFI16/GSDMD/CASP1/CARD16/JAK2/STAT3/MYD88/PYCARD/HSPB1/NOD1/RIPK2/LGALS9/GBP5/CASP8/CHRNA7/PANX1/SERPINB1/ARG2/CD33/FZD5/TMEM106A/ELF4/P2RX7/CPTP/ACP5	26
Combined	GO:0032651	regulation of interleukin-1 beta production	26/2087	111/18870	1.54E-04	0.00489733	0.004077671	PML/IFI16/GSDMD/CASP1/CARD16/JAK2/STAT3/MYD88/PYCARD/HSPB1/NOD1/RIPK2/LGALS9/GBP5/CASP8/CHRNA7/PANX1/SERPINB1/ARG2/CD33/FZD5/TMEM106A/ELF4/P2RX7/CPTP/ACP5	26
Combined	GO:0002758	innate immune response-activating signaling pathway	48/2087	255/18870	1.57E-04	0.004956736	0.004127135	IFI35/IRF1/IRF7/EIF2AK2/DDX60/NMI/OAS1/GBP2/C1QBP/CASP1/IFIH1/OAS3/TRIM25/TLR3/SLC15A3/RSAD2/WDFY1/TIFA/DHX58/ALPK1/IRF3/MYD88/PYCARD/NOD1/USP15/RIPK2/COLEC12/CD40/GBP5/CYLD/BIRC2/NFKBIA/NFKBIZ/CYBA/TBK1/TYRO3/RNF135/TNIP2/OASL/PIK3AP1/CTSS/TRIM11/LRCH4/UNC93B1/LY96/GPS2/CPTP/MAPKAPK2	48
Combined	GO:0032612	interleukin-1 production	29/2087	130/18870	1.66E-04	0.005186371	0.004318337	PML/IFI16/GSDMD/CASP1/CARD16/CEACAM1/JAK2/STAT3/MYD88/PYCARD/HSPB1/NOD1/RIPK2/LGALS9/GBP5/CASP8/CHRNA7/TMED10/S100A13/PANX1/SERPINB1/ARG2/CD33/FZD5/TMEM106A/ELF4/P2RX7/CPTP/ACP5	29
Combined	GO:0032652	regulation of interleukin-1 production	29/2087	130/18870	1.66E-04	0.005186371	0.004318337	PML/IFI16/GSDMD/CASP1/CARD16/CEACAM1/JAK2/STAT3/MYD88/PYCARD/HSPB1/NOD1/RIPK2/LGALS9/GBP5/CASP8/CHRNA7/TMED10/S100A13/PANX1/SERPINB1/ARG2/CD33/FZD5/TMEM106A/ELF4/P2RX7/CPTP/ACP5	29
Combined	GO:0050817	coagulation	44/2087	229/18870	1.80E-04	0.005589188	0.004653734	PLSCR1/SERPING1/IL6ST/PDIA3/PLAT/CEACAM1/JAK2/COL3A1/F3/HSPB1/ANXA2/USF1/CD40/AK3/EPHB2/APOE/RAB27A/PROCR/PROS1/ANO6/ST3GAL4/ILK/FBLN1/TYRO3/SERPINE2/C1GALT1C1/GGCX/DTNBP1/TFPI/AXL/SLC7A11/F2RL2/SH2B3/HPSE/PEAR1/DGKZ/THBD/DGKD/F10/VTN/ANXA8/F7/PLAUR/DGKQ	44
Combined	GO:2001234	negative regulation of apoptotic signaling pathway	46/2087	243/18870	1.86E-04	0.005752355	0.004789593	IFI6/CD74/PRELID1/SFRP2/FBXO7/MAZ/ICAM1/XBP1/GRINA/SNAI2/DNAJA1/HERPUD1/HSPB1/NDUFA13/STRADB/SOD2/BMP5/LMNA/PSMD10/RB1/CREB3L1/HGF/TMBIM1/TRAP1/MCL1/ING2/TMEM14A/RIPK1/BAX/SLC25A4/PPIF/YBX3/CLU/IL7/BAK1/SYVN1/MAPK8IP2/BDNF/AR/ACKR3/SLC35F6/FAIM2/SIAH2/C8orf44-SGK3/MUC1/PLAUR	46
Combined	GO:0003208	cardiac ventricle morphogenesis	19/2087	71/18870	1.87E-04	0.005757355	0.004793755	SFRP2/HAND1/DSP/EDNRA/SMARCD3/HAND2/PKP2/JAG1/HEG1/TNNI1/TGFB1/TPM1/HEYL/FGFR2/HEY1/TGFBR2/TBX20/ENG/MYL3	19
Combined	GO:0002716	negative regulation of natural killer cell mediated immunity	9/2087	21/18870	2.06E-04	0.006285725	0.005233693	HLA-B/HLA-E/HLA-A/HLA-F/HLA-G/CEACAM1/LGALS9/TGFB1/SERPINB9	9
Combined	GO:0060973	cell migration involved in heart development	9/2087	21/18870	2.06E-04	0.006285725	0.005233693	PITX2/SNAI2/EDNRA/FLRT3/HAND2/PDGFRB/BVES/TWIST1/ENG	9
Combined	GO:2001242	regulation of intrinsic apoptotic signaling pathway	38/2087	190/18870	2.08E-04	0.006308995	0.005253068	CD74/SFRP2/FBXO7/EIF5A/PMAIP1/XBP1/GRINA/SNAI2/PLEKHF1/DNAJA1/NUPR1/HERPUD1/PYCARD/P4HB/HSPB1/NDUFA13/USP15/SOD2/DDIT3/UBB/PTPN2/CYLD/SERINC3/CREB3L1/TRAP1/MCL1/SIAH1/ING2/BAX/PPIF/YBX3/CLU/SYVN1/ACKR3/SGMS1/MSX1/MUC1/PLAUR	38
Combined	GO:0048144	fibroblast proliferation	25/2087	107/18870	2.13E-04	0.006437008	0.005359656	CD74/PARP10/PML/IFI30/DDR2/COL3A1/NUPR1/EMD/S100A6/RNASEH2B/CD248/SOD2/FTH1/NDUFS4/CDKN1A/AQP1/BAX/B4GALT7/SFRP1/FOSL2/EGFR/BTC/KAT2A/HRAS/WNT2	25
Combined	GO:0007599	hemostasis	44/2087	231/18870	2.20E-04	0.006566417	0.005467406	PLSCR1/SERPING1/IL6ST/PDIA3/PLAT/CEACAM1/JAK2/COL3A1/F3/HSPB1/ANXA2/USF1/CD40/AK3/EPHB2/APOE/RAB27A/PROCR/PROS1/ANO6/ST3GAL4/ILK/FBLN1/TYRO3/SERPINE2/C1GALT1C1/GGCX/DTNBP1/TFPI/AXL/SLC7A11/F2RL2/SH2B3/HPSE/PEAR1/DGKZ/THBD/DGKD/F10/VTN/ANXA8/F7/PLAUR/DGKQ	44
Combined	GO:0045785	positive regulation of cell adhesion	79/2087	482/18870	2.20E-04	0.006566417	0.005467406	HLA-E/HLA-A/TNFRSF14/CD74/TNFSF13B/SFRP2/IL6ST/C1QBP/B2M/TGM2/HLA-G/CSF1/CD274/MDK/IL15/ARPC2/JAK2/XBP1/CD83/KIFAP3/HLA-DRB1/CD47/HAS2/PYCARD/P4HB/HLA-DRA/SOCS1/IGF2/SMARCD3/FERMT2/EFEMP2/PLPP3/NPNT/S100A10/ABI3BP/RIPK2/LGALS9/MAP3K8/HLX/POLDIP2/CCDC80/CD81/NFKBIZ/ADA/ST3GAL4/ILK/LAMB2/FADD/EGFL6/GCNT1/TPM1/MYADM/PRKD2/EFNB2/HLA-DOB/RHOD/SFRP1/IL7/RRAS/KDR/CCL21/DUSP10/TGFBR2/TEK/CITED2/SLC7A1/RI…	79
Combined	GO:0032481	positive regulation of type I interferon production	19/2087	72/18870	2.28E-04	0.006735565	0.005608244	ISG15/STAT1/IRF1/IRF7/TRIM56/OAS1/ZC3HAV1/IFIH1/OAS3/TLR3/OAS2/DHX58/IRF3/MYD88/RIPK2/POLR3D/DHX36/TBK1/RNF135	19
Combined	GO:0060411	cardiac septum morphogenesis	19/2087	72/18870	2.28E-04	0.006735565	0.005608244	HAND1/SLIT2/SLIT3/BMP5/NRP2/JAG1/GATA6/PARVA/FZD2/HEYL/FGFR2/TBX2/MSX2/HEY1/TGFBR2/CITED2/TBX20/ENG/WNT11	19
Combined	GO:0051701	biological process involved in interaction with host	41/2087	211/18870	2.29E-04	0.006735565	0.005608244	PLSCR1/IFIT1/TRIM22/TNFRSF14/CD74/CHMP5/IFITM1/TRIM21/ICAM1/TRIM25/IFITM3/LY6E/DYNLT1/TRIM38/SNX3/HLA-DRB1/SLC1A5/SCARB2/TRIM34/VPS4A/P4HB/SLC3A2/TRIM5/CTSL/LGALS9/CD81/CHMP4B/VPS4B/TYRO3/TRIM68/SLC52A2/EFNB2/SMPD1/TRIM26/AXL/EGFR/TRIM11/SLC7A1/PC/EFNB3/TRIM6	41
Combined	GO:0002027	regulation of heart rate	24/2087	102/18870	2.53E-04	0.007399392	0.006160967	DSP/EDNRA/DSC2/CALM3/KCNE4/PKP2/DSG2/SCN3B/BIN1/ADA/CHRNA7/TPM1/KCNJ2/CALM2/EPAS1/KCNH2/GCH1/CACNA2D1/BVES/RGS4/SREBF1/DRD2/KCNJ3/ADM2	24
Combined	GO:0060536	cartilage morphogenesis	6/2087	10/18870	2.57E-04	0.007486178	0.006233228	HAND1/SNAI2/HAND2/RSPO2/MATN1/MSX1	6
Combined	GO:0016241	regulation of macroautophagy	33/2087	159/18870	2.61E-04	0.007555874	0.006291259	RALB/CALCOCO2/OPTN/DCN/NUPR1/NOD1/ATP6V0C/SH3GLB1/SPTLC2/WDR45/RIPK2/ATP6V0E1/FEZ1/SNX6/POLDIP2/ATP6V1E1/TBK1/CASP3/SNX7/SLC25A4/SESN2/ATG2A/LZTS1/KDR/ATP6V1G1/HSPB8/WIPI1/IKBKG/BAG3/GPSM1/QSOX1/RNF31/ATP6V0A2	33
Combined	GO:0060333	type II interferon-mediated signaling pathway	10/2087	26/18870	2.67E-04	0.007671792	0.006387776	STAT1/IRF1/PARP14/SP100/PARP9/NLRC5/JAK2/PTPN2/IFNGR2/PPARG	10
Combined	GO:0061311	cell surface receptor signaling pathway involved in heart development	10/2087	26/18870	2.67E-04	0.007671792	0.006387776	SNAI2/HAND2/JAG1/HEYL/MSX2/HEY1/ALPK2/MSX1/WNT11/BMP2	10
Combined	GO:0002764	immune response-regulating signaling pathway	81/2087	500/18870	2.70E-04	0.007706018	0.006416274	GBP1/IFI35/IRF1/PLSCR1/HLA-A/BTN3A2/RBCK1/IRF7/EIF2AK2/BTN3A1/DDX60/NMI/OAS1/GBP2/BTN3A3/C1QBP/CASP1/IFIH1/OAS3/HLA-G/TRIM25/TLR3/SLC15A3/RSAD2/WDFY1/CEACAM1/TIFA/DHX58/HLA-DRB1/ALPK1/IRF3/MYD88/CD47/PYCARD/NOD1/USP15/ELF1/RIPK2/COLEC12/CD40/PTPN2/GBP5/CYLD/BIRC2/CD81/NFKBIA/NFKBIZ/ADA/SLC39A6/CYBA/TBK1/TYRO3/RNF135/SOS1/BAX/PRKD2/SPPL3/TNIP2/OASL/ITK/FOSL2/CD38/CD33/PIK3AP1/TNFRSF21/CTSS/IKBKG/T…	81
Combined	GO:0071496	cellular response to external stimulus	60/2087	346/18870	2.75E-04	0.007799549	0.006494151	IRF1/RALB/EIF2AK2/SFRP2/MAX/IFI16/TNFRSF1A/GSDMD/CASP1/PMAIP1/TLR3/ATF3/XBP1/SNAI2/DSC2/FAS/MYD88/RRAGA/MAP1LC3B/ASNS/LTBR/TNC/MAP1LC3A/SH3GLB1/WDR45/USF1/COL1A1/CD40/COMT/HSPA5/PTGER4/CASP8/TMEM87A/CDKN1A/TBL2/FADD/AQP1/TRIM24/KCNJ2/STK24/SESN2/FES/SLC7A5/SFRP1/AXL/BAK1/DNAJC15/WIPI1/BAG3/SREBF1/CBS/GLRX2/CD68/GPR155/P2RX7/PIEZO1/ENG/CRADD/WNT11/FGF2	60
Combined	GO:0032732	positive regulation of interleukin-1 production	19/2087	73/18870	2.77E-04	0.007799549	0.006494151	IFI16/GSDMD/CASP1/JAK2/STAT3/MYD88/PYCARD/HSPB1/NOD1/RIPK2/LGALS9/GBP5/CASP8/TMED10/S100A13/PANX1/FZD5/TMEM106A/P2RX7	19
Combined	GO:0043112	receptor metabolic process	19/2087	73/18870	2.77E-04	0.007799549	0.006494151	DTX3L/CHMP5/OPTN/LGMN/SH3GLB1/PEX10/ANXA2/APOE/PTPN2/TGFB1/EHD3/NSG1/AP1AR/ACHE/RAMP3/MYLIP/BVES/SNX25/PEX12	19
Combined	GO:0007517	muscle organ development	61/2087	354/18870	2.92E-04	0.008172592	0.006804758	VAMP5/DES/CD164/CXCL10/HAND1/DSP/ATF3/XBP1/SERP1/EDNRA/AKIRIN1/COL3A1/NUPR1/EMD/HMG20B/ITGA11/IGF2/PKP2/EFEMP2/UQCC2/HLX/SOX6/HEG1/TNNI1/FHL1/RB1/BASP1/TGFB1/VPS54/TPM1/FZD2/SGCE/DISP1/HEYL/FGFR2/PITX1/YBX3/RCAN1/SPEG/S1PR1/TEAD4/FOXN2/COPRS/EID2B/CITED2/MAFF/BVES/TBX20/MEGF10/EID2/SAP30/POPDC3/HIVEP3/TWIST1/ENG/MSX1/CHKB/WNT2/BMP2/KEL/MYL3	61
Combined	GO:0032731	positive regulation of interleukin-1 beta production	17/2087	62/18870	2.93E-04	0.008172592	0.006804758	IFI16/GSDMD/CASP1/JAK2/STAT3/MYD88/PYCARD/HSPB1/NOD1/RIPK2/LGALS9/GBP5/CASP8/PANX1/FZD5/TMEM106A/P2RX7	17
Combined	GO:0060339	negative regulation of type I interferon-mediated signaling pathway	9/2087	22/18870	3.15E-04	0.008731239	0.007269905	ISG15/STAT2/NLRC5/ADAR/SAMHD1/OAS1/OAS3/USP18/PTPN2	9
Combined	GO:0003203	endocardial cushion morphogenesis	13/2087	41/18870	3.17E-04	0.008731239	0.007269905	SNAI2/TMEM100/BMP5/HEYL/TBX2/MSX2/HEY1/TGFBR2/TBX20/TWIST1/ENG/MSX1/BMP2	13
Combined	GO:0048732	gland development	73/2087	443/18870	3.18E-04	0.008731239	0.007269905	PITX2/PML/LMO4/TGM2/CSF1/OAS2/MDK/CEACAM1/JAK2/XBP1/SNAI2/LBH/EDNRA/TSPO/CDKN1C/DUT/NR3C1/STAT5A/PTN/CEBPG/IGFBP5/FPGS/MPST/MMP2/SOD2/TNC/IGF2/FRZB/HAND2/FKBP4/PCK2/ARF6/ELK1/HLX/SERPINF1/GATA6/HGF/ADA/TGFB1/PNPT1/FADD/NR0B1/UPF2/SERPINE2/BAX/FGFR2/ALOX15B/TBX2/PITX1/GUCD1/MSX2/SLC7A5/EXT1/SFRP1/EGFR/PRL/CEBPB/TGFBR2/AR/CITED2/ARMC5/ATP7B/MAP2K1/GDF7/VTN/DRD2/STK11/MSX1/NRG3/WNT2/WNT11/BMP2/FGF2	73
Combined	GO:0006516	glycoprotein catabolic process	12/2087	36/18870	3.19E-04	0.008731239	0.007269905	CST3/FBXO6/CTSL/MAN1A1/NCCRP1/EDEM2/FBXO44/HPSE/FBXO2/IDUA/EDEM1/FBXO27	12
Combined	GO:0098792	xenophagy	7/2087	14/18870	3.40E-04	0.009264917	0.007714262	RNF213/CALCOCO2/OPTN/NOD1/RIPK2/TBK1/RNF31	7
Combined	GO:0060348	bone development	41/2087	215/18870	3.45E-04	0.00936976	0.007801558	PITX2/TGM2/DDR2/PPIB/COL3A1/GREM1/GJA1/HAS2/LTBP3/ANXA2/P3H1/COL1A1/PLS3/PTGER4/CHSY1/TSKU/FGFR2/FREM1/MSX2/HOXB4/EXT1/SNX10/FOSL2/SLC38A10/KDR/TAPT1/TGFBR2/TEK/CITED2/PEX7/RAB23/NPPC/KAT2A/CBS/TWIST1/ZBTB16/MATN1/ENG/MSX1/ACP5/BMP2	41
Combined	GO:0002428	antigen processing and presentation of peptide antigen via MHC class Ib	8/2087	18/18870	3.48E-04	0.009392379	0.007820391	HLA-B/HLA-C/HLA-E/HLA-A/HLA-F/TAP2/B2M/HLA-G	8
Combined	GO:2000116	regulation of cysteine-type endopeptidase activity	38/2087	195/18870	3.59E-04	0.009611508	0.008002845	PSMB9/IFI6/CST3/IFI16/MTCH1/CASP1/PMAIP1/CARD16/JAK2/LGMN/FAS/F3/PYCARD/NOD1/NDUFA13/ASPH/TNFSF10/RIPK2/LGALS9/RPS27L/ARL6IP5/BIRC2/CASP8/HGF/FADD/CASP10/AQP1/CAST/PDCD6/BAX/BAK1/LAMP3/TBC1D10A/CARD9/SIAH2/CRADD/PPARG/PLAUR	38
Combined	GO:0003197	endocardial cushion development	15/2087	52/18870	3.60E-04	0.009611508	0.008002845	SNAI2/TMEM100/BMP5/JAG1/HEYL/TBX2/MSX2/HEY1/TGFBR2/CITED2/TBX20/TWIST1/ENG/MSX1/BMP2	15
Combined	GO:0006890	retrograde vesicle-mediated transport, Golgi to endoplasmic reticulum	15/2087	52/18870	3.60E-04	0.009611508	0.008002845	TAPBP/ARF5/RER1/LMAN2/KDELR2/PLPP3/TMEM115/GOLPH3/BET1L/SCYL1/TMED10/COPZ1/COPE/ATP9A/COPZ2	15
Combined	GO:0003007	heart morphogenesis	48/2087	264/18870	3.63E-04	0.009624764	0.008013883	SFRP2/PITX2/HAND1/DSP/SNAI2/EDNRA/TMEM100/SLIT2/HAS2/SLIT3/PRICKLE1/SMARCD3/HAND2/PKP2/TMED2/BMP5/COL5A1/NRP2/JAG1/HEG1/TNNI1/GATA6/PARVA/ADAM15/TGFB1/ILK/TPM1/FZD2/SOS1/HEYL/FGFR2/TBX2/MSX2/S1PR1/HEY1/EXT1/ALPK2/TGFBR2/TEK/CITED2/TBX20/TWIST1/ENG/MSX1/WNT2/WNT11/BMP2/MYL3	48
Combined	GO:0006457	protein folding	42/2087	223/18870	3.87E-04	0.010187762	0.008482652	CD74/PDIA3/FKBP11/CRTAP/B2M/ERP27/PPIB/DNAJA1/P4HB/PPIC/HSPB1/ERP44/DNAJC1/GRN/HSPB6/FKBP4/DNAJC19/FKBP9/P3H1/VBP1/FKBP2/PDRG1/HSPA5/BAG2/TBCC/BAG1/SDF2L1/TRAP1/PDIA6/TOR2A/SIL1/WIPF1/PPIF/TBCA/MPDU1/CLU/TOR1A/BAG3/PDIA5/QSOX1/NPPC/QSOX2	42
Combined	GO:0045047	protein targeting to ER	14/2087	47/18870	3.91E-04	0.010187762	0.008482652	SEC61G/SEC62/SEC61B/HERPUD1/TRAM1/MAN1A1/GET4/SPCS2/HSPA5/CHMP4B/SGTB/VPS54/SRP19/EDEM1	14
Combined	GO:0046633	alpha-beta T cell proliferation	14/2087	47/18870	3.91E-04	0.010187762	0.008482652	IRF1/HLA-E/HLA-A/TNFRSF14/NDFIP1/CD274/IL15/JAK2/RIPK2/LGALS9/CD81/ARG2/TGFBR2/ELF4	14
Combined	GO:1905314	semi-lunar valve development	14/2087	47/18870	3.91E-04	0.010187762	0.008482652	TNFRSF1A/SNAI2/SLIT2/SLIT3/JAG1/RB1/TGFB1/HEYL/HEY1/TGFBR2/TBX20/NFATC1/TWIST1/BMP2	14
Combined	GO:0070534	protein K63-linked ubiquitination	16/2087	58/18870	4.06E-04	0.010540492	0.008776346	RNF213/TRIM56/PARP10/TRIM21/UBE2E2/RNF115/TRIM5/RIPK2/STUB1/BIRC2/RNF135/UBE2G1/RNF126/TRAF2/MAGEL2/GPS2	16
Combined	GO:0140467	integrated stress response signaling	13/2087	42/18870	4.14E-04	0.010697352	0.008906953	BATF2/CEBPG/CEBPD/MAF/DDIT3/TMED2/PTPN2/HSPA5/EIF2AK1/PPP1R15B/BATF3/CEBPB/JUN	13
Combined	GO:1904019	epithelial cell apoptotic process	30/2087	144/18870	4.54E-04	0.011681389	0.009726294	ADAR/ICAM1/HLA-G/MDK/TMEM258/JAK2/EDNRA/NUPR1/CD248/HAND2/CD40/ARF6/RB1/NFKBIZ/ANO6/TGFB1/ZFP36/CAST/BAX/CASP3/TNIP2/RAMP2/CASP6/KDR/BTC/TGFBR2/TEK/NDNF/ANGPTL4/WNT11	30
Combined	GO:0062099	negative regulation of programmed necrotic cell death	9/2087	23/18870	4.67E-04	0.011978081	0.009973329	RBCK1/NUPR1/BIRC2/CASP8/FADD/RIPK1/SLC25A4/YBX3/RNF31	9
Combined	GO:0070227	lymphocyte apoptotic process	20/2087	82/18870	4.89E-04	0.012490793	0.010400229	IDO1/CD74/PRELID1/CASP7/CD274/KIFAP3/FAS/LGALS9/NFKBIZ/ADA/ORMDL3/FADD/RIPK1/BAX/PRKD2/BAK1/ARG2/TNFRSF21/EBF4/P2RX7	20
Combined	GO:0140374	antiviral innate immune response	14/2087	48/18870	4.96E-04	0.012606499	0.010496569	IFIT3/MX1/IFIT1/EIF2AK2/IFIT2/OAS1/CXCL10/IFIH1/USP18/TRIM25/DHX58/TBK1/RNF135/TRIM6	14
Combined	GO:0010976	positive regulation of neuron projection development	32/2087	158/18870	5.04E-04	0.012766108	0.010629465	MDK/NTRK2/DDR2/SNX3/SCARB2/PTN/GRN/NEGR1/P3H1/BMP5/NTRK1/EPHB2/FEZ1/APOE/EHD1/SETX/DHX36/SERPINF1/PTK7/PPP2R5B/ROR2/STK24/AVIL/FES/BDNF/RGMA/ARSB/NDNF/ZNF804A/ALK/RELN/PTK2B	32
Combined	GO:0031943	regulation of glucocorticoid metabolic process	6/2087	11/18870	5.12E-04	0.01286749	0.010713879	NR3C1/BMP5/STUB1/ATP1A1/DGKQ/BMP2	6
Combined	GO:2001235	positive regulation of apoptotic signaling pathway	30/2087	145/18870	5.13E-04	0.01286749	0.010713879	RBCK1/PML/EIF5A/PDIA3/PMAIP1/ATF3/JAK2/PLEKHF1/FAS/NUPR1/PYCARD/LTBR/CTSL/TNFSF10/DDIT3/UBB/PTPN2/CYLD/SERINC3/MCL1/FADD/SIAH1/RIPK1/BAX/SFRP1/TRAF2/SRPX/CTSS/CRADD/MSX1	30
Combined	GO:0009206	purine ribonucleoside triphosphate biosynthetic process	25/2087	113/18870	5.17E-04	0.012931456	0.010767139	NDUFA1/NDUFA3/NDUFB1/NME4/NDUFC1/NDUFA9/NDUFB2/SDHA/NDUFB3/NDUFA13/ATP6V0C/NDUFB4/NDUFB7/NDUFC2/NDUFA2/NDUFS4/NDUFA7/SDHD/TGFB1/NDUFA11/NDUFS5/VPS9D1/NDUFB8/IMPDH1/PID1	25
Combined	GO:0001933	negative regulation of protein phosphorylation	53/2087	304/18870	5.31E-04	0.013215477	0.011003624	PARP14/SFRP2/ADAR/MVP/IGFBP3/CEACAM1/CDKN1C/DNAJA1/SLIT2/CALM3/PYCARD/HSPB1/SOCS1/BDKRB1/PLPP3/TMED2/CTDSP2/AIDA/TERF2IP/EPHB2/APOE/SNX6/PTPN2/HEG1/RB1/HGF/CDKN1A/TGFB1/PKIA/CHRNA7/FBLN1/AKT1S1/RGS14/MYADM/CAMK2N1/BAX/SMPD1/DTNBP1/PPP1R15B/CALM2/CTDSP1/SFRP1/SOCS3/BAK1/TRIB3/DUSP10/PKIB/DRD2/ENG/PID1/PPARG/DGKQ/BMP2	53
Combined	GO:0070059	intrinsic apoptotic signaling pathway in response to endoplasmic reticulum stress	17/2087	65/18870	5.36E-04	0.01329219	0.011067497	PML/PMAIP1/CHAC1/XBP1/GRINA/HERPUD1/DDIT3/CASP4/PTPN2/SERINC3/CREB3L1/BAX/BAK1/SYVN1/TRAF2/CEBPB/TRIB3	17
Combined	GO:1903131	mononuclear cell differentiation	77/2087	481/18870	5.42E-04	0.013334856	0.011103023	HLA-B/IRF1/IRF7/NDFIP1/CD74/PRELID1/TNFSF13B/IFI16/FBXO7/B2M/BATF2/HLA-G/CSF1/IRF8/RSAD2/MDK/IL15/ZEB1/XBP1/CD83/STAT3/HLA-DRB1/KLF6/CEBPG/HLA-DRA/LTBR/SOCS1/SMARCD3/IL15RA/CTSL/UBD/TMEM98/RIPK2/LGALS9/NTRK1/HLX/PTPN2/NHEJ1/PTGER4/NFKBIZ/ADA/TGFB1/FADD/TCIRG1/TYRO3/SOS1/BAX/CMTM7/ITK/FES/BATF3/SFRP1/AXL/FOSL2/IL7/SOCS3/BAK1/SYVN1/FGL2/ASCL2/CEBPB/DUSP10/TGFBR2/ITGB8/SLAMF8/ARMC5/DCLRE1C/FZD5/NFAT…	77
Combined	GO:0060039	pericardium development	8/2087	19/18870	5.42E-04	0.013334856	0.011103023	FLRT3/HAND2/BMP5/HEG1/SOS1/TBX20/CCM2/BMP2	8
Combined	GO:0032755	positive regulation of interleukin-6 production	23/2087	101/18870	5.54E-04	0.01356798	0.011297129	CD74/IFIH1/TLR3/IL17RC/XBP1/STAT3/MYD88/PYCARD/NOD1/RIPK2/LGALS9/TGFB1/CYBA/SPON2/MBP/IL17RA/ARID5A/TMEM106A/CARD9/UNC93B1/TWIST1/P2RX7/C1QTNF4	23
Combined	GO:0003180	aortic valve morphogenesis	12/2087	38/18870	5.59E-04	0.013627901	0.011347021	SNAI2/SLIT2/SLIT3/JAG1/RB1/TGFB1/HEYL/HEY1/TGFBR2/TBX20/NFATC1/TWIST1	12
Combined	GO:0043618	regulation of transcription from RNA polymerase II promoter in response to stress	11/2087	33/18870	5.63E-04	0.013651401	0.011366588	ATF3/DDIT3/HSPA5/CREB3L1/EPAS1/CEBPB/JUN/CITED2/BAG3/KLF2/MUC1	11
Combined	GO:0048762	mesenchymal cell differentiation	47/2087	262/18870	5.64E-04	0.013651401	0.011366588	STAT1/SFRP2/PITX2/MDK/SNAI2/EDNRA/TMEM100/GREM1/GLIPR2/HAS2/FERMT2/FRZB/HAND2/BMP5/COL1A1/NRP2/JAG1/ADIPOR1/HGF/ADAM15/TGFB1/SLC39A6/SEMA6D/PDCD6/HEYL/FGFR2/SEMA3F/VASN/SEMA4C/TGFB1I1/MSX2/HEY1/EXT1/SFRP1/TAPT1/SEMA4B/TGFBR2/CITED2/TBX20/BAMBI/TWIST1/ENG/SEMA7A/MSX1/WNT2/WNT11/BMP2	47
Combined	GO:0032729	positive regulation of type II interferon production	19/2087	77/18870	5.74E-04	0.013666773	0.011379387	ISG15/HLA-A/BTN3A2/BTN3A1/TLR3/IRF8/JAK2/PYCARD/CEBPG/RIPK2/LGALS9/FADD/SLC7A5/IL1R1/HLA-DPA1/FZD5/ARID5A/HRAS/IL18R1	19
Combined	GO:1903036	positive regulation of response to wounding	19/2087	77/18870	5.74E-04	0.013666773	0.011379387	MDK/PLAT/XBP1/DDR2/F3/PTN/GRN/FERMT2/USF1/ANO6/ST3GAL4/SMOC2/STK24/HPSE/FERMT1/THBD/VTN/HRAS/F7	19
Combined	GO:0002468	dendritic cell antigen processing and presentation	7/2087	15/18870	5.76E-04	0.013666773	0.011379387	CD74/HLA-DRB1/HLA-DRA/NOD1/FGL2/CCL21/CD68	7
Combined	GO:0003198	epithelial to mesenchymal transition involved in endocardial cushion formation	7/2087	15/18870	5.76E-04	0.013666773	0.011379387	SNAI2/TMEM100/HEYL/MSX2/TGFBR2/ENG/MSX1	7
Combined	GO:0045598	regulation of fat cell differentiation	30/2087	146/18870	5.78E-04	0.013666773	0.011379387	SFRP2/XBP1/SNAI2/AAMDC/CCDC85B/SOD2/FERMT2/FRZB/DDIT3/JAG1/TGFB1/FNDC5/ZFP36/WDFY2/TGFB1I1/MSX2/SFRP1/JDP2/CEBPB/MMP11/TRIB3/DUSP10/AXIN1/METRNL/GPS2/ZBTB16/CCDC3/PPARG/GNB3/BMP2	30
Combined	GO:0001570	vasculogenesis	20/2087	83/18870	5.79E-04	0.013666773	0.011379387	NTRK2/CEACAM1/TMEM100/HAS2/HEG1/PDGFRB/TGFB1/RAMP2/HEY1/APELA/RRAS/KDR/TGFBR2/ITGB8/CITED2/ACKR3/RIN2/TBX20/CCM2/ENG	20
Combined	GO:0009145	purine nucleoside triphosphate biosynthetic process	25/2087	114/18870	5.94E-04	0.013980282	0.011640425	NDUFA1/NDUFA3/NDUFB1/NME4/NDUFC1/NDUFA9/NDUFB2/SDHA/NDUFB3/NDUFA13/ATP6V0C/NDUFB4/NDUFB7/NDUFC2/NDUFA2/NDUFS4/NDUFA7/SDHD/TGFB1/NDUFA11/NDUFS5/VPS9D1/NDUFB8/IMPDH1/PID1	25
Combined	GO:1903034	regulation of response to wounding	34/2087	173/18870	6.08E-04	0.014167038	0.011795924	SERPING1/MDK/PLAT/CEACAM1/XBP1/DDR2/STAT3/F3/PTN/GRN/FERMT2/ANXA2/USF1/EPHB2/APOE/PROS1/ANO6/ST3GAL4/SERPINE2/CERS2/SMOC2/STK24/TFPI/SH2B3/RGMA/HPSE/FERMT1/MAP2K1/THBD/VTN/HRAS/F7/PLAUR/FGF2	34
Combined	GO:0002699	positive regulation of immune effector process	48/2087	270/18870	6.10E-04	0.014167038	0.011795924	HLA-B/HLA-C/HLA-E/HLA-A/HLA-F/TNFRSF14/CD74/DDX60/TAP2/B2M/HLA-G/TLR3/RSAD2/PLA2G5/XBP1/DHX58/HLA-DRB1/MYD88/PYCARD/HLA-DRA/NOD1/RIPK2/LGALS9/CD40/EPHB2/HLX/DHX36/CD81/NFKBIZ/TGFB1/RPS19/FADD/C3/PANX1/SPON2/FES/SLC7A5/TRAF2/IL1R1/FZD5/ARID5A/EXOSC6/CARD9/P2RX7/TRIM6/SEMA7A/MAPKAPK2/IL18R1	48
Combined	GO:0010803	regulation of tumor necrosis factor-mediated signaling pathway	16/2087	60/18870	6.13E-04	0.014167038	0.011795924	TNFRSF1A/CASP1/CARD16/SPPL2A/PYCARD/SHARPIN/CASP4/PTPN2/CYLD/CASP8/RIPK1/TRAF2/MIB2/GPS2/CCDC3/MAPKAPK2	16
Combined	GO:0003231	cardiac ventricle development	27/2087	127/18870	6.14E-04	0.014167038	0.011795924	SFRP2/LMO4/HAND1/DSP/EDNRA/SLIT2/SLIT3/SMARCD3/HAND2/PKP2/JAG1/HEG1/TNNI1/PTK7/TGFB1/TPM1/FZD2/HEYL/FGFR2/HEY1/TGFBR2/CITED2/TBX20/ENG/WNT11/MYL3/SALL4	27
Combined	GO:0009142	nucleoside triphosphate biosynthetic process	27/2087	127/18870	6.14E-04	0.014167038	0.011795924	NDUFA1/NDUFA3/NDUFB1/CMPK2/NME4/NDUFC1/NDUFA9/NDUFB2/SDHA/NDUFB3/NDUFA13/ATP6V0C/NDUFB4/NDUFB7/NDUFC2/NDUFA2/AK3/NDUFS4/NDUFA7/SDHD/TGFB1/NDUFA11/NDUFS5/VPS9D1/NDUFB8/IMPDH1/PID1	27
Combined	GO:0003279	cardiac septum development	24/2087	108/18870	6.19E-04	0.014236322	0.011853612	ADAMTS6/LMO4/HAND1/SLIT2/SLIT3/BMP5/NRP2/JAG1/HEG1/GATA6/PTK7/PARVA/FZD2/HEYL/FGFR2/TBX2/MSX2/HEY1/TGFBR2/CITED2/TBX20/ENG/WNT11/SALL4	24
Combined	GO:0070266	necroptotic process	14/2087	49/18870	6.24E-04	0.014299058	0.011905847	RBCK1/TLR3/FAS/CYLD/BIRC2/CASP8/FADD/RIPK1/SLC25A4/PPIF/YBX3/CASP6/MLKL/RNF31	14
Combined	GO:0006754	ATP biosynthetic process	23/2087	102/18870	6.42E-04	0.01464002	0.012189743	NDUFA1/NDUFA3/NDUFB1/NDUFC1/NDUFA9/NDUFB2/SDHA/NDUFB3/NDUFA13/ATP6V0C/NDUFB4/NDUFB7/NDUFC2/NDUFA2/NDUFS4/NDUFA7/SDHD/TGFB1/NDUFA11/NDUFS5/VPS9D1/NDUFB8/PID1	23
Combined	GO:0050878	regulation of body fluid levels	61/2087	365/18870	6.60E-04	0.01500739	0.012495627	PLSCR1/SERPING1/IL6ST/PDIA3/OAS2/PLAT/CEACAM1/JAK2/XBP1/COL3A1/STAT5A/HAS2/F3/HSPB1/PRICKLE1/ANXA2/USF1/CD40/AK3/EPHB2/APOE/RAB27A/HEG1/PROCR/PROS1/ADA/ANO6/ST3GAL4/ILK/AQP1/FBLN1/CYBA/TYRO3/SERPINE2/C1GALT1C1/GGCX/CHRM3/DTNBP1/TFPI/EXT1/AXL/FOSL2/SLC7A11/PRL/F2RL2/SH2B3/HPSE/BTC/PEAR1/DGKZ/ATP7B/AQP4/THBD/DGKD/F10/VTN/DRD2/ANXA8/F7/PLAUR/DGKQ	61
Combined	GO:0001649	osteoblast differentiation	46/2087	257/18870	6.74E-04	0.015101984	0.012574389	SFRP2/IL6ST/ADAR/MRC2/IFITM1/RPS15/IGFBP3/SNAI2/DDR2/GREM1/RDH14/CEBPD/IGFBP5/ITGA11/TNC/IGF2/FERMT2/HAND2/NPNT/RRBP1/COL1A1/BCAP29/JAG1/CREB3L1/HGF/ILK/JUND/TCIRG1/FGFR2/ACVR2A/MSX2/SFRP1/FOSL2/ACHE/CEBPB/RSPO2/BAMBI/NPPC/HIRA/SIRT7/TWIST1/SEMA7A/PPARG/WNT11/BMP2/FGF2	46
Combined	GO:0003148	outflow tract septum morphogenesis	9/2087	24/18870	6.75E-04	0.015101984	0.012574389	NRP2/GATA6/PARVA/FGFR2/TBX2/MSX2/TGFBR2/TBX20/ENG	9
Combined	GO:0016093	polyprenol metabolic process	9/2087	24/18870	6.75E-04	0.015101984	0.012574389	DPM3/ALG2/SRD5A3/DPM1/MPDU1/ALG1/ALG14/DOLK/AKR1B10	9
Combined	GO:0044090	positive regulation of vacuole organization	9/2087	24/18870	6.75E-04	0.015101984	0.012574389	RALB/GRN/SH3GLB1/WDR45/ANXA2/SNX7/ATG2A/WIPI1/MCOLN1	9
Combined	GO:0006900	vesicle budding from membrane	20/2087	84/18870	6.82E-04	0.015148272	0.01261293	CHMP5/TRAPPC5/SNX3/VPS4A/TRAPPC4/RAB1A/TMED2/ANXA2/S100A10/TFG/SAR1A/PREB/GOLPH3/CHMP4B/TMED10/PDCD6/TRAPPC2L/TBC1D20/P2RX7/RILP	20
Combined	GO:0048678	response to axon injury	20/2087	84/18870	6.82E-04	0.015148272	0.01261293	MAX/JAK2/TSPO/PTN/MMP2/SOD2/TNC/GRN/FLRT3/NTRK1/LAMB2/BAX/CERS2/STK24/AXL/RGMA/MAP2K1/NPPC/DRD2/FGF2	20
Combined	GO:0046631	alpha-beta T cell activation	35/2087	181/18870	6.94E-04	0.015367015	0.012795062	IRF1/HLA-E/HLA-A/TNFRSF14/NDFIP1/CD274/RSAD2/IL15/JAK2/CD83/STAT3/HLA-DRB1/HLA-DRA/SOCS1/CTSL/TMEM98/RIPK2/LGALS9/HLX/PTGER4/CD81/NFKBIZ/ADA/TCIRG1/ITK/FOSL2/SOCS3/ARG2/ASCL2/TGFBR2/ARMC5/RELB/ELF4/ZBTB16/IL18R1	35
Combined	GO:0043620	regulation of DNA-templated transcription in response to stress	12/2087	39/18870	7.27E-04	0.016030567	0.013347556	ATF3/DDIT3/HSPA5/CREB3L1/RGS14/EPAS1/CEBPB/JUN/CITED2/BAG3/KLF2/MUC1	12
Combined	GO:0030970	retrograde protein transport, ER to cytosol	10/2087	29/18870	7.39E-04	0.016172308	0.013465574	SEC61B/HM13/HERPUD1/DERL1/DERL2/UBE2J1/ERLEC1/EDEM2/SYVN1/EDEM1	10
Combined	GO:1903513	endoplasmic reticulum to cytosol transport	10/2087	29/18870	7.39E-04	0.016172308	0.013465574	SEC61B/HM13/HERPUD1/DERL1/DERL2/UBE2J1/ERLEC1/EDEM2/SYVN1/EDEM1	10
Combined	GO:0048199	vesicle targeting, to, from or within Golgi	11/2087	34/18870	7.50E-04	0.016370483	0.013630581	TRAPPC5/TRAPPC4/TMED2/TFG/SAR1A/PREB/TMED10/PDCD6/TRAPPC2L/AP1AR/WIPI1	11
Combined	GO:0045807	positive regulation of endocytosis	31/2087	155/18870	7.63E-04	0.016593111	0.013815948	B2M/IL15/PLA2G5/GREM1/PPP3CC/CD47/PYCARD/LMAN2/IL15RA/ANXA2/APOE/RAB27A/BIN1/ANO6/C3/RAB31/FMR1/CYBA/SMPD1/DTNBP1/CLU/TOR1A/APELA/AXL/LYAR/CCL21/DGKD/C2/VTN/DRD2/LDLRAP1	31
Combined	GO:0071806	protein transmembrane transport	17/2087	67/18870	7.81E-04	0.016919182	0.014087445	TOMM7/SEC61G/SEC62/ROMO1/EDNRA/SEC61B/TRAM1/PEX10/DNAJC19/HSPA5/ABCA1/MCL1/TMED10/HPSE/DNAJC15/PEX7/PEX12	17
Combined	GO:0002456	T cell mediated immunity	27/2087	129/18870	7.91E-04	0.017009374	0.014162542	HLA-B/HLA-C/HLA-E/HLA-A/HLA-F/BTN3A2/TAP2/BTN3A3/ICAM1/B2M/HLA-G/RSAD2/CEACAM1/HLA-DRB1/HLA-DRA/RAB27A/JAG1/CD81/NFKBIZ/FADD/TRAF2/IL1R1/FZD5/ARID5A/UNC93B1/P2RX7/IL18R1	27
Combined	GO:2001056	positive regulation of cysteine-type endopeptidase activity	27/2087	129/18870	7.91E-04	0.017009374	0.014162542	IFI16/MTCH1/CASP1/PMAIP1/JAK2/LGMN/FAS/F3/PYCARD/NOD1/NDUFA13/ASPH/TNFSF10/RIPK2/LGALS9/RPS27L/ARL6IP5/CASP8/FADD/CASP10/PDCD6/BAX/BAK1/TBC1D10A/CARD9/CRADD/PPARG	27
Combined	GO:0070972	protein localization to endoplasmic reticulum	19/2087	79/18870	8.05E-04	0.01725653	0.014368332	SEC61G/SEC62/SEC61B/HERPUD1/RER1/TRAM1/KDELR2/MAN1A1/GET4/SPCS2/BCAP29/HSPA5/GPAA1/DDRGK1/CHMP4B/SGTB/VPS54/SRP19/EDEM1	19
Combined	GO:0002577	regulation of antigen processing and presentation	8/2087	20/18870	8.17E-04	0.017437451	0.014518972	CD74/TAPBPL/PYCARD/NOD1/HLA-DOB/FGL2/CCL21/CD68	8
Combined	GO:0046467	membrane lipid biosynthetic process	30/2087	149/18870	8.21E-04	0.017470731	0.014546682	PLPP1/DPM3/CERS4/DEGS1/PLPP3/SPTLC2/PIGH/GPAA1/DPM1/ST3GAL4/ORMDL3/SLC30A5/CERS5/B4GALT4/CERS2/PRKD2/KDSR/ST3GAL3/SMPD1/PIGQ/SPTLC3/ELOVL3/ST3GAL5/SGMS1/B3GALT4/P2RX7/PPM1L/ST6GALNAC5/SGPP1/PLA2G6	30
Combined	GO:0062197	cellular response to chemical stress	54/2087	317/18870	8.31E-04	0.017624023	0.014674318	IL18BP/TRIM21/CASP1/ROMO1/VRK2/ZNF580/DDR2/EDNRA/TSPO/HSF1/DNAJA1/HM13/FAS/NCOA7/PYCARD/USP15/MMP2/RBX1/SOD2/MAP1LC3A/PEX10/DDIT3/SETX/ARL6IP5/PTPRK/GPX8/RHOB/FBLN5/HGF/TRAP1/PNPT1/AQP1/TPM1/RIPK1/CASP3/PPIF/GPR37/YBX3/TXN/SESN2/EPAS1/AXL/EGFR/SLC7A11/GCH1/JUN/MPV17L2/LETM1/PEX12/ABCD1/RELB/STX2/GLRX2/KLF2	54
Combined	GO:0001836	release of cytochrome c from mitochondria	15/2087	56/18870	8.54E-04	0.018044368	0.015024311	IFI6/PRELID1/PMAIP1/PYCARD/SOD2/TNFSF10/LMNA/PSMD10/HGF/MCL1/BAX/PPIF/CLU/BAK1/PLAUR	15
Combined	GO:0030574	collagen catabolic process	13/2087	45/18870	8.62E-04	0.018155973	0.015117237	CST3/MRC2/MMP23B/MMP2/CTSL/ADAM15/ADAMTS2/MMP25/MMP11/MMP28/CTSS/MMP19/MMP15	13
Combined	GO:0051090	regulation of DNA-binding transcription factor activity	66/2087	406/18870	8.68E-04	0.018206509	0.015159314	SP100/RBCK1/TRIM22/EIF2AK2/NLRC5/PARP10/TRIM21/HAND1/TRIM25/CARD16/PSMA6/TRIM38/DDR2/STAT3/HSF1/COMMD6/MYD88/NUPR1/TRIM34/PYCARD/CEBPG/BEX1/NOD1/TRIM5/COMMD7/PLPP3/DDIT3/RIPK2/LGALS9/CD40/NTRK1/TERF2IP/MTDH/PSMD10/CYLD/RB1/NFKBIA/TRIM14/TGFB1/DDRGK1/NR0B1/TRADD/FZD2/RPS6KA4/TRIM68/RIPK1/PRKD2/HEYL/CLU/TRIM26/RNF25/TRAF2/AR/IKBKG/RNF31/EPHA5/CARD9/ALK/RELN/TRIM6/C8orf44-SGK3/RHEBL1/IL18R1/PPARG/WN…	66
Combined	GO:0050920	regulation of chemotaxis	42/2087	232/18870	8.93E-04	0.018661337	0.015538018	CD74/CXCL10/C1QBP/CSF1/MDK/ZNF580/AKIRIN1/SLIT2/GREM1/LGMN/F3/PTN/HSPB1/ANGPT2/LGALS9/PTPN2/ADGRA2/PDGFRB/ANO6/TGFB1/SEMA6D/PRKD2/SMOC2/SEMA3F/EFNB2/LPAR1/SEMA4C/S1PR1/GPSM3/KDR/SEMA4B/PLXNA3/CCL21/MMP28/SLAMF8/MCU/BST1/RIN3/SEMA7A/F7/PTK2B/FGF2	42
Combined	GO:0006620	post-translational protein targeting to endoplasmic reticulum membrane	7/2087	16/18870	9.27E-04	0.019079665	0.015886331	SEC61G/SEC62/SEC61B/GET4/HSPA5/CHMP4B/SGTB	7
Combined	GO:0006704	glucocorticoid biosynthetic process	7/2087	16/18870	9.27E-04	0.019079665	0.015886331	NR3C1/BMP5/ATP1A1/CYP17A1/CYP11A1/DGKQ/BMP2	7
Combined	GO:2001212	regulation of vasculogenesis	7/2087	16/18870	9.27E-04	0.019079665	0.015886331	CEACAM1/TMEM100/RAMP2/HEY1/RRAS/KDR/RIN2	7
Combined	GO:2001214	positive regulation of vasculogenesis	6/2087	12/18870	9.29E-04	0.019079665	0.015886331	CEACAM1/TMEM100/RAMP2/RRAS/KDR/RIN2	6
Combined	GO:0001916	positive regulation of T cell mediated cytotoxicity	12/2087	40/18870	9.35E-04	0.019079665	0.015886331	HLA-B/HLA-C/HLA-E/HLA-A/HLA-F/TAP2/B2M/HLA-G/HLA-DRB1/HLA-DRA/FADD/P2RX7	12
Combined	GO:0062098	regulation of programmed necrotic cell death	12/2087	40/18870	9.35E-04	0.019079665	0.015886331	RBCK1/TSPO/NUPR1/CYLD/BIRC2/CASP8/FADD/RIPK1/SLC25A4/YBX3/CASP6/RNF31	12
Combined	GO:2000677	regulation of transcription regulatory region DNA binding	12/2087	40/18870	9.35E-04	0.019079665	0.015886331	HAND1/HAND2/DDIT3/RB1/GTF2B/DAZAP2/TGFB1/DDRGK1/MSX2/HEY1/TWIST1/TRIM6	12
Combined	GO:0009141	nucleoside triphosphate metabolic process	35/2087	184/18870	9.43E-04	0.019155026	0.015949079	NDUFA1/SAMHD1/NDUFA3/NDUFB1/CMPK2/NME4/NDUFC1/TSPO/DUT/NDUFA9/NDUFB2/SDHA/NDUFB3/NDUFA13/ATP6V0C/NDUFB4/NDUFB7/NDUFC2/GTPBP1/NDUFA2/AK3/NDUFS4/NDUFA7/ADA/SDHD/TGFB1/NDUFA11/NDUFS5/SMPDL3A/VPS9D1/NDUFB8/RAB23/IMPDH1/NADK/PID1	35
Combined	GO:0060415	muscle tissue morphogenesis	18/2087	74/18870	9.49E-04	0.019155026	0.015949079	HAND1/DSP/EDNRA/COL3A1/PKP2/EFEMP2/HEG1/TNNI1/TGFB1/TPM1/FZD2/FGFR2/S1PR1/TBX20/ENG/WNT2/BMP2/MYL3	18
Combined	GO:0008211	glucocorticoid metabolic process	9/2087	25/18870	9.51E-04	0.019155026	0.015949079	NR3C1/BMP5/STUB1/ATP1A1/STAR/CYP17A1/CYP11A1/DGKQ/BMP2	9
Combined	GO:0045649	regulation of macrophage differentiation	9/2087	25/18870	9.51E-04	0.019155026	0.015949079	CSF1/HSF1/PTPN2/RB1/CASP8/TGFB1/FADD/ROR2/RIPK1	9
Combined	GO:0072599	establishment of protein localization to endoplasmic reticulum	14/2087	51/18870	9.67E-04	0.019410377	0.016161693	SEC61G/SEC62/SEC61B/HERPUD1/TRAM1/MAN1A1/GET4/SPCS2/HSPA5/CHMP4B/SGTB/VPS54/SRP19/EDEM1	14
Combined	GO:0000302	response to reactive oxygen species	38/2087	205/18870	9.73E-04	0.019464975	0.016207152	STAT1/IL18BP/ROMO1/ZNF580/DDR2/HSF1/MMP2/SOD2/MAP1LC3A/PEX10/COL1A1/APOE/SETX/PTPRK/RHOB/FBLN5/HGF/TRAP1/AQP1/TPM1/RIPK1/CASP3/PPIF/GPR37/TXN/STK24/PPP1R15B/SESN2/AXL/BAK1/EGFR/GCH1/JUN/MPV17L2/PEX12/GLRX2/KLF2/PTK2B	38
Combined	GO:0006935	chemotaxis	74/2087	468/18870	9.78E-04	0.019496092	0.016233062	CD74/CXCL10/C1QBP/CSF1/MDK/IL17RC/ITGA1/CXCL11/ZNF580/AKIRIN1/PPIB/SLIT2/GREM1/LGMN/F3/PTN/SLIT3/HSPB1/MMP2/FLRT3/CXCL16/ANGPT2/LGALS9/PTPN2/ADGRA2/NRP2/TYMP/PDGFRB/PARVA/HGF/ANO6/TGFB1/RPS19/SEMA6D/PLGRKT/CXCL9/PRKD2/CMTM7/SMOC2/SEMA3F/EFNB2/LPAR1/SEMA4C/S1PR1/GPSM3/FES/KDR/SEMA4B/PLXNA3/CCL21/MMP28/SLAMF8/RPL13A/ACKR3/IL17RA/ITGA9/BCAR1/MCU/MAP2K1/PTGDR2/BST1/CMTM5/HSD3B7/LSP1/RIN3/SEMA7A/HRAS/…	74
Combined	GO:0010975	regulation of neuron projection development	72/2087	453/18870	9.85E-04	0.019564919	0.01629037	SFRP2/FBXO7/SDC2/B2M/MDK/NTRK2/DDR2/SLIT2/SNX3/SCARB2/PTN/GRN/IL15RA/NEGR1/FKBP4/P3H1/BMP5/NTRK1/EPHB2/FEZ1/APOE/EHD1/SETX/ARF6/DHX36/SERPINF1/PLXNA2/PTK7/PPP2R5B/ROR2/TSKU/SEMA6D/CERS2/SEMA3F/EFNB2/LPAR1/SEMA4C/CHN1/GRID2/DCC/DTNBP1/STK24/PTPRG/AVIL/FES/CHRNA3/SFRP1/CD38/LZTS1/SEMA4B/PLXNA3/BDNF/RGMA/MYLIP/ARSB/DAB1/MAP2K1/LRP4/NDNF/ACAP3/STX1B/EFNB3/ZNF804A/ALK/RELN/NGF/STK11/SEMA7A/SPOCK1/PTK2…	72
Combined	GO:0045765	regulation of angiogenesis	58/2087	349/18870	0.001013743	0.020074109	0.016714337	STAT1/SP100/SFRP2/PML/DCN/CXCL10/ERAP1/HLA-G/TLR3/MDK/CEACAM1/XBP1/STAT3/GREM1/MYDGF/F3/HSPB1/EPN1/SPARC/GRN/HSPB6/ANGPT2/CD40/MTDH/ADGRA2/SERPINF1/GATA6/CREB3L1/RHOB/C3/CHRNA7/AQP1/RNH1/PDCD6/PRKD2/SMOC2/RAMP2/APELA/SFRP1/RRAS/KDR/PRL/TGFBR2/ITGB8/TEK/JMJD8/STIM1/CCM2/KLF2/TWIST1/ENG/PTK2B/FLT1/PPARG/ANGPTL4/ADM2/HTATIP2/FGF2	58
Combined	GO:0001837	epithelial to mesenchymal transition	34/2087	178/18870	0.001026141	0.020252778	0.016863103	SFRP2/MDK/SNAI2/EDNRA/TMEM100/GREM1/GLIPR2/HAS2/FERMT2/BMP5/COL1A1/JAG1/ADIPOR1/HGF/ADAM15/TGFB1/SLC39A6/PDCD6/HEYL/FGFR2/VASN/TGFB1I1/MSX2/HEY1/SFRP1/TGFBR2/TBX20/BAMBI/TWIST1/ENG/MSX1/WNT2/WNT11/BMP2	34
Combined	GO:0010810	regulation of cell-substrate adhesion	40/2087	220/18870	0.001071367	0.021076077	0.017548607	GBP1/C1QBP/CSF1/MDK/ARPC2/JAK2/GREM1/HAS2/P4HB/FERMT2/PKP2/EFEMP2/NPNT/S100A10/ABI3BP/ANGPT2/COL1A1/POLDIP2/JAG1/CCDC80/ADAM15/ILK/EGFL6/FBLN1/MYADM/AP1AR/SFRP1/RRAS/KDR/CCL21/TEK/RIN2/FERMT1/NDNF/BST1/VTN/SPOCK1/ARHGAP6/PTK2B/EGFLAM	40
Combined	GO:0097028	dendritic cell differentiation	13/2087	46/18870	0.00108203	0.021216273	0.017665339	HLA-B/BATF2/HLA-G/IRF8/LTBR/UBD/LGALS9/BATF3/AXL/CEBPB/TGFBR2/ITGB8/RELB	13
Combined	GO:0042330	taxis	74/2087	470/18870	0.001102421	0.021545689	0.017939621	CD74/CXCL10/C1QBP/CSF1/MDK/IL17RC/ITGA1/CXCL11/ZNF580/AKIRIN1/PPIB/SLIT2/GREM1/LGMN/F3/PTN/SLIT3/HSPB1/MMP2/FLRT3/CXCL16/ANGPT2/LGALS9/PTPN2/ADGRA2/NRP2/TYMP/PDGFRB/PARVA/HGF/ANO6/TGFB1/RPS19/SEMA6D/PLGRKT/CXCL9/PRKD2/CMTM7/SMOC2/SEMA3F/EFNB2/LPAR1/SEMA4C/S1PR1/GPSM3/FES/KDR/SEMA4B/PLXNA3/CCL21/MMP28/SLAMF8/RPL13A/ACKR3/IL17RA/ITGA9/BCAR1/MCU/MAP2K1/PTGDR2/BST1/CMTM5/HSD3B7/LSP1/RIN3/SEMA7A/HRAS/…	74
Combined	GO:0048644	muscle organ morphogenesis	19/2087	81/18870	0.001112799	0.021666971	0.018040604	HAND1/DSP/SERP1/EDNRA/COL3A1/PKP2/EFEMP2/HEG1/TNNI1/TGFB1/TPM1/FZD2/FGFR2/S1PR1/TBX20/ENG/WNT2/BMP2/MYL3	19
Combined	GO:1901224	positive regulation of non-canonical NF-kappaB signal transduction	17/2087	69/18870	0.001115849	0.021666971	0.018040604	IFI35/RBCK1/EIF2AK2/NMI/TRIM56/TLR3/GREM1/PYCARD/NOD1/LGALS9/TERF2IP/ILK/TRADD/RIPK1/EGFR/C1QTNF4/IL18R1	17
Combined	GO:0007178	transmembrane receptor protein serine/threonine kinase signaling pathway	66/2087	410/18870	0.001124317	0.02176097	0.01811887	SFRP2/PML/ING1/ZEB1/JAK2/STAT3/TMEM100/ZYX/CDKN1C/COL3A1/GREM1/USP15/FST/FERMT2/LTBP3/NPNT/BMP5/UBE2D1/FMOD/SNX6/HSPA5/PTPRK/STUB1/SUB1/ITGA8/GATA6/COL1A2/TGFB1/ILK/HTRA3/ING2/VASN/ACVR2A/TGFB1I1/MSX2/EXT1/SFRP1/KDR/RGMA/LRRC32/JUN/GIPC1/TGFBR2/ITGB8/FSTL5/CITED2/FERMT1/TBX20/BAMBI/SAP30L/SNX25/GDF7/EID2/GREM2/AXIN1/SAP30/GPR155/DSG4/PPM1L/ENG/STK11/MSX1/CHRDL2/AMH/PPARG/BMP2	66
Combined	GO:0009201	ribonucleoside triphosphate biosynthetic process	25/2087	119/18870	0.001147296	0.021887803	0.018224476	NDUFA1/NDUFA3/NDUFB1/NME4/NDUFC1/NDUFA9/NDUFB2/SDHA/NDUFB3/NDUFA13/ATP6V0C/NDUFB4/NDUFB7/NDUFC2/NDUFA2/NDUFS4/NDUFA7/SDHD/TGFB1/NDUFA11/NDUFS5/VPS9D1/NDUFB8/IMPDH1/PID1	25
Combined	GO:0032609	type II interferon production	25/2087	119/18870	0.001147296	0.021887803	0.018224476	ISG15/HLA-A/BTN3A2/BTN3A1/C1QBP/TLR3/CD274/IRF8/JAK2/HLA-DRB1/CD47/PYCARD/CEBPG/DDIT3/RIPK2/LGALS9/FADD/SLC7A5/AXL/IL1R1/HLA-DPA1/FZD5/ARID5A/HRAS/IL18R1	25
Combined	GO:0032649	regulation of type II interferon production	25/2087	119/18870	0.001147296	0.021887803	0.018224476	ISG15/HLA-A/BTN3A2/BTN3A1/C1QBP/TLR3/CD274/IRF8/JAK2/HLA-DRB1/CD47/PYCARD/CEBPG/DDIT3/RIPK2/LGALS9/FADD/SLC7A5/AXL/IL1R1/HLA-DPA1/FZD5/ARID5A/HRAS/IL18R1	25
Combined	GO:0010821	regulation of mitochondrion organization	30/2087	152/18870	0.00114911	0.021887803	0.018224476	STAT2/PRELID1/FBXO7/DCN/PMAIP1/TSPO/PYCARD/TNFSF10/LMNA/PSMD10/HGF/HAX1/GOLPH3/TMEM14A/BAX/SLC25A4/PPIF/CLU/BAK1/KDR/SLC35F6/MCU/FZD5/SREBF1/SIRT7/CHCHD10/C11orf65/PID1/PPARG/PLAUR	30
Combined	GO:0050729	positive regulation of inflammatory response	30/2087	152/18870	0.00114911	0.021887803	0.018224476	IFI35/HLA-E/IDO1/IL6ST/NMI/TNFRSF1A/GSDMD/CASP1/TLR3/MDK/IL15/CD47/NUPR1/PYCARD/PLA2G2A/GRN/CASP4/PTGER4/CD81/NFKBIA/NFKBIZ/TGFB1/RPS19/C3/TRADD/CAMK2N1/RIPK1/GPSM3/CEBPB/IL17RA	30
Combined	GO:0060537	muscle tissue development	69/2087	433/18870	0.001157074	0.021969765	0.01829272	VAMP5/HAND1/DSP/ATF3/EDNRA/AKIRIN1/COL3A1/GREM1/CSRP2/GJA1/NUPR1/EMD/HMG20B/IGFBP5/PRICKLE1/IGF2/PKP2/EFEMP2/UQCC2/BMP5/DSG2/HLX/SOX6/LMNA/HEG1/TNNI1/RB1/ITGA8/PDGFRB/GATA6/IRX3/TGFB1/VPS54/TPM1/PGM5/HEYL/FGFR2/EFNB2/TBX2/PITX1/YBX3/MSX2/RCAN1/S1PR1/HEY1/FES/FOSL2/FOXN2/ALPK2/CITED2/MAFF/BVES/RGS4/TBX20/MEGF10/KAT2A/SAP30/FHOD3/POPDC3/HIVEP3/TWIST1/ENG/MSX1/WNT2/BMP2/MYL7/FGF2/KEL/MYL3	69
Combined	GO:0002822	regulation of adaptive immune response based on somatic recombination of immune receptors built from immunoglobulin superfamily domains	36/2087	193/18870	0.001161151	0.021977629	0.018299268	HLA-B/HLA-C/HLA-E/HLA-A/HLA-F/NDFIP1/TNFSF13B/TAP2/B2M/HLA-G/CD274/RSAD2/CEACAM1/JAK2/HLA-DRB1/HLA-DRA/RIPK2/CD40/EPHB2/HLX/CD81/NFKBIZ/ADA/TGFB1/FADD/C3/ASCL2/TRAF2/IL1R1/FZD5/ARID5A/EXOSC6/CARD9/PARP3/P2RX7/IL18R1	36
Combined	GO:0018212	peptidyl-tyrosine modification	48/2087	278/18870	0.001169771	0.022071159	0.018377144	PARP14/TNFRSF14/PARP9/CD74/SFRP2/IL6ST/TNFRSF1A/MVP/IL15/JAK2/DDR2/HSF1/GREM1/SOCS1/IGF2/PLPP3/RIPK2/CD40/NTRK1/TPST1/EPHB2/ARL2BP/SNX6/PTPN2/PDGFRB/HGF/HAX1/TGFB1/PPP2R5B/CLK1/FGFR2/FES/SFRP1/IL7/SOCS3/EGFR/KDR/TEK/LRP4/BST1/VTN/EHD4/CSPG4/ALK/RELN/PTK2B/FLT1/DGKQ	48
Combined	GO:0034446	substrate adhesion-dependent cell spreading	22/2087	100/18870	0.001177476	0.022077674	0.018382569	GBP1/C1QBP/MDK/ARPC2/HAS2/P4HB/RAB1A/FERMT2/PKP2/S100A10/ITGA8/PARVA/PARVB/ILK/FBLN1/MYADM/TYRO3/AP1AR/AXL/TEK/BVES/MICALL2	22
Combined	GO:0060349	bone morphogenesis	22/2087	100/18870	0.001177476	0.022077674	0.018382569	COL3A1/HAS2/LTBP3/COL1A1/CHSY1/TSKU/FGFR2/FREM1/MSX2/EXT1/FOSL2/TGFBR2/TEK/CITED2/PEX7/RAB23/NPPC/CBS/TWIST1/MATN1/MSX1/ACP5	22
Combined	GO:0050819	negative regulation of coagulation	14/2087	52/18870	0.001190861	0.022215025	0.018496931	SERPING1/PLAT/CEACAM1/ANXA2/USF1/APOE/PROCR/PROS1/SERPINE2/TFPI/SH2B3/THBD/VTN/PLAUR	14
Combined	GO:0032482	Rab protein signal transduction	8/2087	21/18870	0.001192206	0.022215025	0.018496931	RAB9A/RAB4A/DENND1A/RAB35/RAB30/RAB33A/RAB12/RAB4B	8
Combined	GO:0060047	heart contraction	43/2087	243/18870	0.001252064	0.02325815	0.01936547	DES/CLIC2/DSP/EDNRA/DSC2/GJA1/CALM3/GSTO1/KCNE4/PKP2/DSG2/SCN3B/BIN1/TNNI1/GATA6/IRX3/ADA/ATP1A1/CHRNA7/MAP2K3/TPM1/TBX2/EHD3/KCNJ2/CHRM2/APELA/CALM2/EPAS1/EXT1/KCNH2/GCH1/CACNA2D1/BVES/RGS4/DMPK/SREBF1/DRD2/MYL4/THRB/KCNJ3/ADM2/MYL7/MYL3	43
Combined	GO:0070231	T cell apoptotic process	15/2087	58/18870	0.001264386	0.023414565	0.019495706	IDO1/PRELID1/CD274/KIFAP3/FAS/LGALS9/ADA/FADD/RIPK1/BAX/PRKD2/BAK1/ARG2/EBF4/P2RX7	15
Combined	GO:0051260	protein homooligomerization	36/2087	194/18870	0.001277189	0.023578879	0.019632519	SAMHD1/GSDMD/B2M/HLA-G/TIFA/SLC1A5/PYCARD/SOD2/RIPK2/TDO2/TMEM70/EHD1/SIGMAR1/GBP5/PNPT1/IKZF4/SGTB/KCTD6/RNF135/KCTD13/EHD3/TMEM120A/KCNJ2/SHMT2/KCTD5/CRYZ/MLKL/KCTD15/KCTD14/AQP4/MCOLN1/LETM1/KCTD17/CARD9/EHD4/KCNS3	36
Combined	GO:0008016	regulation of heart contraction	38/2087	208/18870	0.001285	0.0236503	0.019691987	DES/CLIC2/DSP/EDNRA/DSC2/GJA1/CALM3/GSTO1/KCNE4/PKP2/DSG2/SCN3B/BIN1/IRX3/ADA/ATP1A1/CHRNA7/TPM1/TBX2/EHD3/KCNJ2/CHRM2/APELA/CALM2/EPAS1/KCNH2/GCH1/CACNA2D1/BVES/RGS4/DMPK/SREBF1/DRD2/MYL4/THRB/KCNJ3/ADM2/MYL3	38
Combined	GO:0071346	cellular response to type II interferon	25/2087	120/18870	0.001299946	0.023740079	0.019766739	GBP1/STAT1/IRF1/GBP4/PARP14/SP100/PARP9/NLRC5/GBP3/GBP2/CASP1/TLR3/IRF8/JAK2/ZYX/CD47/LGALS9/PTPN2/GBP5/IFNGR2/CCL21/RPL13A/AQP4/HLA-DPA1/PPARG	25
Combined	GO:1905897	regulation of response to endoplasmic reticulum stress	19/2087	82/18870	0.001300862	0.023740079	0.019766739	PMAIP1/XBP1/GRINA/NUPR1/HERPUD1/DDIT3/PTPN2/HSPA5/SERINC3/CREB3L1/MANF/DDRGK1/BAX/TMEM259/CLU/PPP1R15B/BAK1/SYVN1/USP25	19
Combined	GO:0048524	positive regulation of viral process	16/2087	64/18870	0.001307228	0.023740079	0.019766739	IFIT1/CD74/ADAR/TRIM21/TRIM38/HLA-DRB1/VPS4A/P4HB/LGALS9/STOM/FMR1/TYRO3/SMPD1/AXL/TBC1D20/TRIM11	16
Combined	GO:0001911	negative regulation of leukocyte mediated cytotoxicity	9/2087	26/18870	0.001313554	0.023740079	0.019766739	HLA-B/HLA-E/HLA-A/HLA-F/HLA-G/CEACAM1/LGALS9/TGFB1/SERPINB9	9
Combined	GO:0002726	positive regulation of T cell cytokine production	9/2087	26/18870	0.001313554	0.023740079	0.019766739	HLA-A/B2M/RSAD2/CD81/TRAF2/IL1R1/FZD5/ARID5A/IL18R1	9
Combined	GO:0048193	Golgi vesicle transport	50/2087	294/18870	0.001313618	0.023740079	0.019766739	TAPBP/VAMP5/NAPA/OPTN/TRAPPC5/SNX3/ARF5/STX17/BET1/P4HB/RER1/TRAPPC4/LMAN2/RAB1A/KDELR2/PLPP3/TMED2/TFG/YIPF5/SAR1A/RAB8A/PREB/BCAP29/GAS1/YIF1A/YIPF4/TMEM115/GOLPH3/BET1L/SCYL1/RAB31/VPS54/RABEP1/TMED10/GOPC/PDCD6/TRAPPC2L/COPZ1/COPE/EHD3/AP1AR/ATP9A/TMED7/GGA2/TBC1D20/WIPI1/RABIF/WHAMM/COPZ2/RAB12	50
Combined	GO:0010977	negative regulation of neuron projection development	28/2087	140/18870	0.001337735	0.024043332	0.020019238	B2M/SLIT2/IL15RA/FKBP4/EPHB2/APOE/ARF6/TSKU/SEMA6D/CERS2/SEMA3F/EFNB2/LPAR1/SEMA4C/DCC/DTNBP1/PTPRG/CD38/SEMA4B/PLXNA3/RGMA/MYLIP/DAB1/LRP4/STX1B/EFNB3/SEMA7A/SPOCK1	28
Combined	GO:0071560	cellular response to transforming growth factor beta stimulus	49/2087	287/18870	0.001340325	0.024043332	0.020019238	PML/ING1/ZEB1/DDR2/STAT3/ZYX/CDKN1C/COL3A1/NR3C1/USP15/FERMT2/LTBP3/NPNT/COL1A1/FMOD/SNX6/SOX6/HSPA5/PTPRK/STUB1/ITGA8/NFKBIZ/COL1A2/TGFB1/HTRA3/ING2/FGFR2/VASN/TGFB1I1/SFRP1/LRRC32/JUN/GIPC1/TGFBR2/ITGB8/CITED2/FERMT1/BAMBI/SAP30L/SNX25/NFATC1/EID2/AXIN1/SAP30/ENG/STK11/PPARG/WNT2/BMP2	49
Combined	GO:0009144	purine nucleoside triphosphate metabolic process	32/2087	167/18870	0.001343495	0.024043332	0.020019238	NDUFA1/SAMHD1/NDUFA3/NDUFB1/NME4/NDUFC1/TSPO/NDUFA9/NDUFB2/SDHA/NDUFB3/NDUFA13/ATP6V0C/NDUFB4/NDUFB7/NDUFC2/GTPBP1/NDUFA2/AK3/NDUFS4/NDUFA7/ADA/SDHD/TGFB1/NDUFA11/NDUFS5/VPS9D1/NDUFB8/RAB23/IMPDH1/NADK/PID1	32
Combined	GO:0061383	trabecula morphogenesis	13/2087	47/18870	0.001346427	0.024043332	0.020019238	GREM1/MMP2/BMP5/COL1A1/HEG1/SOS1/MSX2/S1PR1/HEY1/SFRP1/SBNO2/TEK/ENG	13
Combined	GO:0042542	response to hydrogen peroxide	22/2087	101/18870	0.001351095	0.024055104	0.020029039	STAT1/IL18BP/ZNF580/HSF1/MMP2/SOD2/MAP1LC3A/COL1A1/SETX/RHOB/AQP1/RIPK1/CASP3/PPIF/TXN/STK24/PPP1R15B/AXL/BAK1/GLRX2/KLF2/PTK2B	22
Combined	GO:0006643	membrane lipid metabolic process	38/2087	209/18870	0.001406747	0.024971837	0.02079234	PLPP1/DPM3/CERS4/DEGS1/PLPP3/SPTLC2/CREM/B3GALNT1/PIGH/GPAA1/DPM1/ST3GAL4/ORMDL3/GALC/VPS54/SLC30A5/CERS5/B4GALT4/BAX/CERS2/PRKD2/KDSR/ST3GAL3/SMPD1/NAAA/PIGQ/SPTLC3/ELOVL3/ITGB8/ST3GAL5/SGMS1/B3GALT4/P2RX7/PPM1L/CPTP/ST6GALNAC5/SGPP1/PLA2G6	38
Combined	GO:0002476	antigen processing and presentation of endogenous peptide antigen via MHC class Ib	7/2087	17/18870	0.001426285	0.025091804	0.020892228	HLA-B/HLA-C/HLA-E/HLA-A/HLA-F/TAP2/HLA-G	7
Combined	GO:0002484	antigen processing and presentation of endogenous peptide antigen via MHC class I via ER pathway	7/2087	17/18870	0.001426285	0.025091804	0.020892228	HLA-B/HLA-C/HLA-E/HLA-A/HLA-F/TAP2/HLA-G	7
Combined	GO:0070206	protein trimerization	7/2087	17/18870	0.001426285	0.025091804	0.020892228	CD74/HLA-G/SLC1A5/SIGMAR1/COL1A2/PNPT1/MLKL	7
Combined	GO:1901342	regulation of vasculature development	58/2087	354/18870	0.001430233	0.025091804	0.020892228	STAT1/SP100/SFRP2/PML/DCN/CXCL10/ERAP1/HLA-G/TLR3/MDK/CEACAM1/XBP1/STAT3/GREM1/MYDGF/F3/HSPB1/EPN1/SPARC/GRN/HSPB6/ANGPT2/CD40/MTDH/ADGRA2/SERPINF1/GATA6/CREB3L1/RHOB/C3/CHRNA7/AQP1/RNH1/PDCD6/PRKD2/SMOC2/RAMP2/APELA/SFRP1/RRAS/KDR/PRL/TGFBR2/ITGB8/TEK/JMJD8/STIM1/CCM2/KLF2/TWIST1/ENG/PTK2B/FLT1/PPARG/ANGPTL4/ADM2/HTATIP2/FGF2	58
Combined	GO:0048146	positive regulation of fibroblast proliferation	14/2087	53/18870	0.001456125	0.025397522	0.021146779	CD74/PML/DDR2/S100A6/RNASEH2B/CD248/NDUFS4/CDKN1A/AQP1/FOSL2/EGFR/BTC/HRAS/WNT2	14
Combined	GO:2001238	positive regulation of extrinsic apoptotic signaling pathway	14/2087	53/18870	0.001456125	0.025397522	0.021146779	RBCK1/PML/PDIA3/PMAIP1/ATF3/PYCARD/LTBR/TNFSF10/CYLD/FADD/RIPK1/SFRP1/TRAF2/SRPX	14
Combined	GO:0036302	atrioventricular canal development	6/2087	13/18870	0.001564466	0.027051279	0.022523749	HAS2/GATA6/TBX2/TBX20/ENG/BMP2	6
Combined	GO:0045006	DNA deamination	6/2087	13/18870	0.001564466	0.027051279	0.022523749	APOBEC3G/APOBEC3F/APOBEC3C/APOBEC3D/APOBEC3B/EXOSC6	6
Combined	GO:0061430	bone trabecula morphogenesis	6/2087	13/18870	0.001564466	0.027051279	0.022523749	GREM1/MMP2/COL1A1/MSX2/SFRP1/SBNO2	6
Combined	GO:0006665	sphingolipid metabolic process	31/2087	162/18870	0.001618447	0.027904256	0.023233965	PLPP1/CERS4/DEGS1/PLPP3/SPTLC2/CREM/B3GALNT1/ORMDL3/GALC/VPS54/CERS5/B4GALT4/BAX/CERS2/PRKD2/KDSR/ST3GAL3/SMPD1/NAAA/SPTLC3/ELOVL3/ITGB8/ST3GAL5/SGMS1/B3GALT4/P2RX7/PPM1L/CPTP/ST6GALNAC5/SGPP1/PLA2G6	31
Combined	GO:0007033	vacuole organization	41/2087	232/18870	0.001642759	0.028143494	0.023433162	RALB/CHMP5/PLA2G5/SCARB2/NUPR1/STX17/VPS4A/ACP2/MAP1LC3B/ATP6V0C/GRN/RAB1A/MAP1LC3A/SH3GLB1/WDR45/ANXA2/TMEM165/EPHB2/ATP6AP2/FEZ1/ABCA1/CHMP4B/VPS4B/VPS54/SPNS1/TCIRG1/SNX7/CLN5/NAGPA/EXT1/ATG2A/CREG1/ARSB/SRPX/WIPI1/BAG3/ATG4D/RAB23/MCOLN1/OCA2/P2RX7	41
Combined	GO:0043523	regulation of neuron apoptotic process	41/2087	232/18870	0.001642759	0.028143494	0.023433162	IL6ST/FBXO7/MDK/NTRK2/ITGA1/JAK2/NR3C1/LGMN/NUPR1/SOD2/GRN/DDIT3/GRM4/UBB/NTRK1/APOE/SNX6/SIGMAR1/CASP8/NES/MCL1/ZPR1/VPS54/AKT1S1/TYRO3/RIPK1/BAX/CASP3/GRID2/CLU/AXL/KDR/BDNF/CEBPB/NDNF/NTF4/NPPC/FAIM2/NGF/HRAS/PTK2B	41
Combined	GO:0022612	gland morphogenesis	25/2087	122/18870	0.001658321	0.028143494	0.023433162	PML/TGM2/CSF1/MDK/CEACAM1/XBP1/SNAI2/NR3C1/PTN/IGFBP5/MMP2/TNC/HGF/TGFB1/BAX/FGFR2/TBX2/MSX2/SFRP1/EGFR/CEBPB/TGFBR2/AR/GDF7/NRG3	25
Combined	GO:0030195	negative regulation of blood coagulation	13/2087	48/18870	0.001662353	0.028143494	0.023433162	SERPING1/PLAT/CEACAM1/ANXA2/USF1/APOE/PROS1/SERPINE2/TFPI/SH2B3/THBD/VTN/PLAUR	13
Combined	GO:0032527	protein exit from endoplasmic reticulum	13/2087	48/18870	0.001662353	0.028143494	0.023433162	SEC61B/HM13/HERPUD1/SAR1A/DERL1/PREB/DERL2/CD81/UBE2J1/ERLEC1/EDEM2/SYVN1/EDEM1	13
Combined	GO:0071214	cellular response to abiotic stimulus	55/2087	334/18870	0.001665157	0.028143494	0.023433162	IRF1/SFRP2/IFI16/TNFRSF1A/CASP1/TLR3/SNAI2/TSPO/MME/HSF1/FAS/MYD88/PYCARD/USP15/MMP2/LTBR/RBX1/MFAP4/COL1A1/CD40/ELK1/PTPRK/DHX36/PTGER4/CASP8/TMEM87A/RHOB/CDKN1A/TMEM109/FADD/AQP1/BAX/CASP3/CUL4A/TIMP1/YBX3/SMPD1/KCNJ2/SFRP1/BAK1/NSMCE3/BAG3/ACTR5/MCOLN1/PALM/LETM1/RELB/GNA11/PIEZO1/ENG/STK11/CRADD/HRAS/WNT11/FGF2	55
Combined	GO:0104004	cellular response to environmental stimulus	55/2087	334/18870	0.001665157	0.028143494	0.023433162	IRF1/SFRP2/IFI16/TNFRSF1A/CASP1/TLR3/SNAI2/TSPO/MME/HSF1/FAS/MYD88/PYCARD/USP15/MMP2/LTBR/RBX1/MFAP4/COL1A1/CD40/ELK1/PTPRK/DHX36/PTGER4/CASP8/TMEM87A/RHOB/CDKN1A/TMEM109/FADD/AQP1/BAX/CASP3/CUL4A/TIMP1/YBX3/SMPD1/KCNJ2/SFRP1/BAK1/NSMCE3/BAG3/ACTR5/MCOLN1/PALM/LETM1/RELB/GNA11/PIEZO1/ENG/STK11/CRADD/HRAS/WNT11/FGF2	55
Combined	GO:0043491	phosphatidylinositol 3-kinase/protein kinase B signal transduction	49/2087	290/18870	0.001678465	0.028288741	0.023554099	DCN/MAZ/C1QBP/HLA-G/NTRK2/CEACAM1/JAK2/DDR2/STAT3/TMEM100/MYDGF/F3/IGFBP5/IGF2/FERMT2/DDIT3/CD40/NTRK1/MTDH/SETX/PDGFRB/HGF/HAX1/TGFB1/ILK/ROR2/TYRO3/PDCD6/TXN/SESN2/AXL/EGFR/RRAS/RAMP3/KDR/SH2B3/HPSE/CCL21/PIK3AP1/TEK/PEAR1/F10/DRD2/TWIST1/ENG/STK11/F7/FLT1/FGF2	49
Combined	GO:0019348	dolichol metabolic process	8/2087	22/18870	0.001693401	0.028301969	0.023565113	DPM3/ALG2/SRD5A3/DPM1/MPDU1/ALG1/ALG14/DOLK	8
Combined	GO:0060546	negative regulation of necroptotic process	8/2087	22/18870	0.001693401	0.028301969	0.023565113	RBCK1/BIRC2/CASP8/FADD/RIPK1/SLC25A4/YBX3/RNF31	8
Combined	GO:2000679	positive regulation of transcription regulatory region DNA binding	8/2087	22/18870	0.001693401	0.028301969	0.023565113	HAND2/RB1/GTF2B/DAZAP2/TGFB1/DDRGK1/TWIST1/TRIM6	8
Combined	GO:0045926	negative regulation of growth	43/2087	247/18870	0.001738722	0.028978696	0.024128578	MT2A/SFRP2/PML/BST2/ING1/SLIT2/GREM1/LGMN/GJA1/CCDC85B/SLIT3/IGFBP5/ADRB3/NDUFA13/FRZB/BDKRB1/FHL1/ADIPOR1/RB1/ADAM15/CDKN1A/TGFB1/PNPT1/SERPINE2/SEMA6D/ALOX15B/SEMA3F/SEMA4C/DCC/MT1E/SESN2/SFRP1/SEMA4B/PLXNA3/RGMA/DUSP10/CITED2/RGS4/STK11/SEMA7A/MSX1/NAIF1/WNT11	43
Combined	GO:0018108	peptidyl-tyrosine phosphorylation	47/2087	276/18870	0.001751394	0.029109044	0.024237109	PARP14/TNFRSF14/PARP9/CD74/SFRP2/IL6ST/TNFRSF1A/MVP/IL15/JAK2/DDR2/HSF1/GREM1/SOCS1/IGF2/PLPP3/RIPK2/CD40/NTRK1/EPHB2/ARL2BP/SNX6/PTPN2/PDGFRB/HGF/HAX1/TGFB1/PPP2R5B/CLK1/FGFR2/FES/SFRP1/IL7/SOCS3/EGFR/KDR/TEK/LRP4/BST1/VTN/EHD4/CSPG4/ALK/RELN/PTK2B/FLT1/DGKQ	47
Combined	GO:0072332	intrinsic apoptotic signaling pathway by p53 class mediator	19/2087	84/18870	0.00175897	0.029154192	0.024274701	SHISA5/CD74/PML/IFI16/EIF5A/PMAIP1/NUPR1/PYCARD/USP15/UBB/RPS27L/CDKN1A/TMEM109/ING2/BAX/CASP6/STK11/MSX1/MUC1	19
Combined	GO:0035458	cellular response to interferon-beta	9/2087	27/18870	0.001779023	0.029244213	0.024349655	STAT1/IRF1/IFI16/OAS1/TLR3/IFNAR2/NDUFA13/PNPT1/TRIM6	9
Combined	GO:0048207	vesicle targeting, rough ER to cis-Golgi	9/2087	27/18870	0.001779023	0.029244213	0.024349655	TRAPPC5/TRAPPC4/TMED2/TFG/SAR1A/PREB/TMED10/PDCD6/TRAPPC2L	9
Combined	GO:0048208	COPII vesicle coating	9/2087	27/18870	0.001779023	0.029244213	0.024349655	TRAPPC5/TRAPPC4/TMED2/TFG/SAR1A/PREB/TMED10/PDCD6/TRAPPC2L	9
Combined	GO:0002460	adaptive immune response based on somatic recombination of immune receptors built from immunoglobulin superfamily domains	61/2087	380/18870	0.001811385	0.029694841	0.024724862	HLA-B/HLA-C/HLA-E/HLA-A/HLA-F/BTN3A2/SERPING1/C1S/IL18BP/IRF7/NDFIP1/CD74/TNFSF13B/C1R/TAP2/BTN3A3/C1QBP/ICAM1/B2M/HLA-G/CD274/RSAD2/CEACAM1/JAK2/STAT3/NBN/HLA-DRB1/MYD88/HLA-DRA/TMEM98/RIPK2/CD40/C1RL/EPHB2/HLX/RAB27A/JAG1/CD81/NFKBIZ/ADA/TGFB1/FADD/C3/TCIRG1/CLU/SOCS3/ASCL2/TRAF2/IL1R1/IL17RA/FZD5/ARID5A/RELB/EXOSC6/CARD9/UNC93B1/C2/PARP3/P2RX7/HRAS/IL18R1	61
Combined	GO:1990542	mitochondrial transmembrane transport	15/2087	60/18870	0.001828721	0.029897339	0.024893468	TOMM7/ROMO1/SLC25A22/MCUR1/DNAJC19/SLC25A39/MICU2/SLC25A28/PNPT1/PSEN2/CPT2/MICU3/SLC25A20/DNAJC15/MCU	15
Combined	GO:0003015	heart process	44/2087	255/18870	0.001852815	0.030055789	0.025025399	DES/CLIC2/DSP/EDNRA/DSC2/GJA1/CALM3/GSTO1/KCNE4/PKP2/DSG2/SCN3B/BIN1/TNNI1/GATA6/IRX3/ADA/ATP1A1/CHRNA7/MAP2K3/TPM1/TBX2/EHD3/KCNJ2/CHRM2/APELA/CALM2/EPAS1/EXT1/RAMP3/KCNH2/GCH1/CACNA2D1/BVES/RGS4/DMPK/SREBF1/DRD2/MYL4/THRB/KCNJ3/ADM2/MYL7/MYL3	44
Combined	GO:0051259	protein complex oligomerization	44/2087	255/18870	0.001852815	0.030055789	0.025025399	ISG15/CD74/SAMHD1/KRT10/GSDMD/IFIH1/B2M/HLA-G/TIFA/HLA-DRB1/SLC1A5/PYCARD/SOD2/RIPK2/TDO2/TMEM70/EHD1/SIGMAR1/GBP5/COL1A2/PNPT1/IKZF4/SGTB/KCTD6/RNF135/KCTD13/EHD3/TMEM120A/KCNJ2/SHMT2/KCTD5/CRYZ/MLKL/KCTD15/KCTD14/MCU/AQP4/MCOLN1/LETM1/FKRP/KCTD17/CARD9/EHD4/KCNS3	44
Combined	GO:0070482	response to oxygen levels	56/2087	343/18870	0.00185344	0.030055789	0.025025399	PML/PMAIP1/PLAT/DDR2/EDNRA/HSF1/FAS/AGTRAP/P4HB/MMP2/SOD2/USF1/ANGPT2/COL1A1/LMNA/STUB1/BIRC2/GATA6/ADA/SDHD/ADAM15/CDKN1A/TGFB1/TBL2/PSEN2/CHRNA7/AQP1/KCNMA1/SLC2A8/CASP3/FGFR2/LPAR1/VASN/EPAS1/SLC7A5/SFRP1/FOSL2/ASCL2/CD38/ATP6V1G1/TEK/CITED2/DIO3/NDNF/CBFA2T3/NPPC/CBS/ATP6V0A2/CYB5R4/DRD2/TWIST1/F7/PTK2B/PPARG/ANGPTL4/BMP2	56
Combined	GO:0006493	protein O-linked glycosylation	21/2087	97/18870	0.001860935	0.030091364	0.02505502	IL15/DPM3/B3GALNT1/DPM1/ST3GAL4/GCNT1/C1GALT1C1/GALNT10/B3GNT2/ST3GAL3/GALNT2/POMGNT2/GALNT7/XXYLT1/B3GNT9/B3GNT8/FKRP/GALNT12/B3GALT4/B3GALT6/GALNT14	21
Combined	GO:0030282	bone mineralization	25/2087	123/18870	0.001867228	0.030091364	0.02505502	ISG15/MGP/DDR2/GREM1/PTN/PRICKLE1/LTBP3/COL1A2/ANO6/ROR2/MINPP1/FGFR2/ACVR2A/S1PR1/SNX10/FOSL2/SBNO2/RSPO2/SLC24A3/TWIST1/MATN1/P2RX7/PTK2B/WNT11/BMP2	25
Combined	GO:0006513	protein monoubiquitination	12/2087	43/18870	0.001875695	0.030091364	0.02505502	TRIM56/TRIM21/PCGF5/TRIM25/RNF10/RBX1/UBB/BIRC2/MGRN1/PDCD6/RNF126/PEX12	12
Combined	GO:0016266	O-glycan processing	12/2087	43/18870	0.001875695	0.030091364	0.02505502	ST3GAL4/GCNT1/C1GALT1C1/GALNT10/B3GNT2/ST3GAL3/GALNT2/GALNT7/XXYLT1/B3GNT8/GALNT12/GALNT14	12
Combined	GO:0045444	fat cell differentiation	43/2087	248/18870	0.001883536	0.030136576	0.025092665	PSMB8/SFRP2/ERAP1/XBP1/SNAI2/CEBPD/AAMDC/CCDC85B/ADRB3/SOD2/SOCS1/FERMT2/FRZB/DDIT3/SDF4/JAG1/GRK5/TGFB1/FNDC5/ZFP36/SLC39A13/WDFY2/TMEM120A/TGFB1I1/MSX2/SFRP1/FOSL2/JDP2/CEBPB/MMP11/TRIB3/DUSP10/WNT5B/SREBF1/AXIN1/METRNL/GPS2/RNASEL/ZBTB16/CCDC3/PPARG/GNB3/BMP2	43
Combined	GO:0030148	sphingolipid biosynthetic process	23/2087	110/18870	0.001890757	0.030171654	0.025121872	PLPP1/CERS4/DEGS1/PLPP3/SPTLC2/ORMDL3/CERS5/B4GALT4/CERS2/PRKD2/KDSR/ST3GAL3/SMPD1/SPTLC3/ELOVL3/ST3GAL5/SGMS1/B3GALT4/P2RX7/PPM1L/ST6GALNAC5/SGPP1/PLA2G6	23
Combined	GO:0032943	mononuclear cell proliferation	52/2087	314/18870	0.001935185	0.030798693	0.025643964	IRF1/HLA-E/PSMB10/HLA-A/IDO1/TNFRSF14/BTN3A1/NDFIP1/CD74/TNFSF13B/IL6ST/HLA-G/CSF1/CD274/IL15/JAK2/PLA2G5/CCND3/HLA-DRB1/MYD88/PYCARD/PLA2G2A/IGF2/RIPK2/LGALS9/CD40/EPHB2/LST1/NCSTN/CD81/NFKBIZ/ADA/CDKN1A/FADD/TBK1/SOS1/BAX/CASP3/FOSL2/IL7/ARG2/CD38/CEBPB/LRRC32/TGFBR2/TNFRSF21/SLC7A1/ARMC5/HLA-DPA1/BST1/ELF4/P2RX7	52
Combined	GO:0043254	regulation of protein-containing complex assembly	66/2087	419/18870	0.001960731	0.031122722	0.025913761	ISG15/RALB/EIF2AK2/NAPA/LMO4/PRRT2/GBP2/PFN1/TMSB10/ARPC2/HSF1/DUT/SLIT2/MYD88/PYCARD/DAAM2/FERMT2/SH3GLB1/FKBP4/AIDA/ARPC5L/ARPC3/APOE/ARF6/SAR1A/GBP5/PREB/HSPA5/BIN1/STUB1/BIRC2/PTGER4/RB1/CAPZA2/HAX1/ARPC5/ABCA1/TGFB1/PPP2R5B/ADD3/MYADM/CLIP1/BAX/TMSB15B/DACT1/NCLN/CLU/AVIL/FES/BAK1/TRAF2/MAPRE3/CCL21/DNAJC15/RPL13A/TRIM11/FERMT1/STX1B/LCAT/TMOD2/ANKRD53/CDC42EP5/FHOD3/PIEZO1/CPTP/PTK2B	66
Combined	GO:0042098	T cell proliferation	38/2087	213/18870	0.002000019	0.03160873	0.026318427	IRF1/HLA-E/PSMB10/HLA-A/IDO1/TNFRSF14/BTN3A1/NDFIP1/TNFSF13B/IL6ST/HLA-G/CD274/IL15/JAK2/PLA2G5/CCND3/HLA-DRB1/PYCARD/PLA2G2A/IGF2/RIPK2/LGALS9/NCSTN/CD81/FADD/SOS1/BAX/CASP3/ARG2/CEBPB/LRRC32/TGFBR2/TNFRSF21/SLC7A1/ARMC5/HLA-DPA1/ELF4/P2RX7	38
Combined	GO:0051897	positive regulation of phosphatidylinositol 3-kinase/protein kinase B signal transduction	32/2087	171/18870	0.002001886	0.03160873	0.026318427	DCN/MAZ/C1QBP/NTRK2/JAK2/DDR2/MYDGF/F3/IGFBP5/IGF2/FERMT2/NTRK1/MTDH/PDGFRB/HGF/HAX1/TGFB1/ROR2/TXN/AXL/EGFR/RAMP3/KDR/HPSE/CCL21/PIK3AP1/TEK/F10/ENG/F7/FLT1/FGF2	32
Combined	GO:0043457	regulation of cellular respiration	13/2087	49/18870	0.002037172	0.031997468	0.026642102	PRELID1/COX7A2/ISCU/NUPR1/UQCC2/IL10RB/TRAP1/PNPT1/PPIF/SHMT2/DNAJC15/CBFA2T3/ABCD1	13
Combined	GO:1900047	negative regulation of hemostasis	13/2087	49/18870	0.002037172	0.031997468	0.026642102	SERPING1/PLAT/CEACAM1/ANXA2/USF1/APOE/PROS1/SERPINE2/TFPI/SH2B3/THBD/VTN/PLAUR	13
Combined	GO:0086091	regulation of heart rate by cardiac conduction	11/2087	38/18870	0.002082495	0.03262394	0.027163723	DSP/DSC2/KCNE4/PKP2/DSG2/SCN3B/BIN1/KCNJ2/KCNH2/CACNA2D1/KCNJ3	11
Combined	GO:0071559	response to transforming growth factor beta	49/2087	293/18870	0.002089083	0.032641923	0.027178696	PML/ING1/ZEB1/DDR2/STAT3/ZYX/CDKN1C/COL3A1/NR3C1/USP15/FERMT2/LTBP3/NPNT/COL1A1/FMOD/SNX6/SOX6/HSPA5/PTPRK/STUB1/ITGA8/NFKBIZ/COL1A2/TGFB1/HTRA3/ING2/FGFR2/VASN/TGFB1I1/SFRP1/LRRC32/JUN/GIPC1/TGFBR2/ITGB8/CITED2/FERMT1/BAMBI/SAP30L/SNX25/NFATC1/EID2/AXIN1/SAP30/ENG/STK11/PPARG/WNT2/BMP2	49
Combined	GO:0051960	regulation of nervous system development	72/2087	466/18870	0.002111189	0.032756178	0.027273828	HAPLN3/IL6ST/B2M/TGM2/MDK/DYNLT1/NTRK2/TSPO/MME/KIFAP3/SLIT2/PTN/RNF10/MYRF/DAAM2/SMARCD3/FLRT3/AMIGO2/TMEM98/ANXA2/S100A10/LRRN3/NTRK1/EPHB2/BIN1/TYMP/DHX36/RB1/SERPINF1/PLXNA2/TGFB1/CLSTN2/ZPR1/RGS14/SERPINE2/SEMA6D/CERS2/HEYL/LGI4/SEMA3F/SEMA4C/GRID2/DCC/HEY1/CTDSP1/SLC7A5/ASCL2/SEMA4B/PLXNA3/BDNF/RGMA/DUSP10/TNFRSF21/TRIM11/DAB1/MAP2K1/LRP4/SYNDIG1/EFNB3/CBLN2/DRD2/LRRTM2/RELN/NUMBL/NGF/STK11…	72
Combined	GO:0010755	regulation of plasminogen activation	7/2087	18/18870	0.002112773	0.032756178	0.027273828	PLAT/ANXA2/S100A10/SERPINE2/PLGRKT/CTSZ/PLAUR	7
Combined	GO:0036003	positive regulation of transcription from RNA polymerase II promoter in response to stress	7/2087	18/18870	0.002112773	0.032756178	0.027273828	ATF3/DDIT3/HSPA5/CREB3L1/CEBPB/KLF2/MUC1	7
Combined	GO:0007229	integrin-mediated signaling pathway	23/2087	111/18870	0.002140459	0.033099876	0.027560002	ISG15/ITGA1/CEACAM1/ZYX/COL3A1/CD47/PTN/ITGA11/FERMT2/PLPP3/ITGA8/ADAM15/ILK/LAMB2/TIMP1/ITGB8/ITGA9/FERMT1/BCAR1/BST1/CCM2/SEMA7A/PTK2B	23
Combined	GO:2001236	regulation of extrinsic apoptotic signaling pathway	30/2087	158/18870	0.002158266	0.033289457	0.027717853	IFI6/SP100/RBCK1/SFRP2/PML/PDIA3/ICAM1/PMAIP1/ATF3/SNAI2/PYCARD/STRADB/LTBR/TNFSF10/BMP5/LMNA/CYLD/HGF/TMBIM1/MCL1/FADD/RIPK1/SFRP1/IL7/TRAF2/SRPX/AR/FAIM2/SIAH2/C8orf44-SGK3	30
Combined	GO:0032092	positive regulation of protein binding	15/2087	61/18870	0.002181419	0.033474465	0.027871897	RALB/DTX3L/TRIM21/B2M/ANXA2/RIPK2/APOE/DERL1/DACT1/SPPL3/BDNF/TRIB3/BAMBI/VTN/BMP2	15
Combined	GO:0055008	cardiac muscle tissue morphogenesis	15/2087	61/18870	0.002181419	0.033474465	0.027871897	HAND1/DSP/EDNRA/PKP2/HEG1/TNNI1/TGFB1/TPM1/FGFR2/S1PR1/TBX20/ENG/WNT2/BMP2/MYL3	15
Combined	GO:0072594	establishment of protein localization to organelle	71/2087	459/18870	0.002190636	0.033530135	0.02791825	PML/FBXO7/TOMM7/SEC61G/MTCH1/UBL5/SEC62/ROMO1/ING1/UBE2J2/JAK2/STAT3/TSPO/SEC61B/DNAJA1/SCARB2/TIMM8B/HERPUD1/VPS4A/GNPTG/NDUFA13/PRICKLE1/SH3GLB1/TRAM1/PEX10/UBE2L3/DNAJC19/DDIT3/MAN1A1/PXK/GET4/SPCS2/HSPA5/LMNA/KPNA5/NFKBIA/TSPAN17/HAX1/CDKN1A/TGFB1/CHMP4B/PKIA/SGTB/ZPR1/VPS54/RHOU/BAX/SNF8/CLU/NAGPA/LAMP3/DNAJC15/BAG3/PEX7/FERMT1/HEATR3/RNF31/RAB23/CACNG8/FZD5/SRP19/PEX12/MON1A/SREBF1/NEURL1B/…	71
Combined	GO:0030511	positive regulation of transforming growth factor beta receptor signaling pathway	10/2087	33/18870	0.002259259	0.034404965	0.02864666	CDKN1C/NPNT/ITGA8/ING2/TGFB1I1/GIPC1/CITED2/FERMT1/AXIN1/STK11	10
Combined	GO:1903846	positive regulation of cellular response to transforming growth factor beta stimulus	10/2087	33/18870	0.002259259	0.034404965	0.02864666	CDKN1C/NPNT/ITGA8/ING2/TGFB1I1/GIPC1/CITED2/FERMT1/AXIN1/STK11	10
Combined	GO:0031400	negative regulation of protein modification process	68/2087	437/18870	0.002309309	0.034816674	0.028989462	ISG15/PARP14/DTX3L/SFRP2/ADAR/PARP10/MVP/TRIM21/CRTAP/IGFBP3/CEACAM1/TSPO/CDKN1C/DNAJA1/SLIT2/CALM3/NCOA7/PYCARD/BEX1/HMG20B/HSPB1/SOCS1/BDKRB1/PLPP3/TMED2/P3H1/CTDSP2/AIDA/TERF2IP/EPHB2/APOE/SNX6/PTPN2/HEG1/BAG2/RB1/BOD1/HGF/CDKN1A/TGFB1/PKIA/CHRNA7/FBLN1/AKT1S1/RGS14/MYADM/CAMK2N1/MAGEA2/BAX/SMPD1/DTNBP1/PPP1R15B/CALM2/CTDSP1/SFRP1/SOCS3/BAK1/TRIB3/DUSP10/PKIB/GPS2/DRD2/SIRT7/ENG/PID1/PPARG/DGK…	68
Combined	GO:0007179	transforming growth factor beta receptor signaling pathway	40/2087	229/18870	0.002313264	0.034816674	0.028989462	PML/ING1/ZEB1/STAT3/ZYX/CDKN1C/COL3A1/USP15/FERMT2/LTBP3/NPNT/FMOD/SNX6/HSPA5/PTPRK/STUB1/ITGA8/COL1A2/TGFB1/HTRA3/ING2/VASN/TGFB1I1/LRRC32/JUN/GIPC1/TGFBR2/ITGB8/CITED2/FERMT1/BAMBI/SAP30L/SNX25/EID2/AXIN1/SAP30/ENG/STK11/PPARG/BMP2	40
Combined	GO:0010463	mesenchymal cell proliferation	12/2087	44/18870	0.002323551	0.034816674	0.028989462	STAT1/ZEB1/HAND2/LMNA/FGFR2/TBX2/KDR/TGFBR2/MSX1/WNT2/WNT11/BMP2	12
Combined	GO:0046640	regulation of alpha-beta T cell proliferation	12/2087	44/18870	0.002323551	0.034816674	0.028989462	IRF1/HLA-E/HLA-A/TNFRSF14/NDFIP1/CD274/JAK2/RIPK2/LGALS9/CD81/ARG2/TGFBR2	12
Combined	GO:0071526	semaphorin-plexin signaling pathway	12/2087	44/18870	0.002323551	0.034816674	0.028989462	EDNRA/HAND2/NRP2/ARHGDIA/PLXNA2/SEMA6D/SEMA3F/SEMA4C/KDR/SEMA4B/PLXNA3/SEMA7A	12
Combined	GO:0006164	purine nucleotide biosynthetic process	44/2087	258/18870	0.002336704	0.034816674	0.028989462	IDO1/GUK1/PARP9/NDUFA1/PARP10/NDUFA3/NDUFB1/NNMT/NME4/NAMPT/NDUFC1/NDUFA9/NDUFB2/SDHA/NDUFB3/NDUFA13/ATP6V0C/NDUFB4/NAPRT/NDUFB7/NDUFC2/NDUFA2/AK3/NDUFS4/ACSL5/NDUFA7/ADA/SDHD/TGFB1/PDHB/GUCA1A/NDUFA11/HAAO/NDUFS5/PRPS2/PANK2/ELOVL3/VPS9D1/NDUFB8/IMPDH1/NPPC/NADK/PID1/ACSS1	44
Combined	GO:1903522	regulation of blood circulation	44/2087	258/18870	0.002336704	0.034816674	0.028989462	DES/CLIC2/DSP/EDNRA/DSC2/GJA1/CALM3/GSTO1/MMP2/KCNE4/PKP2/DSG2/SCN3B/BIN1/IRX3/ADA/ADD3/ATP1A1/CHRNA7/TPM1/TBX2/EHD3/CHRM3/KCNJ2/CHRM2/APELA/CALM2/EPAS1/KCNMB2/CD38/KCNH2/GCH1/CACNA2D1/BVES/RGS4/DMPK/SREBF1/DRD2/MYL4/THRB/KCNJ3/ADM2/FAAH/MYL3	44
Combined	GO:0008625	extrinsic apoptotic signaling pathway via death domain receptors	19/2087	86/18870	0.002346553	0.034816674	0.028989462	SP100/SFRP2/TNFRSF1A/ICAM1/PMAIP1/ATF3/BMP5/CASP8/HGF/TMBIM1/FADD/CASP10/TRADD/BAX/SFRP1/BAG3/FAIM2/NGF/CRADD	19
Combined	GO:0046597	negative regulation of viral entry into host cell	8/2087	23/18870	0.002347404	0.034816674	0.028989462	IFITM1/TRIM25/IFITM3/LY6E/SNX3/TRIM5/TRIM26/TRIM11	8
Combined	GO:0002698	negative regulation of immune effector process	25/2087	125/18870	0.002353167	0.034816674	0.028989462	HLA-B/HLA-E/HLA-A/HLA-F/SERPING1/NDFIP1/HLA-G/BST2/CEACAM1/CD47/GRN/LGALS9/HLX/TGFB1/RPS19/SERPINB9/AXL/FGL2/ASCL2/DUSP10/SLAMF8/PARP3/TWIST1/A2M/ACP5	25
Combined	GO:0030194	positive regulation of blood coagulation	9/2087	28/18870	0.002367534	0.034816674	0.028989462	PLAT/F3/USF1/ANO6/ST3GAL4/HPSE/THBD/VTN/F7	9
Combined	GO:0042832	defense response to protozoan	9/2087	28/18870	0.002367534	0.034816674	0.028989462	GBP1/GBP4/GBP2/BATF2/IRF8/BPGM/MYD88/CD40/HRAS	9
Combined	GO:1900048	positive regulation of hemostasis	9/2087	28/18870	0.002367534	0.034816674	0.028989462	PLAT/F3/USF1/ANO6/ST3GAL4/HPSE/THBD/VTN/F7	9
Combined	GO:1903901	negative regulation of viral life cycle	9/2087	28/18870	0.002367534	0.034816674	0.028989462	IFITM1/TRIM25/BST2/IFITM3/LY6E/SNX3/TRIM5/TRIM26/TRIM11	9
Combined	GO:0061138	morphogenesis of a branching epithelium	34/2087	187/18870	0.002431181	0.035665254	0.029696017	SFRP2/PML/TGM2/CSF1/MDK/SNAI2/EDNRA/SLIT2/GREM1/TNC/NPNT/TMED2/TMEM59L/HGF/ILK/HOXB7/FGFR2/TBX2/MSX2/EXT1/SFRP1/SOCS3/KDR/RSPO2/TGFBR2/AR/TBX20/FZD5/GDF7/CTSZ/ENG/WNT2/BMP2/FGF2	34
Combined	GO:0001914	regulation of T cell mediated cytotoxicity	13/2087	50/18870	0.002478855	0.036248608	0.030181736	HLA-B/HLA-C/HLA-E/HLA-A/HLA-F/TAP2/B2M/HLA-G/CEACAM1/HLA-DRB1/HLA-DRA/FADD/P2RX7	13
Combined	GO:0006122	mitochondrial electron transport, ubiquinol to cytochrome c	6/2087	14/18870	0.00248303	0.036248608	0.030181736	UQCR11/CYC1/UQCRQ/UQCR10/UQCRFS1/UQCRHL	6
Combined	GO:0045669	positive regulation of osteoblast differentiation	17/2087	74/18870	0.002518121	0.036671659	0.030533982	SFRP2/IL6ST/IFITM1/DDR2/CEBPD/FERMT2/NPNT/JAG1/HGF/ILK/JUND/ACVR2A/MSX2/CEBPB/NPPC/BMP2/FGF2	17
Combined	GO:0035710	CD4-positive, alpha-beta T cell activation	24/2087	119/18870	0.002534756	0.036824538	0.030661274	NDFIP1/CD274/RSAD2/CD83/STAT3/HLA-DRB1/HLA-DRA/SOCS1/CTSL/TMEM98/RIPK2/LGALS9/HLX/PTGER4/CD81/NFKBIZ/TCIRG1/SOCS3/ARG2/ASCL2/TGFBR2/ARMC5/RELB/IL18R1	24
Combined	GO:0046513	ceramide biosynthetic process	16/2087	68/18870	0.002570323	0.036991103	0.030799961	CERS4/DEGS1/SPTLC2/ORMDL3/CERS5/B4GALT4/CERS2/ST3GAL3/SMPD1/SPTLC3/ST3GAL5/SGMS1/B3GALT4/P2RX7/ST6GALNAC5/PLA2G6	16
Combined	GO:0008300	isoprenoid catabolic process	5/2087	10/18870	0.002570882	0.036991103	0.030799961	SRD5A3/BCO1/CYP2W1/PLPP6/AKR1B10	5
Combined	GO:0015820	leucine transport	5/2087	10/18870	0.002570882	0.036991103	0.030799961	SLC3A2/SLC7A7/SLC43A1/SLC7A5/SLC43A2	5
Combined	GO:0060346	bone trabecula formation	5/2087	10/18870	0.002570882	0.036991103	0.030799961	GREM1/MMP2/COL1A1/MSX2/SFRP1	5
Combined	GO:0090303	positive regulation of wound healing	15/2087	62/18870	0.002588751	0.0371591	0.03093984	PLAT/XBP1/DDR2/F3/FERMT2/USF1/ANO6/ST3GAL4/SMOC2/HPSE/FERMT1/THBD/VTN/HRAS/F7	15
Combined	GO:0038179	neurotrophin signaling pathway	11/2087	39/18870	0.002615121	0.037358872	0.031106177	NTRK2/NTRK1/PPP2R5B/NDN/AKT1S1/SOS1/CASP3/BDNF/BCAR1/NTF4/NGF	11
Combined	GO:0140448	signaling receptor ligand precursor processing	11/2087	39/18870	0.002615121	0.037358872	0.031106177	CASP1/MME/P4HB/PCSK5/CTSL/YIPF5/ATP6AP2/SLC30A5/DISP1/PCSK1N/CTSZ	11
Combined	GO:0072522	purine-containing compound biosynthetic process	45/2087	267/18870	0.002656902	0.037865592	0.031528088	IDO1/GUK1/PARP9/NDUFA1/PARP10/NDUFA3/NDUFB1/NNMT/NME4/NAMPT/NDUFC1/NDUFA9/NDUFB2/SDHA/NDUFB3/NDUFA13/ATP6V0C/NDUFB4/NAPRT/NDUFB7/NDUFC2/NDUFA2/AK3/NDUFS4/ACSL5/NDUFA7/ADA/SDHD/TGFB1/PDHB/GUCA1A/NDUFA11/HAAO/NDUFS5/SHMT2/PRPS2/PANK2/ELOVL3/VPS9D1/NDUFB8/IMPDH1/NPPC/NADK/PID1/ACSS1	45
Combined	GO:0061041	regulation of wound healing	26/2087	133/18870	0.002716305	0.038620444	0.032156601	SERPING1/PLAT/CEACAM1/XBP1/DDR2/F3/FERMT2/ANXA2/USF1/EPHB2/APOE/PROS1/ANO6/ST3GAL4/SERPINE2/SMOC2/TFPI/SH2B3/HPSE/FERMT1/THBD/VTN/HRAS/F7/PLAUR/FGF2	26
Combined	GO:1904035	regulation of epithelial cell apoptotic process	23/2087	113/18870	0.002724578	0.038646498	0.032178294	ADAR/ICAM1/HLA-G/MDK/JAK2/NUPR1/CD248/HAND2/CD40/RB1/ANO6/TGFB1/ZFP36/CAST/BAX/TNIP2/RAMP2/KDR/BTC/TEK/NDNF/ANGPTL4/WNT11	23
Combined	GO:0090092	regulation of transmembrane receptor protein serine/threonine kinase signaling pathway	49/2087	297/18870	0.002771106	0.039213764	0.032650619	SFRP2/ING1/ZEB1/JAK2/CDKN1C/GREM1/USP15/FST/NPNT/BMP5/UBE2D1/SNX6/HSPA5/STUB1/ITGA8/GATA6/TGFB1/ILK/HTRA3/ING2/VASN/ACVR2A/TGFB1I1/MSX2/SFRP1/KDR/RGMA/GIPC1/TGFBR2/FSTL5/CITED2/FERMT1/TBX20/BAMBI/SAP30L/SNX25/GDF7/EID2/GREM2/AXIN1/SAP30/GPR155/ENG/STK11/MSX1/CHRDL2/AMH/PPARG/BMP2	49
Combined	GO:0042326	negative regulation of phosphorylation	53/2087	327/18870	0.002823957	0.039774049	0.033117129	PARP14/SFRP2/ADAR/MVP/IGFBP3/CEACAM1/CDKN1C/DNAJA1/SLIT2/CALM3/PYCARD/HSPB1/SOCS1/BDKRB1/PLPP3/TMED2/CTDSP2/AIDA/TERF2IP/EPHB2/APOE/SNX6/PTPN2/HEG1/RB1/HGF/CDKN1A/TGFB1/PKIA/CHRNA7/FBLN1/AKT1S1/RGS14/MYADM/CAMK2N1/BAX/SMPD1/DTNBP1/PPP1R15B/CALM2/CTDSP1/SFRP1/SOCS3/BAK1/TRIB3/DUSP10/PKIB/DRD2/ENG/PID1/PPARG/DGKQ/BMP2	53
Combined	GO:0060485	mesenchyme development	53/2087	327/18870	0.002823957	0.039774049	0.033117129	STAT1/SFRP2/PITX2/HAND1/MDK/SNAI2/EDNRA/TMEM100/GREM1/GLIPR2/HAS2/PRICKLE1/FERMT2/FRZB/HAND2/BMP5/COL1A1/NRP2/JAG1/ADIPOR1/PTK7/HGF/BASP1/ADAM15/TGFB1/SLC39A6/SEMA6D/PDCD6/HEYL/FGFR2/SEMA3F/TBX2/VASN/SEMA4C/TGFB1I1/MSX2/HEY1/EXT1/SFRP1/TAPT1/SEMA4B/TGFBR2/CITED2/TBX20/BAMBI/TWIST1/ENG/SEMA7A/MSX1/AMH/WNT2/WNT11/BMP2	53
Combined	GO:0090199	regulation of release of cytochrome c from mitochondria	12/2087	45/18870	0.002854876	0.040021619	0.033323264	PRELID1/PMAIP1/PYCARD/TNFSF10/LMNA/PSMD10/HGF/BAX/PPIF/CLU/BAK1/PLAUR	12
Combined	GO:1903214	regulation of protein targeting to mitochondrion	12/2087	45/18870	0.002854876	0.040021619	0.033323264	TOMM7/UBL5/UBE2J2/SH3GLB1/UBE2L3/HAX1/RHOU/RNF31/FZD5/SREBF1/MICALL2/C11orf65	12
Combined	GO:0034614	cellular response to reactive oxygen species	29/2087	154/18870	0.002873639	0.040190753	0.03346409	IL18BP/ROMO1/ZNF580/DDR2/HSF1/MMP2/SOD2/MAP1LC3A/PEX10/SETX/PTPRK/RHOB/FBLN5/HGF/TRAP1/AQP1/TPM1/RIPK1/PPIF/GPR37/TXN/AXL/EGFR/GCH1/JUN/MPV17L2/PEX12/GLRX2/KLF2	29
Combined	GO:0009205	purine ribonucleoside triphosphate metabolic process	30/2087	161/18870	0.002900183	0.040376846	0.033619037	NDUFA1/NDUFA3/NDUFB1/NME4/NDUFC1/TSPO/NDUFA9/NDUFB2/SDHA/NDUFB3/NDUFA13/ATP6V0C/NDUFB4/NDUFB7/NDUFC2/GTPBP1/NDUFA2/AK3/NDUFS4/NDUFA7/SDHD/TGFB1/NDUFA11/NDUFS5/VPS9D1/NDUFB8/RAB23/IMPDH1/NADK/PID1	30
Combined	GO:0030308	negative regulation of cell growth	34/2087	189/18870	0.00290673	0.040376846	0.033619037	SFRP2/PML/BST2/ING1/SLIT2/GREM1/GJA1/CCDC85B/SLIT3/NDUFA13/FRZB/BDKRB1/FHL1/ADIPOR1/RB1/ADAM15/CDKN1A/TGFB1/SERPINE2/SEMA6D/SEMA3F/SEMA4C/DCC/SESN2/SFRP1/SEMA4B/PLXNA3/RGMA/RGS4/STK11/SEMA7A/MSX1/NAIF1/WNT11	34
Combined	GO:0031214	biomineral tissue development	32/2087	175/18870	0.002921307	0.040376846	0.033619037	ISG15/MGP/DDR2/GREM1/PTN/PRICKLE1/LTBP3/COL1A1/COL1A2/ANO6/TGFB1/ROR2/TCIRG1/MINPP1/FGFR2/ACVR2A/MSX2/S1PR1/HEY1/SNX10/FOSL2/SBNO2/CEBPB/RSPO2/STIM1/SLC24A3/TWIST1/MATN1/P2RX7/PTK2B/WNT11/BMP2	32
Combined	GO:0072331	signal transduction by p53 class mediator	32/2087	175/18870	0.002921307	0.040376846	0.033619037	SP100/SHISA5/CD74/PML/IFI16/EIF5A/PMAIP1/RPL37/RPS15/SNAI2/NBN/NUPR1/PYCARD/USP15/UBB/RPS27L/PSMD10/SMYD2/CDKN1A/TMEM109/TRIM24/ING2/MAGEA2/BAX/SESN2/CASP6/HIC1/TWIST1/STK11/CRADD/MSX1/MUC1	32
Combined	GO:0070661	leukocyte proliferation	56/2087	350/18870	0.002921517	0.040376846	0.033619037	IRF1/HLA-E/PSMB10/HLA-A/IDO1/TNFRSF14/BTN3A1/NDFIP1/CD74/TNFSF13B/IL6ST/HLA-G/CSF1/CD274/BST2/IL15/JAK2/PLA2G5/CCND3/HLA-DRB1/GREM1/MYD88/PYCARD/PLA2G2A/IGF2/RIPK2/LGALS9/CD40/EPHB2/LST1/NCSTN/CD81/NFKBIZ/ADA/CDKN1A/FADD/TCIRG1/TBK1/SOS1/BAX/CASP3/CLU/FOSL2/IL7/ARG2/CD38/CEBPB/LRRC32/TGFBR2/TNFRSF21/SLC7A1/ARMC5/HLA-DPA1/BST1/ELF4/P2RX7	56
Combined	GO:0061077	chaperone-mediated protein folding	17/2087	75/18870	0.002927321	0.040376846	0.033619037	CD74/FKBP11/CRTAP/PPIB/HSPB1/HSPB6/FKBP4/P3H1/VBP1/FKBP2/HSPA5/BAG1/SDF2L1/TRAP1/TOR2A/CLU/TOR1A	17
Combined	GO:0050673	epithelial cell proliferation	73/2087	480/18870	0.00298146	0.041029269	0.034162265	STAT1/SFRP2/B2M/MDK/HMGN1/IGFBP3/ZEB1/CEACAM1/XBP1/SNAI2/ZNF580/STAT3/CDKN1C/NUPR1/STAT5A/HAS2/MYDGF/F3/PTN/IGFBP5/SPARC/FST/GRN/IGF2/POLD4/BMP5/AIMP1/APOE/HLX/NRP2/JAG1/PTPRK/NCSTN/RB1/SERPINF1/NFKBIZ/HGF/CDKN1A/TGFB1/ZFP36/TRIM24/PDCD6/BAX/PRKD2/FGFR2/EFNB2/GPBAR1/TBX2/ACVR2A/IGFBP4/APELA/SERPINB1/SFRP1/BAK1/EGFR/KDR/PRL/CEBPB/DUSP10/TEK/AR/FERMT1/MAP2K1/DRD2/TWIST1/STK11/HRAS/OR51E2/COL8A2/FLT…	73
Combined	GO:0001974	blood vessel remodeling	13/2087	51/18870	0.002995971	0.041040703	0.034171786	CST3/CEACAM1/EDNRA/JAG1/TMBIM1/TGFB1/BAX/EPAS1/EXT1/AXL/BAK1/NPPC/CBS	13
Combined	GO:1903747	regulation of establishment of protein localization to mitochondrion	13/2087	51/18870	0.002995971	0.041040703	0.034171786	TOMM7/UBL5/UBE2J2/DNAJA1/SH3GLB1/UBE2L3/HAX1/RHOU/RNF31/FZD5/SREBF1/MICALL2/C11orf65	13
Combined	GO:0032757	positive regulation of interleukin-8 production	15/2087	63/18870	0.003056925	0.041692685	0.034714646	CD74/TLR3/ZNF580/STAT3/MYD88/F3/PYCARD/NOD1/RAB1A/DDIT3/LGALS9/FADD/RIPK1/PRKD2/AFAP1L2	15
Combined	GO:0072132	mesenchyme morphogenesis	14/2087	57/18870	0.003057464	0.041692685	0.034714646	SNAI2/TMEM100/BMP5/HEYL/TBX2/MSX2/HEY1/TGFBR2/TBX20/TWIST1/ENG/MSX1/WNT11/BMP2	14
Combined	GO:0098586	cellular response to virus	19/2087	88/18870	0.003090729	0.041899772	0.034887073	IFI6/ADAR/EIF5A/OAS1/CXCL10/IFIH1/TLR3/JAK2/IFNAR2/IRF3/LGALS9/IL10RB/RRP1B/FMR1/BAX/IFNGR2/EXT1/TRIM6/VWCE	19
Combined	GO:0001778	plasma membrane repair	9/2087	29/18870	0.003100583	0.041899772	0.034887073	CHMP5/CASP7/VPS4A/ANXA2/S100A10/CHMP4B/VPS4B/SMPD1/MYOF	9
Combined	GO:0003416	endochondral bone growth	9/2087	29/18870	0.003100583	0.041899772	0.034887073	DDR2/TSKU/FGFR2/MSX2/EXT1/FOSL2/TGFBR2/NPPC/MATN1	9
Combined	GO:0031342	negative regulation of cell killing	9/2087	29/18870	0.003100583	0.041899772	0.034887073	HLA-B/HLA-E/HLA-A/HLA-F/HLA-G/CEACAM1/LGALS9/TGFB1/SERPINB9	9
Combined	GO:0006213	pyrimidine nucleoside metabolic process	8/2087	24/18870	0.003183829	0.042831777	0.03566309	APOBEC3G/APOBEC3F/DPYD/APOBEC3C/TYMP/NT5C3A/APOBEC3D/APOBEC3B	8
Combined	GO:0032727	positive regulation of interferon-alpha production	8/2087	24/18870	0.003183829	0.042831777	0.03566309	STAT1/IRF7/IFIH1/TLR3/IRF3/RIPK2/DHX36/TBK1	8
Combined	GO:0071222	cellular response to lipopolysaccharide	39/2087	226/18870	0.003238159	0.043465217	0.036190512	CHMP5/GBP3/CXCL10/GBP2/CASP7/CASP1/CMPK2/CD274/IRF8/CARD16/JAK2/XBP1/CXCL11/TSPO/HSF1/IRF3/MYD88/PYCARD/TRIM5/RIPK2/CD40/MTDH/EPHB2/GBP5/NFKBIA/NFKBIZ/ABCA1/ZFP36/MAP2K3/PLSCR4/CXCL9/SPON2/TNIP2/SLC7A5/AXL/SBNO2/ARID5A/LY96/CD68	39
Combined	GO:0017004	cytochrome complex assembly	11/2087	40/18870	0.003252445	0.04355953	0.036269041	PET100/COX17/COX14/UQCRFS1/UQCC2/SURF1/SCO2/COX16/CYBA/TACO1/HCCS	11
Combined	GO:0043410	positive regulation of MAPK cascade	72/2087	474/18870	0.003268284	0.04367418	0.036364502	EIF2AK2/CD74/ICAM1/TLR3/IGFBP3/NTRK2/ITGA1/JAK2/PLA2G5/HLA-DRB1/GLIPR2/MYD88/MYDGF/PYCARD/PLA2G2A/SORBS3/ADRB3/NOD1/LTBR/TRIM5/IGF2/FERMT2/HAND2/NPNT/GRM4/RIPK2/LGALS9/CD40/NTRK1/APOE/ARL6IP5/PDGFRB/CD81/HGF/TGFB1/CHRNA7/MAP2K3/RIPK1/PRKD2/FGFR2/GPBAR1/LPAR1/SEMA4C/GPR37/IGFBP4/APELA/EGFR/RAMP3/TRAF2/KDR/MAPK8IP2/CCL21/TEK/AR/TRAF4/ACKR3/MAP2K1/KSR1/TMEM106A/AXIN1/CARD9/CSPG4/DRD2/P2RX7/SEMA7A/HR…	72
Combined	GO:0046651	lymphocyte proliferation	50/2087	307/18870	0.003303073	0.044040971	0.036669903	IRF1/HLA-E/PSMB10/HLA-A/IDO1/TNFRSF14/BTN3A1/NDFIP1/CD74/TNFSF13B/IL6ST/HLA-G/CD274/IL15/JAK2/PLA2G5/CCND3/HLA-DRB1/MYD88/PYCARD/PLA2G2A/IGF2/RIPK2/LGALS9/CD40/EPHB2/LST1/NCSTN/CD81/NFKBIZ/ADA/CDKN1A/FADD/SOS1/BAX/CASP3/FOSL2/IL7/ARG2/CD38/CEBPB/LRRC32/TGFBR2/TNFRSF21/SLC7A1/ARMC5/HLA-DPA1/BST1/ELF4/P2RX7	50
Combined	GO:1990090	cellular response to nerve growth factor stimulus	12/2087	46/18870	0.003480586	0.04630491	0.03855493	EIF4A3/NTRK2/ACAP2/NTRK1/ARPC3/EHD1/ARF6/RAB35/BDNF/NTF4/KAT2A/NGF	12
Combined	GO:0032635	interleukin-6 production	32/2087	177/18870	0.003502649	0.046392704	0.03862803	HLA-B/CD74/IFIH1/TLR3/IL17RC/XBP1/STAT3/MYD88/CD47/PYCARD/NOD1/RIPK2/LGALS9/HGF/TGFB1/CHRNA7/CYBA/SPON2/MBP/AFAP1L2/CEBPB/IL17RA/ARID5A/TMEM106A/CARD9/UNC93B1/ELF4/KLF2/TWIST1/P2RX7/MAPKAPK2/C1QTNF4	32
Combined	GO:0032675	regulation of interleukin-6 production	32/2087	177/18870	0.003502649	0.046392704	0.03862803	HLA-B/CD74/IFIH1/TLR3/IL17RC/XBP1/STAT3/MYD88/CD47/PYCARD/NOD1/RIPK2/LGALS9/HGF/TGFB1/CHRNA7/CYBA/SPON2/MBP/AFAP1L2/CEBPB/IL17RA/ARID5A/TMEM106A/CARD9/UNC93B1/ELF4/KLF2/TWIST1/P2RX7/MAPKAPK2/C1QTNF4	32
Combined	GO:0008630	intrinsic apoptotic signaling pathway in response to DNA damage	21/2087	102/18870	0.00353221	0.046681188	0.038868231	SHISA5/CD74/SFRP2/PML/IFI16/TNFRSF1A/SNAI2/NUPR1/PYCARD/SOD2/RPS27L/CDKN1A/MCL1/TMEM109/ING2/BAX/CLU/BAK1/HIC1/ACKR3/MUC1	21
Combined	GO:0010823	negative regulation of mitochondrion organization	13/2087	52/18870	0.003597675	0.047441866	0.039501596	PRELID1/TSPO/LMNA/PSMD10/HGF/TMEM14A/SLC25A4/PPIF/CLU/BAK1/SLC35F6/C11orf65/PPARG	13
Combined	GO:0032944	regulation of mononuclear cell proliferation	41/2087	242/18870	0.003632229	0.047690608	0.039708706	IRF1/HLA-E/HLA-A/IDO1/TNFRSF14/NDFIP1/CD74/TNFSF13B/IL6ST/HLA-G/CSF1/CD274/IL15/JAK2/PLA2G5/HLA-DRB1/MYD88/PYCARD/PLA2G2A/IGF2/RIPK2/LGALS9/CD40/EPHB2/LST1/CD81/ADA/CDKN1A/FADD/SOS1/CASP3/IL7/ARG2/CD38/CEBPB/LRRC32/TGFBR2/TNFRSF21/SLC7A1/HLA-DPA1/BST1	41
Combined	GO:0006884	cell volume homeostasis	10/2087	35/18870	0.003648769	0.047690608	0.039708706	SLC12A7/ANO6/AQP1/KCNMA1/E2F4/AQP4/SLC12A5/P2RX7/SLC12A9/GNB3	10
Combined	GO:0060544	regulation of necroptotic process	10/2087	35/18870	0.003648769	0.047690608	0.039708706	RBCK1/CYLD/BIRC2/CASP8/FADD/RIPK1/SLC25A4/YBX3/CASP6/RNF31	10
Combined	GO:0060070	canonical Wnt signaling pathway	51/2087	316/18870	0.003655154	0.047690608	0.039708706	SFRP2/TMEM88/MDK/SNAI2/EDNRA/GREM1/EMD/TLE4/SHISA3/PRICKLE1/RBX1/PLEKHA4/DAAM2/RPS12/FRZB/DDIT3/RSPO1/COL1A1/ATP6AP2/APOE/DKK2/ADGRA2/CYLD/PTK7/TGFB1/CSNK1G3/ILK/VPS4B/SIAH1/FZD2/DACT1/FGFR2/CTDNEP1/IGFBP4/EXT1/SFRP1/EGFR/RSPO2/FERMT1/WNT5B/LRP4/BAMBI/FZD5/AXIN1/SIAH2/STK11/FRMD8/WNT2/WNT11/BMP2/FGF2	51
Combined	GO:0016236	macroautophagy	53/2087	331/18870	0.00365628	0.047690608	0.039708706	RALB/RNF213/CALCOCO2/CHMP5/OPTN/TOMM7/DCN/NUPR1/STX17/VPS4A/MAP1LC3B/NOD1/ATP6V0C/RAB1A/MAP1LC3A/SH3GLB1/SPTLC2/WDR45/RIPK2/ATP6V0E1/EPHB2/FEZ1/SNX6/POLDIP2/TGFB1/DDRGK1/CHMP4B/VPS4B/ATP6V1E1/TCIRG1/TBK1/CASP3/SNX7/SLC25A4/SNF8/SESN2/ATG2A/LZTS1/KDR/ATP6V1G1/HSPB8/UBXN6/WIPI1/IKBKG/BAG3/ATG4D/GPSM1/QSOX1/RNF31/RAB23/MCOLN1/ATP6V0A2/HDAC10	53
Combined	GO:0001701	in utero embryonic development	61/2087	392/18870	0.003749735	0.048337496	0.040247326	RCN1/HAND1/EIF2S2/EDNRA/DSC3/TMEM100/NBN/CDKN1C/HM13/COL3A1/SMIM14/CIR1/MED21/EPN1/MGAT1/RNASEH2B/IGF2/HAND2/N4BP2L2/RTF1/TMED2/BMP5/NDUFA2/HEG1/RBBP6/CASP8/SCO2/GATA6/ADA/NSRP1/ZPR1/VPS54/FGFR2/CUL4A/YBX3/HEY1/EPAS1/SOCS3/EGFR/ASCL2/CPT2/TEAD4/CEBPB/SLC25A20/TGFBR2/AR/CITED2/MAFF/ARMC5/MAP2K1/FZD5/CCM2/AXIN1/KAT2A/KLF2/TWIST1/SLC39A3/MSX1/WNT2/BMP2/SALL4	61
Combined	GO:0046655	folic acid metabolic process	6/2087	15/18870	0.003754212	0.048337496	0.040247326	MTHFD2/FPGS/SHMT2/MTHFS/ALDH1L2/SLC46A1	6
Combined	GO:0060026	convergent extension	6/2087	15/18870	0.003754212	0.048337496	0.040247326	SFRP2/FRZB/PTK7/SFRP1/WNT5B/WNT11	6
Combined	GO:0061307	cardiac neural crest cell differentiation involved in heart development	6/2087	15/18870	0.003754212	0.048337496	0.040247326	PITX2/EDNRA/HAND2/JAG1/CITED2/TWIST1	6
Combined	GO:0061308	cardiac neural crest cell development involved in heart development	6/2087	15/18870	0.003754212	0.048337496	0.040247326	PITX2/EDNRA/HAND2/JAG1/CITED2/TWIST1	6
Combined	GO:2001028	positive regulation of endothelial cell chemotaxis	6/2087	15/18870	0.003754212	0.048337496	0.040247326	LGMN/HSPB1/PRKD2/SMOC2/KDR/FGF2	6
Combined	GO:0006605	protein targeting	54/2087	339/18870	0.00376755	0.048405354	0.040303826	FBXO7/TOMM7/SEC61G/MTCH1/UBL5/RTP4/TCAF2/SEC62/ROMO1/UBE2J2/TSPO/SEC61B/SCARB2/TIMM8B/HERPUD1/VPS4A/GNPTG/NDUFA13/SH3GLB1/TRAM1/ZDHHC24/PEX10/UBE2L3/DNAJC19/MAN1A1/PXK/SSR1/GET4/SPCS2/GBP5/HSPA5/STOM/HAX1/CHMP4B/SGTB/VPS54/TCAF1/RHOU/SIL1/CLU/NAGPA/GIPC1/DNAJC15/PEX7/RNF31/FZD5/SRP19/PEX12/MON1A/SREBF1/MICALL2/EDEM1/HRAS/C11orf65	54
Endothelial	GO:0051607	defense response to virus	21/48	334/18870	1.24355E-24	6.46538E-22	4.12802E-22	IRF1/GBP1/IFITM1/IFIT3/IFI6/ISG15/ISG20/IFI44L/CXCL10/STAT1/IFITM3/GBP2/TRIM22/BST2/GBP5/MX1/IFI16/DTX3L/IFI27/IFIT2/IFIT1	21
Endothelial	GO:0140546	defense response to symbiont	21/48	335/18870	1.32487E-24	6.46538E-22	4.12802E-22	IRF1/GBP1/IFITM1/IFIT3/IFI6/ISG15/ISG20/IFI44L/CXCL10/STAT1/IFITM3/GBP2/TRIM22/BST2/GBP5/MX1/IFI16/DTX3L/IFI27/IFIT2/IFIT1	21
Endothelial	GO:0009615	response to virus	21/48	436/18870	3.38693E-22	1.10188E-19	7.03531E-20	IRF1/GBP1/IFITM1/IFIT3/IFI6/ISG15/ISG20/IFI44L/CXCL10/STAT1/IFITM3/GBP2/TRIM22/BST2/GBP5/MX1/IFI16/DTX3L/IFI27/IFIT2/IFIT1	21
Endothelial	GO:0019885	antigen processing and presentation of endogenous peptide antigen via MHC class I	7/48	23/18870	1.03699E-13	2.53025E-11	1.61552E-11	TAP1/HLA-B/HLA-C/B2M/HLA-E/HLA-A/HLA-F	7
Endothelial	GO:0002483	antigen processing and presentation of endogenous peptide antigen	7/48	25/18870	2.02558E-13	3.95394E-11	2.52452E-11	TAP1/HLA-B/HLA-C/B2M/HLA-E/HLA-A/HLA-F	7
Endothelial	GO:0045071	negative regulation of viral genome replication	8/48	55/18870	1.05607E-12	1.71787E-10	1.09683E-10	IFITM1/ISG15/ISG20/IFITM3/BST2/MX1/IFI16/IFIT1	8
Endothelial	GO:0019883	antigen processing and presentation of endogenous antigen	7/48	32/18870	1.39953E-12	1.95135E-10	1.2459E-10	TAP1/HLA-B/HLA-C/B2M/HLA-E/HLA-A/HLA-F	7
Endothelial	GO:0048525	negative regulation of viral process	9/48	93/18870	1.65299E-12	2.01665E-10	1.28759E-10	IFITM1/ISG15/ISG20/STAT1/IFITM3/BST2/MX1/IFI16/IFIT1	9
Endothelial	GO:0034341	response to type II interferon	10/48	143/18870	2.32475E-12	2.52107E-10	1.60965E-10	IRF1/GBP1/IFITM1/STAT1/GBP4/IFITM3/GBP2/PARP14/BST2/GBP5	10
Endothelial	GO:0002474	antigen processing and presentation of peptide antigen via MHC class I	7/48	36/18870	3.44464E-12	3.15295E-10	2.0131E-10	TAP1/HLA-B/HLA-C/B2M/HLA-E/HLA-A/HLA-F	7
Endothelial	GO:0002428	antigen processing and presentation of peptide antigen via MHC class Ib	6/48	18/18870	3.55353E-12	3.15295E-10	2.0131E-10	HLA-B/HLA-C/B2M/HLA-E/HLA-A/HLA-F	6
Endothelial	GO:0050792	regulation of viral process	10/48	168/18870	1.16767E-11	9.42276E-10	6.01626E-10	IFITM1/ISG15/ISG20/STAT1/IFITM3/TRIM22/BST2/MX1/IFI16/IFIT1	10
Endothelial	GO:0019882	antigen processing and presentation	9/48	116/18870	1.25508E-11	9.42276E-10	6.01626E-10	TAP1/HLA-B/HLA-C/B2M/HLA-E/PSMB8/HLA-A/PSME1/HLA-F	9
Endothelial	GO:0002475	antigen processing and presentation via MHC class Ib	6/48	25/18870	3.34503E-11	2.33196E-09	1.48891E-09	HLA-B/HLA-C/B2M/HLA-E/HLA-A/HLA-F	6
Endothelial	GO:0019079	viral genome replication	9/48	131/18870	3.78442E-11	2.40589E-09	1.53612E-09	IFITM1/ISG15/ISG20/IFITM3/BST2/MX1/IFI16/IFI27/IFIT1	9
Endothelial	GO:0045069	regulation of viral genome replication	8/48	85/18870	3.94408E-11	2.40589E-09	1.53612E-09	IFITM1/ISG15/ISG20/IFITM3/BST2/MX1/IFI16/IFIT1	8
Endothelial	GO:0045824	negative regulation of innate immune response	8/48	91/18870	6.88661E-11	3.95372E-09	2.52438E-09	HLA-B/HLA-E/ISG15/PARP14/HLA-A/SERPING1/HLA-F/IFI16	8
Endothelial	GO:1903900	regulation of viral life cycle	9/48	143/18870	8.34237E-11	4.52342E-09	2.88812E-09	IFITM1/ISG15/ISG20/IFITM3/TRIM22/BST2/MX1/IFI16/IFIT1	9
Endothelial	GO:0001906	cell killing	10/48	223/18870	1.91819E-10	9.85345E-09	6.29124E-09	GBP1/HLA-B/HLA-C/B2M/HLA-E/GBP2/HLA-A/GBP5/HLA-F/APOL1	10
Endothelial	GO:0035456	response to interferon-beta	6/48	34/18870	2.49692E-10	1.2185E-08	7.77988E-09	IRF1/IFITM1/STAT1/IFITM3/BST2/IFI16	6
Endothelial	GO:0002486	antigen processing and presentation of endogenous peptide antigen via MHC class I via ER pathway, TAP-independent	5/48	16/18870	3.67564E-10	1.7083E-08	1.09072E-08	HLA-B/HLA-C/HLA-E/HLA-A/HLA-F	5
Endothelial	GO:0045088	regulation of innate immune response	12/48	425/18870	4.88689E-10	2.02901E-08	1.29549E-08	IRF1/HLA-B/HLA-E/ISG15/IFI35/GBP2/PARP14/HLA-A/GBP5/SERPING1/HLA-F/IFI16	12
Endothelial	GO:0048002	antigen processing and presentation of peptide antigen	7/48	71/18870	5.13376E-10	2.02901E-08	1.29549E-08	TAP1/HLA-B/HLA-C/B2M/HLA-E/HLA-A/HLA-F	7
Endothelial	GO:0002476	antigen processing and presentation of endogenous peptide antigen via MHC class Ib	5/48	17/18870	5.19727E-10	2.02901E-08	1.29549E-08	HLA-B/HLA-C/HLA-E/HLA-A/HLA-F	5
Endothelial	GO:0002484	antigen processing and presentation of endogenous peptide antigen via MHC class I via ER pathway	5/48	17/18870	5.19727E-10	2.02901E-08	1.29549E-08	HLA-B/HLA-C/HLA-E/HLA-A/HLA-F	5
Endothelial	GO:0001916	positive regulation of T cell mediated cytotoxicity	6/48	40/18870	7.04503E-10	2.6446E-08	1.68853E-08	HLA-B/HLA-C/B2M/HLA-E/HLA-A/HLA-F	6
Endothelial	GO:0034340	response to type I interferon	7/48	89/18870	2.57014E-09	9.29057E-08	5.93186E-08	IFITM1/ISG15/STAT1/IFITM3/MX1/IFI27/IFIT1	7
Endothelial	GO:0001914	regulation of T cell mediated cytotoxicity	6/48	50/18870	2.86141E-09	9.97406E-08	6.36825E-08	HLA-B/HLA-C/B2M/HLA-E/HLA-A/HLA-F	6
Endothelial	GO:0002832	negative regulation of response to biotic stimulus	8/48	150/18870	3.81008E-09	1.28229E-07	8.18718E-08	HLA-B/HLA-E/ISG15/PARP14/HLA-A/SERPING1/HLA-F/IFI16	8
Endothelial	GO:0019058	viral life cycle	10/48	321/18870	6.51046E-09	2.11807E-07	1.35235E-07	IFITM1/ISG15/ISG20/IFITM3/TRIM22/BST2/MX1/IFI16/IFI27/IFIT1	10
Endothelial	GO:0016032	viral process	11/48	432/18870	8.40916E-09	2.64753E-07	1.6904E-07	IFITM1/ISG15/ISG20/STAT1/IFITM3/TRIM22/BST2/MX1/IFI16/IFI27/IFIT1	11
Endothelial	GO:0001913	T cell mediated cytotoxicity	6/48	60/18870	8.84429E-09	2.69751E-07	1.72231E-07	HLA-B/HLA-C/B2M/HLA-E/HLA-A/HLA-F	6
Endothelial	GO:0140888	interferon-mediated signaling pathway	7/48	107/18870	9.39847E-09	2.77967E-07	1.77477E-07	IRF1/IFITM1/ISG15/STAT1/IFITM3/PARP14/IFI27	7
Endothelial	GO:0001912	positive regulation of leukocyte mediated cytotoxicity	6/48	69/18870	2.08165E-08	5.67053E-07	3.62053E-07	HLA-B/HLA-C/B2M/HLA-E/HLA-A/HLA-F	6
Endothelial	GO:0002711	positive regulation of T cell mediated immunity	6/48	69/18870	2.08165E-08	5.67053E-07	3.62053E-07	HLA-B/HLA-C/B2M/HLA-E/HLA-A/HLA-F	6
Endothelial	GO:0071346	cellular response to type II interferon	7/48	120/18870	2.09159E-08	5.67053E-07	3.62053E-07	IRF1/GBP1/STAT1/GBP4/GBP2/PARP14/GBP5	7
Endothelial	GO:0031343	positive regulation of cell killing	6/48	76/18870	3.74583E-08	9.88089E-07	6.30877E-07	HLA-B/HLA-C/B2M/HLA-E/HLA-A/HLA-F	6
Endothelial	GO:0050777	negative regulation of immune response	8/48	205/18870	4.39934E-08	1.12994E-06	7.21443E-07	HLA-B/HLA-E/ISG15/PARP14/HLA-A/SERPING1/HLA-F/IFI16	8
Endothelial	GO:0071357	cellular response to type I interferon	6/48	83/18870	6.38127E-08	1.59695E-06	1.01962E-06	IFITM1/ISG15/STAT1/IFITM3/IFI27/IFIT1	6
Endothelial	GO:0140374	antiviral innate immune response	5/48	48/18870	1.35586E-07	3.3083E-06	2.11229E-06	IFIT3/CXCL10/MX1/IFIT2/IFIT1	5
Endothelial	GO:0019884	antigen processing and presentation of exogenous antigen	5/48	49/18870	1.50707E-07	3.55274E-06	2.26836E-06	B2M/HLA-E/HLA-A/PSME1/HLA-F	5
Endothelial	GO:0001910	regulation of leukocyte mediated cytotoxicity	6/48	96/18870	1.52884E-07	3.55274E-06	2.26836E-06	HLA-B/HLA-C/B2M/HLA-E/HLA-A/HLA-F	6
Endothelial	GO:0045953	negative regulation of natural killer cell mediated cytotoxicity	4/48	20/18870	1.73253E-07	3.93243E-06	2.51079E-06	HLA-B/HLA-E/HLA-A/HLA-F	4
Endothelial	GO:0002709	regulation of T cell mediated immunity	6/48	99/18870	1.83736E-07	4.0756E-06	2.60219E-06	HLA-B/HLA-C/B2M/HLA-E/HLA-A/HLA-F	6
Endothelial	GO:0002716	negative regulation of natural killer cell mediated immunity	4/48	21/18870	2.13619E-07	4.63316E-06	2.95819E-06	HLA-B/HLA-E/HLA-A/HLA-F	4
Endothelial	GO:0031341	regulation of cell killing	6/48	111/18870	3.62855E-07	7.69884E-06	4.91556E-06	HLA-B/HLA-C/B2M/HLA-E/HLA-A/HLA-F	6
Endothelial	GO:0001819	positive regulation of cytokine production	10/48	499/18870	4.05576E-07	8.42217E-06	5.3774E-06	IRF1/IDO1/B2M/HLA-E/ISG15/STAT1/HLA-A/GBP5/HLA-F/IFI16	10
Endothelial	GO:0001911	negative regulation of leukocyte mediated cytotoxicity	4/48	26/18870	5.28645E-07	1.07491E-05	6.86311E-06	HLA-B/HLA-E/HLA-A/HLA-F	4
Endothelial	GO:0052548	regulation of endopeptidase activity	8/48	288/18870	5.93706E-07	1.18257E-05	7.55046E-06	PSMB9/PSME2/IFI6/PSMB8/SERPING1/PSME1/PRELID1/IFI16	8
Endothelial	GO:0002824	positive regulation of adaptive immune response based on somatic recombination of immune receptors built from immunoglobulin superfamily domains	6/48	124/18870	6.9805E-07	1.36259E-05	8.69991E-06	HLA-B/HLA-C/B2M/HLA-E/HLA-A/HLA-F	6
Endothelial	GO:0002698	negative regulation of immune effector process	6/48	125/18870	7.31846E-07	1.40055E-05	8.94226E-06	HLA-B/HLA-E/BST2/HLA-A/SERPING1/HLA-F	6
Endothelial	GO:0031342	negative regulation of cell killing	4/48	29/18870	8.35168E-07	1.56289E-05	9.97876E-06	HLA-B/HLA-E/HLA-A/HLA-F	4
Endothelial	GO:0002704	negative regulation of leukocyte mediated immunity	5/48	69/18870	8.55091E-07	1.56289E-05	9.97876E-06	HLA-B/HLA-E/BST2/HLA-A/HLA-F	5
Endothelial	GO:0002456	T cell mediated immunity	6/48	129/18870	8.80727E-07	1.56289E-05	9.97876E-06	HLA-B/HLA-C/B2M/HLA-E/HLA-A/HLA-F	6
Endothelial	GO:0002708	positive regulation of lymphocyte mediated immunity	6/48	129/18870	8.80727E-07	1.56289E-05	9.97876E-06	HLA-B/HLA-C/B2M/HLA-E/HLA-A/HLA-F	6
Endothelial	GO:0002819	regulation of adaptive immune response	7/48	208/18870	8.97052E-07	1.56343E-05	9.98223E-06	IRF1/HLA-B/HLA-C/B2M/HLA-E/HLA-A/HLA-F	7
Endothelial	GO:0002821	positive regulation of adaptive immune response	6/48	130/18870	9.2158E-07	1.578E-05	1.00753E-05	HLA-B/HLA-C/B2M/HLA-E/HLA-A/HLA-F	6
Endothelial	GO:0052547	regulation of peptidase activity	8/48	312/18870	1.08436E-06	1.82472E-05	1.16505E-05	PSMB9/PSME2/IFI6/PSMB8/SERPING1/PSME1/PRELID1/IFI16	8
Endothelial	GO:0031348	negative regulation of defense response	8/48	321/18870	1.34172E-06	2.21952E-05	1.41713E-05	HLA-B/HLA-E/ISG15/PARP14/HLA-A/SERPING1/HLA-F/IFI16	8
Endothelial	GO:0001909	leukocyte mediated cytotoxicity	6/48	140/18870	1.42239E-06	2.31376E-05	1.47729E-05	HLA-B/HLA-C/B2M/HLA-E/HLA-A/HLA-F	6
Endothelial	GO:0042742	defense response to bacterium	8/48	330/18870	1.64951E-06	2.63922E-05	1.68509E-05	GBP1/HLA-E/ISG15/GBP4/GBP2/HLA-A/GBP5/RBCK1	8
Endothelial	GO:0060337	type I interferon-mediated signaling pathway	5/48	82/18870	2.02538E-06	3.18834E-05	2.03569E-05	IFITM1/ISG15/STAT1/IFITM3/IFI27	5
Endothelial	GO:0002705	positive regulation of leukocyte mediated immunity	6/48	151/18870	2.21034E-06	3.42427E-05	2.18633E-05	HLA-B/HLA-C/B2M/HLA-E/HLA-A/HLA-F	6
Endothelial	GO:0070269	pyroptosis	4/48	37/18870	2.28797E-06	3.48915E-05	2.22776E-05	GBP1/GBP2/GBP5/IFI27	4
Endothelial	GO:0002703	regulation of leukocyte mediated immunity	7/48	249/18870	2.97248E-06	4.46329E-05	2.84973E-05	HLA-B/HLA-C/B2M/HLA-E/BST2/HLA-A/HLA-F	7
Endothelial	GO:0002478	antigen processing and presentation of exogenous peptide antigen	4/48	40/18870	3.14831E-06	4.65569E-05	2.97257E-05	B2M/HLA-E/HLA-A/HLA-F	4
Endothelial	GO:0002697	regulation of immune effector process	8/48	389/18870	5.56905E-06	8.11252E-05	5.1797E-05	HLA-B/HLA-C/B2M/HLA-E/BST2/HLA-A/SERPING1/HLA-F	8
Endothelial	GO:0042269	regulation of natural killer cell mediated cytotoxicity	4/48	49/18870	7.17747E-06	0.000103018	6.5775E-05	HLA-B/HLA-E/HLA-A/HLA-F	4
Endothelial	GO:0002706	regulation of lymphocyte mediated immunity	6/48	188/18870	7.82538E-06	0.000110689	7.06731E-05	HLA-B/HLA-C/B2M/HLA-E/HLA-A/HLA-F	6
Endothelial	GO:0002822	regulation of adaptive immune response based on somatic recombination of immune receptors built from immunoglobulin superfamily domains	6/48	193/18870	9.09213E-06	0.00012677	8.09405E-05	HLA-B/HLA-C/B2M/HLA-E/HLA-A/HLA-F	6
Endothelial	GO:0002715	regulation of natural killer cell mediated immunity	4/48	53/18870	9.84598E-06	0.000135348	8.64169E-05	HLA-B/HLA-E/HLA-A/HLA-F	4
Endothelial	GO:0035455	response to interferon-alpha	3/48	18/18870	1.22711E-05	0.000166341	0.000106206	IFITM1/IFITM3/BST2	3
Endothelial	GO:0002718	regulation of cytokine production involved in immune response	5/48	120/18870	1.31614E-05	0.000175967	0.000112351	B2M/HLA-E/BST2/HLA-A/HLA-F	5
Endothelial	GO:0002707	negative regulation of lymphocyte mediated immunity	4/48	58/18870	1.41334E-05	0.000185586	0.000118493	HLA-B/HLA-E/HLA-A/HLA-F	4
Endothelial	GO:0002367	cytokine production involved in immune response	5/48	122/18870	1.42612E-05	0.000185586	0.000118493	B2M/HLA-E/BST2/HLA-A/HLA-F	5
Endothelial	GO:2001185	regulation of CD8-positive, alpha-beta T cell activation	3/48	21/18870	1.98937E-05	0.000255477	0.000163117	IRF1/HLA-E/HLA-A	3
Endothelial	GO:0002443	leukocyte mediated immunity	8/48	466/18870	2.06451E-05	0.000261684	0.00016708	HLA-B/HLA-C/B2M/HLA-E/BST2/HLA-A/SERPING1/HLA-F	8
Endothelial	GO:0045089	positive regulation of innate immune response	7/48	343/18870	2.3929E-05	0.000299419	0.000191174	IRF1/HLA-E/IFI35/GBP2/GBP5/HLA-F/IFI16	7
Endothelial	GO:0031349	positive regulation of defense response	8/48	480/18870	2.55177E-05	0.000315256	0.000201285	IRF1/IDO1/HLA-E/IFI35/GBP2/GBP5/HLA-F/IFI16	8
Endothelial	GO:0032102	negative regulation of response to external stimulus	8/48	481/18870	2.58999E-05	0.000315978	0.000201746	HLA-B/HLA-E/ISG15/PARP14/HLA-A/SERPING1/HLA-F/IFI16	8
Endothelial	GO:0002449	lymphocyte mediated immunity	7/48	368/18870	3.74849E-05	0.00045167	0.000288383	HLA-B/HLA-C/B2M/HLA-E/HLA-A/SERPING1/HLA-F	7
Endothelial	GO:0002833	positive regulation of response to biotic stimulus	7/48	369/18870	3.81367E-05	0.000453238	0.000289384	IRF1/HLA-E/IFI35/GBP2/GBP5/HLA-F/IFI16	7
Endothelial	GO:0060333	type II interferon-mediated signaling pathway	3/48	26/18870	3.85438E-05	0.000453238	0.000289384	IRF1/STAT1/PARP14	3
Endothelial	GO:0042267	natural killer cell mediated cytotoxicity	4/48	76/18870	4.13289E-05	0.000480203	0.000306601	HLA-B/HLA-E/HLA-A/HLA-F	4
Endothelial	GO:0035458	cellular response to interferon-beta	3/48	27/18870	4.32844E-05	0.000497006	0.000317329	IRF1/STAT1/IFI16	3
Endothelial	GO:0002460	adaptive immune response based on somatic recombination of immune receptors built from immunoglobulin superfamily domains	7/48	380/18870	4.59437E-05	0.000521408	0.000332909	HLA-B/HLA-C/B2M/HLA-E/HLA-A/SERPING1/HLA-F	7
Endothelial	GO:0006959	humoral immune response	6/48	258/18870	4.67427E-05	0.000524377	0.000334805	HLA-E/PSMB10/CXCL10/CXCL11/HLA-A/SERPING1	6
Endothelial	GO:0002228	natural killer cell mediated immunity	4/48	79/18870	4.81309E-05	0.000524783	0.000335065	HLA-B/HLA-E/HLA-A/HLA-F	4
Endothelial	GO:0042832	defense response to protozoan	3/48	28/18870	4.83919E-05	0.000524783	0.000335065	GBP1/GBP4/GBP2	3
Endothelial	GO:1903901	negative regulation of viral life cycle	3/48	28/18870	4.83919E-05	0.000524783	0.000335065	IFITM1/IFITM3/BST2	3
Endothelial	GO:0002720	positive regulation of cytokine production involved in immune response	4/48	81/18870	5.30978E-05	0.000569489	0.000363608	B2M/HLA-E/HLA-A/HLA-F	4
Endothelial	GO:0036037	CD8-positive, alpha-beta T cell activation	3/48	29/18870	5.38792E-05	0.000571588	0.000364949	IRF1/HLA-E/HLA-A	3
Endothelial	GO:0002507	tolerance induction	3/48	30/18870	5.97589E-05	0.000624702	0.00039886	IDO1/HLA-B/HLA-E	3
Endothelial	GO:0002699	positive regulation of immune effector process	6/48	270/18870	6.01659E-05	0.000624702	0.00039886	HLA-B/HLA-C/B2M/HLA-E/HLA-A/HLA-F	6
Endothelial	GO:0001562	response to protozoan	3/48	31/18870	6.60436E-05	0.000678511	0.000433217	GBP1/GBP4/GBP2	3
Endothelial	GO:0002230	positive regulation of defense response to virus by host	3/48	32/18870	7.27456E-05	0.00073958	0.000472208	STAT1/TRIM22/DTX3L	3
Endothelial	GO:0031640	killing of cells of another organism	4/48	92/18870	8.73667E-05	0.000870101	0.000555544	GBP1/GBP2/GBP5/APOL1	4
Endothelial	GO:0141061	disruption of cell in another organism	4/48	92/18870	8.73667E-05	0.000870101	0.000555544	GBP1/GBP2/GBP5/APOL1	4
Endothelial	GO:0141060	disruption of anatomical structure in another organism	4/48	99/18870	0.00011618	0.001145366	0.000731295	GBP1/GBP2/GBP5/APOL1	4
Endothelial	GO:0002700	regulation of production of molecular mediator of immune response	5/48	191/18870	0.000121275	0.001171271	0.000747835	B2M/HLA-E/BST2/HLA-A/HLA-F	5
Endothelial	GO:0002369	T cell cytokine production	3/48	38/18870	0.000122407	0.001171271	0.000747835	B2M/HLA-A/HLA-F	3
Endothelial	GO:0002724	regulation of T cell cytokine production	3/48	38/18870	0.000122407	0.001171271	0.000747835	B2M/HLA-A/HLA-F	3
Endothelial	GO:0044403	biological process involved in symbiotic interaction	6/48	322/18870	0.000158149	0.001498575	0.000956812	IFITM1/IFITM3/TRIM22/APOL1/IFI27/IFIT1	6
Endothelial	GO:0002757	immune response-activating signaling pathway	7/48	473/18870	0.000179971	0.001688957	0.001078368	IRF1/GBP1/IFI35/GBP2/HLA-A/GBP5/RBCK1	7
Endothelial	GO:0046640	regulation of alpha-beta T cell proliferation	3/48	44/18870	0.000190125	0.001750582	0.001117714	IRF1/HLA-E/HLA-A	3
Endothelial	GO:0050691	regulation of defense response to virus by host	3/48	44/18870	0.000190125	0.001750582	0.001117714	STAT1/TRIM22/DTX3L	3
Endothelial	GO:0042098	T cell proliferation	5/48	213/18870	0.000201727	0.001840051	0.001174838	IRF1/IDO1/HLA-E/PSMB10/HLA-A	5
Endothelial	GO:0045646	regulation of erythrocyte differentiation	3/48	46/18870	0.000217141	0.001962308	0.001252897	B2M/ISG15/STAT1	3
Endothelial	GO:0050830	defense response to Gram-positive bacterium	4/48	118/18870	0.000228611	0.002047011	0.001306979	HLA-E/GBP4/GBP2/HLA-A	4
Endothelial	GO:0046633	alpha-beta T cell proliferation	3/48	47/18870	0.000231532	0.002054321	0.001311646	IRF1/HLA-E/HLA-A	3
Endothelial	GO:0070661	leukocyte proliferation	6/48	350/18870	0.000248155	0.002181976	0.001393151	IRF1/IDO1/HLA-E/PSMB10/BST2/HLA-A	6
Endothelial	GO:0051100	negative regulation of binding	4/48	121/18870	0.000251678	0.002182331	0.001393378	B2M/IFI16/IFIT2/IFIT1	4
Endothelial	GO:0002764	immune response-regulating signaling pathway	7/48	500/18870	0.000252667	0.002182331	0.001393378	IRF1/GBP1/IFI35/GBP2/HLA-A/GBP5/RBCK1	7
Endothelial	GO:0046596	regulation of viral entry into host cell	3/48	49/18870	0.000262137	0.002244262	0.001432919	IFITM1/IFITM3/TRIM22	3
Endothelial	GO:0000209	protein polyubiquitination	5/48	226/18870	0.000265394	0.002252387	0.001438107	UBE2L6/TRIM22/DTX3L/IFI27/RBCK1	5
Endothelial	GO:0002237	response to molecule of bacterial origin	6/48	369/18870	0.000329354	0.002771118	0.001769308	IDO1/B2M/CXCL10/CXCL11/GBP2/GBP5	6
Endothelial	GO:0019730	antimicrobial humoral response	4/48	133/18870	0.000360912	0.003010685	0.001922266	HLA-E/CXCL10/CXCL11/HLA-A	4
Endothelial	GO:0052372	modulation by symbiont of entry into host	3/48	56/18870	0.000389507	0.003194752	0.00203979	IFITM1/IFITM3/TRIM22	3
Endothelial	GO:0050863	regulation of T cell activation	6/48	381/18870	0.000390527	0.003194752	0.00203979	IRF1/IDO1/B2M/HLA-E/HLA-A/PRELID1	6
Endothelial	GO:0002702	positive regulation of production of molecular mediator of immune response	4/48	136/18870	0.000392797	0.003194752	0.00203979	B2M/HLA-E/HLA-A/HLA-F	4
Endothelial	GO:0043393	regulation of protein binding	4/48	142/18870	0.000462538	0.003730886	0.002382102	B2M/DTX3L/IFIT2/IFIT1	4
Endothelial	GO:0002664	regulation of T cell tolerance induction	2/48	13/18870	0.000485454	0.003852061	0.002459469	IDO1/HLA-B	2
Endothelial	GO:0070234	positive regulation of T cell apoptotic process	2/48	13/18870	0.000485454	0.003852061	0.002459469	IDO1/PRELID1	2
Endothelial	GO:0062207	regulation of pattern recognition receptor signaling pathway	4/48	145/18870	0.000500532	0.003939668	0.002515405	IRF1/IFI35/GBP2/GBP5	4
Endothelial	GO:0051098	regulation of binding	5/48	262/18870	0.000522267	0.004077863	0.00260364	B2M/IFI16/DTX3L/IFIT2/IFIT1	5
Endothelial	GO:0043122	regulation of canonical NF-kappaB signal transduction	5/48	265/18870	0.000549967	0.004260063	0.002719971	STAT1/TRIM22/BST2/APOL3/RBCK1	5
Endothelial	GO:0070663	regulation of leukocyte proliferation	5/48	267/18870	0.000569039	0.004333085	0.002766594	IRF1/IDO1/HLA-E/BST2/HLA-A	5
Endothelial	GO:0032615	interleukin-12 production	3/48	64/18870	0.000577153	0.004333085	0.002766594	IRF1/IDO1/HLA-B	3
Endothelial	GO:0032655	regulation of interleukin-12 production	3/48	64/18870	0.000577153	0.004333085	0.002766594	IRF1/IDO1/HLA-B	3
Endothelial	GO:0062208	positive regulation of pattern recognition receptor signaling pathway	3/48	64/18870	0.000577153	0.004333085	0.002766594	IFI35/GBP2/GBP5	3
Endothelial	GO:0043903	regulation of biological process involved in symbiotic interaction	3/48	65/18870	0.000604002	0.004500047	0.002873197	IFITM1/IFITM3/TRIM22	3
Endothelial	GO:1903706	regulation of hemopoiesis	6/48	417/18870	0.000628803	0.004649333	0.002968513	IRF1/HLA-B/B2M/ISG15/STAT1/PRELID1	6
Endothelial	GO:0002517	T cell tolerance induction	2/48	15/18870	0.000651378	0.00477945	0.00305159	IDO1/HLA-B	2
Endothelial	GO:0010950	positive regulation of endopeptidase activity	4/48	156/18870	0.000658979	0.00477945	0.00305159	PSME2/PSME1/PRELID1/IFI16	4
Endothelial	GO:0002218	activation of innate immune response	5/48	276/18870	0.000661092	0.00477945	0.00305159	IRF1/IFI35/GBP2/GBP5/IFI16	5
Endothelial	GO:0016045	detection of bacterium	2/48	16/18870	0.000743224	0.005294795	0.003380628	HLA-B/HLA-A	2
Endothelial	GO:0070230	positive regulation of lymphocyte apoptotic process	2/48	16/18870	0.000743224	0.005294795	0.003380628	IDO1/PRELID1	2
Endothelial	GO:0032481	positive regulation of type I interferon production	3/48	72/18870	0.000814477	0.005760356	0.003677881	IRF1/ISG15/STAT1	3
Endothelial	GO:0010952	positive regulation of peptidase activity	4/48	170/18870	0.0009084	0.006378406	0.004072494	PSME2/PSME1/PRELID1/IFI16	4
Endothelial	GO:0007249	canonical NF-kappaB signal transduction	5/48	300/18870	0.000961286	0.006701537	0.004278807	STAT1/TRIM22/BST2/APOL3/RBCK1	5
Endothelial	GO:0032091	negative regulation of protein binding	3/48	77/18870	0.000990124	0.006853621	0.00437591	B2M/IFIT2/IFIT1	3
Endothelial	GO:0098543	detection of other organism	2/48	19/18870	0.001053952	0.007244062	0.004625199	HLA-B/HLA-A	2
Endothelial	GO:0046651	lymphocyte proliferation	5/48	307/18870	0.001065406	0.007271581	0.00464277	IRF1/IDO1/HLA-E/PSMB10/HLA-A	5
Endothelial	GO:0002643	regulation of tolerance induction	2/48	20/18870	0.001169159	0.007819277	0.004992463	IDO1/HLA-B	2
Endothelial	GO:0042129	regulation of T cell proliferation	4/48	182/18870	0.001169827	0.007819277	0.004992463	IRF1/IDO1/HLA-E/HLA-A	4
Endothelial	GO:0002440	production of molecular mediator of immune response	5/48	314/18870	0.001177698	0.007819277	0.004992463	B2M/HLA-E/BST2/HLA-A/HLA-F	5
Endothelial	GO:0032943	mononuclear cell proliferation	5/48	314/18870	0.001177698	0.007819277	0.004992463	IRF1/IDO1/HLA-E/PSMB10/HLA-A	5
Endothelial	GO:0141087	positive regulation of inflammasome-mediated signaling pathway	2/48	21/18870	0.001290135	0.008507915	0.005432146	GBP2/GBP5	2
Endothelial	GO:0043123	positive regulation of canonical NF-kappaB signal transduction	4/48	196/18870	0.001536811	0.010066629	0.006427356	TRIM22/BST2/APOL3/RBCK1	4
Endothelial	GO:0046597	negative regulation of viral entry into host cell	2/48	23/18870	0.001549273	0.010080602	0.006436277	IFITM1/IFITM3	2
Endothelial	GO:0046641	positive regulation of alpha-beta T cell proliferation	2/48	25/18870	0.001831137	0.011835691	0.007556869	HLA-E/HLA-A	2
Endothelial	GO:0032496	response to lipopolysaccharide	5/48	348/18870	0.001852253	0.011893412	0.007593723	IDO1/CXCL10/CXCL11/GBP2/GBP5	5
Endothelial	GO:0050688	regulation of defense response to virus	3/48	97/18870	0.00192594	0.012285736	0.007844214	STAT1/TRIM22/DTX3L	3
Endothelial	GO:0002726	positive regulation of T cell cytokine production	2/48	26/18870	0.001980519	0.012390942	0.007911387	B2M/HLA-A	2
Endothelial	GO:0032816	positive regulation of natural killer cell activation	2/48	26/18870	0.001980519	0.012390942	0.007911387	HLA-E/HLA-F	2
Endothelial	GO:0098581	detection of external biotic stimulus	2/48	26/18870	0.001980519	0.012390942	0.007911387	HLA-B/HLA-A	2
Endothelial	GO:0051701	biological process involved in interaction with host	4/48	211/18870	0.002011913	0.012507178	0.007985601	IFITM1/IFITM3/TRIM22/IFIT1	4
Endothelial	GO:0010818	T cell chemotaxis	2/48	27/18870	0.002135498	0.013191432	0.008422485	CXCL10/CXCL11	2
Endothelial	GO:2000108	positive regulation of leukocyte apoptotic process	2/48	28/18870	0.002296045	0.014093961	0.008998733	IDO1/PRELID1	2
Endothelial	GO:0045954	positive regulation of natural killer cell mediated cytotoxicity	2/48	29/18870	0.002462131	0.015019	0.009589353	HLA-E/HLA-F	2
Endothelial	GO:0071222	cellular response to lipopolysaccharide	4/48	226/18870	0.002580338	0.015642296	0.009987316	CXCL10/CXCL11/GBP2/GBP5	4
Endothelial	GO:0008637	apoptotic mitochondrial changes	3/48	110/18870	0.002754813	0.016596898	0.010596812	IFI6/PRELID1/IFIT2	3
Endothelial	GO:1903037	regulation of leukocyte cell-cell adhesion	5/48	382/18870	0.002775329	0.01661792	0.010610234	IRF1/IDO1/B2M/HLA-E/HLA-A	5
Endothelial	GO:0002221	pattern recognition receptor signaling pathway	4/48	236/18870	0.003015404	0.017945329	0.01145776	IRF1/IFI35/GBP2/GBP5	4
Endothelial	GO:0050670	regulation of lymphocyte proliferation	4/48	238/18870	0.003108076	0.018384741	0.011738316	IRF1/IDO1/HLA-E/HLA-A	4
Endothelial	GO:0071219	cellular response to molecule of bacterial origin	4/48	239/18870	0.003155136	0.018550678	0.011844264	CXCL10/CXCL11/GBP2/GBP5	4
Endothelial	GO:0045648	positive regulation of erythrocyte differentiation	2/48	33/18870	0.003181315	0.018592593	0.011871026	ISG15/STAT1	2
Endothelial	GO:0046634	regulation of alpha-beta T cell activation	3/48	116/18870	0.003201001	0.01859629	0.011873386	IRF1/HLA-E/HLA-A	3
Endothelial	GO:0032944	regulation of mononuclear cell proliferation	4/48	242/18870	0.003299239	0.019053593	0.012165366	IRF1/IDO1/HLA-E/HLA-A	4
Endothelial	GO:0002717	positive regulation of natural killer cell mediated immunity	2/48	34/18870	0.003374681	0.019374639	0.012370348	HLA-E/HLA-F	2
Endothelial	GO:0002719	negative regulation of cytokine production involved in immune response	2/48	35/18870	0.003573421	0.020395663	0.013022253	BST2/HLA-F	2
Endothelial	GO:0032479	regulation of type I interferon production	3/48	123/18870	0.00377471	0.021295475	0.013596766	IRF1/ISG15/STAT1	3
Endothelial	GO:0032606	type I interferon production	3/48	123/18870	0.00377471	0.021295475	0.013596766	IRF1/ISG15/STAT1	3
Endothelial	GO:0002758	innate immune response-activating signaling pathway	4/48	255/18870	0.003975803	0.022235562	0.014196994	IRF1/IFI35/GBP2/GBP5	4
Endothelial	GO:0141085	regulation of inflammasome-mediated signaling pathway	2/48	37/18870	0.003986909	0.022235562	0.014196994	GBP2/GBP5	2
Endothelial	GO:0007159	leukocyte cell-cell adhesion	5/48	419/18870	0.004118244	0.022837533	0.014581341	IRF1/IDO1/B2M/HLA-E/HLA-A	5
Endothelial	GO:0010951	negative regulation of endopeptidase activity	3/48	128/18870	0.004220542	0.023272595	0.01485912	IFI6/SERPING1/IFI16	3
Endothelial	GO:0030218	erythrocyte differentiation	3/48	131/18870	0.004502768	0.024689337	0.015763684	B2M/ISG15/STAT1	3
Endothelial	GO:0071216	cellular response to biotic stimulus	4/48	265/18870	0.00455626	0.024843072	0.015861841	CXCL10/CXCL11/GBP2/GBP5	4
Endothelial	GO:0009595	detection of biotic stimulus	2/48	40/18870	0.004646758	0.024918876	0.01591024	HLA-B/HLA-A	2
Endothelial	GO:0032728	positive regulation of interferon-beta production	2/48	40/18870	0.004646758	0.024918876	0.01591024	IRF1/ISG15	2
Endothelial	GO:0070232	regulation of T cell apoptotic process	2/48	40/18870	0.004646758	0.024918876	0.01591024	IDO1/PRELID1	2
Endothelial	GO:0051281	positive regulation of release of sequestered calcium ion into cytosol	2/48	41/18870	0.004877163	0.025972876	0.016583199	CXCL10/CXCL11	2
Endothelial	GO:0042157	lipoprotein metabolic process	3/48	135/18870	0.004896526	0.025972876	0.016583199	APOL6/APOL3/APOL1	3
Endothelial	GO:0010466	negative regulation of peptidase activity	3/48	137/18870	0.00510097	0.026828202	0.01712931	IFI6/SERPING1/IFI16	3
Endothelial	GO:0141084	inflammasome-mediated signaling pathway	2/48	42/18870	0.005112752	0.026828202	0.01712931	GBP2/GBP5	2
Endothelial	GO:0032735	positive regulation of interleukin-12 production	2/48	43/18870	0.005353497	0.027792621	0.017745073	IRF1/IDO1	2
Endothelial	GO:0032814	regulation of natural killer cell activation	2/48	43/18870	0.005353497	0.027792621	0.017745073	HLA-E/HLA-F	2
Endothelial	GO:0034101	erythrocyte homeostasis	3/48	140/18870	0.005417195	0.027974511	0.017861206	B2M/ISG15/STAT1	3
Endothelial	GO:0050852	T cell receptor signaling pathway	3/48	144/18870	0.005856855	0.030085738	0.019209186	GBP1/HLA-A/RBCK1	3
Endothelial	GO:0002701	negative regulation of production of molecular mediator of immune response	2/48	47/18870	0.00636751	0.032537643	0.020774682	BST2/HLA-F	2
Endothelial	GO:0050729	positive regulation of inflammatory response	3/48	152/18870	0.006798962	0.034561392	0.022066808	IDO1/HLA-E/IFI35	3
Endothelial	GO:0043086	negative regulation of catalytic activity	5/48	480/18870	0.007263837	0.036669101	0.023412541	IFI6/SERPING1/IFI16/DTX3L/IFIT1	5
Endothelial	GO:0046718	viral entry into host cell	3/48	156/18870	0.007301904	0.036669101	0.023412541	IFITM1/IFITM3/TRIM22	3
Endothelial	GO:1903131	mononuclear cell differentiation	5/48	481/18870	0.007326306	0.036669101	0.023412541	IRF1/HLA-B/B2M/PRELID1/IFI16	5
Endothelial	GO:0022407	regulation of cell-cell adhesion	5/48	493/18870	0.008105631	0.040362733	0.025770856	IRF1/IDO1/B2M/HLA-E/HLA-A	5
Endothelial	GO:0044409	entry into host	3/48	163/18870	0.008234073	0.040794188	0.026046332	IFITM1/IFITM3/TRIM22	3
Endothelial	GO:0002429	immune response-activating cell surface receptor signaling pathway	4/48	318/18870	0.00860002	0.04239202	0.027066518	GBP1/IFI35/HLA-A/RBCK1	4
Endothelial	GO:0070665	positive regulation of leukocyte proliferation	3/48	166/18870	0.008654071	0.042444086	0.027099762	HLA-E/BST2/HLA-A	3
Endothelial	GO:0001836	release of cytochrome c from mitochondria	2/48	56/18870	0.008940432	0.043629307	0.027856503	IFI6/PRELID1	2
Endothelial	GO:0051250	negative regulation of lymphocyte activation	3/48	169/18870	0.009086487	0.044121448	0.028170726	IRF1/IDO1/HLA-F	3
Endothelial	GO:0070231	T cell apoptotic process	2/48	58/18870	0.009565564	0.046217773	0.029509191	IDO1/PRELID1	2
Endothelial	GO:0002262	myeloid cell homeostasis	3/48	173/18870	0.009682492	0.046552276	0.029722765	B2M/ISG15/STAT1	3
Endothelial	GO:0051251	positive regulation of lymphocyte activation	4/48	330/18870	0.009762086	0.046608738	0.029758815	B2M/HLA-E/HLA-A/HLA-F	4
Endothelial	GO:0032608	interferon-beta production	2/48	59/18870	0.009885255	0.046608738	0.029758815	IRF1/ISG15	2
Endothelial	GO:0032648	regulation of interferon-beta production	2/48	59/18870	0.009885255	0.046608738	0.029758815	IRF1/ISG15	2
Endothelial	GO:0051289	protein homotetramerization	2/48	59/18870	0.009885255	0.046608738	0.029758815	B2M/GBP5	2
Endothelial	GO:0070228	regulation of lymphocyte apoptotic process	2/48	60/18870	0.010209663	0.047906879	0.030587654	IDO1/PRELID1	2
Endothelial	GO:0032092	positive regulation of protein binding	2/48	61/18870	0.010538762	0.049214508	0.03142255	B2M/DTX3L	2
Glomerular	GO:0009615	response to virus	81/667	436/18870	1.03252E-35	4.64529E-32	3.93986E-32	GBP1/ISG15/IFI6/IFIT3/STAT1/IFITM1/IRF1/IFITM3/BST2/PLSCR1/IFI44L/MX1/IFI27/IFIT1/ISG20/TRIM22/DDX60/GBP2/PARP9/IFI44/NLRC5/IRF7/NMI/STAT2/DTX3L/CASP1/SAMHD1/IFIT2/IFI16/EIF2AK2/TRIM21/C1QBP/PCBP2/GBP3/IRF2/IFIH1/MOV10/ADAR/USP18/RTP4/RPS15A/OAS1/TRIM56/APOBEC3G/PMAIP1/IFIT5/EIF5A/TLR3/PML/DDX60L/RSAD2/OAS3/ZNFX1/APOBEC3F/TRIM25/ZC3HAV1/JAK2/CD40/CXCL10/IL15/NPC2/TRIM38/APOBEC3C/PSMA2/TRIM5/DHX58…	81
Glomerular	GO:0051607	defense response to virus	71/667	334/18870	2.70567E-35	4.98593E-32	4.22878E-32	GBP1/ISG15/IFI6/IFIT3/STAT1/IFITM1/IRF1/IFITM3/BST2/PLSCR1/IFI44L/MX1/IFI27/IFIT1/ISG20/TRIM22/DDX60/GBP2/PARP9/NLRC5/IRF7/STAT2/DTX3L/CASP1/SAMHD1/IFIT2/IFI16/EIF2AK2/TRIM21/C1QBP/PCBP2/GBP3/IRF2/IFIH1/MOV10/ADAR/USP18/RTP4/OAS1/TRIM56/APOBEC3G/PMAIP1/IFIT5/TLR3/PML/DDX60L/RSAD2/OAS3/ZNFX1/APOBEC3F/TRIM25/ZC3HAV1/CD40/CXCL10/IL15/TRIM38/APOBEC3C/TRIM5/DHX58/IFNAR2/HERC5/PYCARD/OAS2/MYD88/AIMP1/I…	71
Glomerular	GO:0140546	defense response to symbiont	71/667	335/18870	3.32469E-35	4.98593E-32	4.22878E-32	GBP1/ISG15/IFI6/IFIT3/STAT1/IFITM1/IRF1/IFITM3/BST2/PLSCR1/IFI44L/MX1/IFI27/IFIT1/ISG20/TRIM22/DDX60/GBP2/PARP9/NLRC5/IRF7/STAT2/DTX3L/CASP1/SAMHD1/IFIT2/IFI16/EIF2AK2/TRIM21/C1QBP/PCBP2/GBP3/IRF2/IFIH1/MOV10/ADAR/USP18/RTP4/OAS1/TRIM56/APOBEC3G/PMAIP1/IFIT5/TLR3/PML/DDX60L/RSAD2/OAS3/ZNFX1/APOBEC3F/TRIM25/ZC3HAV1/CD40/CXCL10/IL15/TRIM38/APOBEC3C/TRIM5/DHX58/IFNAR2/HERC5/PYCARD/OAS2/MYD88/AIMP1/I…	71
Glomerular	GO:0002181	cytoplasmic translation	38/667	156/18870	1.48909E-21	1.67485E-18	1.42051E-18	RPS27/RPL39/RPL37/RPL36/RPL34/RPS28/RPL38/RPS29/RPL37A/RPLP2/RPL35/RPL35A/RPS26/RPS15A/RPL41/RPS15/RPS25/RPL31/RPL28/FAU/RPL27/RPL30/RPS13/EIF2S2/RPS24/RPS23/RPS19/RPL12/RPS12/SLBP/RPS17/RPL32/RPL36A/PAIP1/RPLP1/YBX1/SH3BGRL/RPL11	38
Glomerular	GO:1903900	regulation of viral life cycle	36/667	143/18870	5.27432E-21	4.74583E-18	4.02514E-18	ISG15/IFITM1/IFITM3/BST2/PLSCR1/MX1/IFIT1/ISG20/TRIM22/IFI16/CD74/EIF2AK2/TRIM21/IFIH1/ADAR/OAS1/FAM111A/APOBEC3G/IFIT5/RSAD2/OAS3/ZNFX1/APOBEC3F/TRIM25/ZC3HAV1/TRIM38/APOBEC3C/TRIM5/OAS2/PKN2/SNX3/VPS4A/LY6E/TRIM34/P4HB/HMGA2	36
Glomerular	GO:0050792	regulation of viral process	38/667	168/18870	2.44875E-20	1.83615E-17	1.55732E-17	ISG15/STAT1/IFITM1/IFITM3/BST2/PLSCR1/MX1/IFIT1/ISG20/TRIM22/IFI16/CD74/EIF2AK2/TRIM21/IFIH1/ADAR/OAS1/FAM111A/APOBEC3G/IFIT5/RSAD2/OAS3/DYNLT1/ZNFX1/APOBEC3F/TRIM25/ZC3HAV1/TRIM38/APOBEC3C/TRIM5/OAS2/PKN2/SNX3/VPS4A/LY6E/TRIM34/P4HB/HMGA2	38
Glomerular	GO:0048525	negative regulation of viral process	29/667	93/18870	5.38647E-20	3.46196E-17	2.93623E-17	ISG15/STAT1/IFITM1/IFITM3/BST2/PLSCR1/MX1/IFIT1/ISG20/IFI16/EIF2AK2/TRIM21/IFIH1/OAS1/FAM111A/APOBEC3G/IFIT5/RSAD2/OAS3/ZNFX1/APOBEC3F/TRIM25/ZC3HAV1/APOBEC3C/TRIM5/OAS2/SNX3/LY6E/HMGA2	29
Glomerular	GO:0045071	negative regulation of viral genome replication	23/667	55/18870	1.81857E-19	1.02272E-16	8.67408E-17	ISG15/IFITM1/IFITM3/BST2/PLSCR1/MX1/IFIT1/ISG20/IFI16/EIF2AK2/IFIH1/OAS1/FAM111A/APOBEC3G/IFIT5/RSAD2/OAS3/ZNFX1/APOBEC3F/ZC3HAV1/APOBEC3C/OAS2/HMGA2	23
Glomerular	GO:0045088	regulation of innate immune response	58/667	425/18870	6.97797E-19	3.48821E-16	2.9585E-16	HLA-B/ISG15/HLA-E/IRF1/IFI35/SERPING1/HLA-A/PARP14/HLA-F/PLSCR1/DDX60/GBP2/PARP9/NLRC5/IRF7/NMI/STAT2/CASP1/SAMHD1/IFI16/EIF2AK2/TRIM21/TRAFD1/C1QBP/PCBP2/IFIH1/HLA-G/ERAP1/ADAR/USP18/SLC15A3/OAS1/TRIM56/TLR3/RSAD2/OAS3/WDFY1/ZNFX1/TRIM25/CD40/TIFA/CFH/TRIM5/ALPK1/DHX58/NOD1/PYCARD/RPS19/MYD88/CYLD/PLA2G5/CASP8/USP15/IRF3/OTUD4/PTPN2/NFKBIA/RIPK2	58
Glomerular	GO:0045069	regulation of viral genome replication	26/667	85/18870	7.92582E-18	3.56583E-15	3.02433E-15	ISG15/IFITM1/IFITM3/BST2/PLSCR1/MX1/IFIT1/ISG20/IFI16/EIF2AK2/IFIH1/ADAR/OAS1/FAM111A/APOBEC3G/IFIT5/RSAD2/OAS3/ZNFX1/APOBEC3F/ZC3HAV1/TRIM38/APOBEC3C/OAS2/PKN2/HMGA2	26
Glomerular	GO:0019058	viral life cycle	46/667	321/18870	5.08931E-16	2.08153E-13	1.76543E-13	ISG15/IFITM1/IFITM3/BST2/PLSCR1/MX1/IFI27/IFIT1/ISG20/TRIM22/TNFRSF14/IFI16/CD74/EIF2AK2/TRIM21/PCBP2/IFIH1/ADAR/OAS1/FAM111A/APOBEC3G/IFIT5/ICAM1/CHMP5/RSAD2/OAS3/DYNLT1/ZNFX1/APOBEC3F/TRIM25/ZC3HAV1/TRIM38/APOBEC3C/TRIM5/OAS2/PKN2/SNX3/SCARB2/VPS4A/LY6E/PPIB/VPS4B/TRIM34/P4HB/HMGA2/EPS15	46
Glomerular	GO:0019079	viral genome replication	29/667	131/18870	1.46828E-15	5.50483E-13	4.66887E-13	ISG15/IFITM1/IFITM3/BST2/PLSCR1/MX1/IFI27/IFIT1/ISG20/IFI16/EIF2AK2/PCBP2/IFIH1/ADAR/OAS1/FAM111A/APOBEC3G/IFIT5/RSAD2/OAS3/ZNFX1/APOBEC3F/ZC3HAV1/TRIM38/APOBEC3C/OAS2/PKN2/PPIB/HMGA2	29
Glomerular	GO:0016032	viral process	53/667	432/18870	2.39681E-15	8.2948E-13	7.03516E-13	ISG15/STAT1/IFITM1/IFITM3/BST2/PLSCR1/MX1/IFI27/IFIT1/ISG20/TRIM22/TNFRSF14/PARP9/IRF7/PARP10/IFI16/CD74/EIF2AK2/TRIM21/PCBP2/IFIH1/ADAR/OAS1/FAM111A/APOBEC3G/CALCOCO2/IFIT5/ICAM1/CHMP5/RSAD2/OAS3/DYNLT1/ZNFX1/APOBEC3F/TRIM25/ZC3HAV1/TRIM38/APOBEC3C/TRIM5/OAS2/PKN2/SNX3/SCARB2/VPS4A/LY6E/PAIP1/PPIB/VPS4B/TRIM34/P4HB/HMGA2/EPS15/USF1	53
Glomerular	GO:0140888	interferon-mediated signaling pathway	26/667	107/18870	3.96743E-15	1.27496E-12	1.08135E-12	ISG15/STAT1/IFITM1/IRF1/IFITM3/PARP14/SP100/IFI27/PARP9/NLRC5/IRF7/STAT2/SAMHD1/IFIH1/ADAR/USP18/OAS1/TRIM56/OAS3/JAK2/IFNAR2/OAS2/MYD88/IRF3/IFNGR2/PTPN2	26
Glomerular	GO:0045824	negative regulation of innate immune response	24/667	91/18870	6.20164E-15	1.86008E-12	1.57761E-12	HLA-B/ISG15/HLA-E/SERPING1/HLA-A/PARP14/HLA-F/NLRC5/NMI/STAT2/SAMHD1/IFI16/TRIM21/TRAFD1/PCBP2/HLA-G/ADAR/USP18/OAS1/OAS3/DHX58/RPS19/USP15/PTPN2	24
Glomerular	GO:0034341	response to type II interferon	29/667	143/18870	1.69305E-14	4.76065E-12	4.0377E-12	GBP1/STAT1/IFITM1/GBP4/IRF1/IFITM3/BST2/PARP14/SP100/GBP2/PARP9/NLRC5/CASP1/CD74/NUB1/TRIM21/GBP3/VIM/CALCOCO2/TLR3/JAK2/CD40/IRF8/CXCL16/CD47/IFNGR2/ACTR3/PTPN2/UBD	29
Glomerular	GO:0034340	response to type I interferon	23/667	89/18870	3.68732E-14	9.75838E-12	8.27649E-12	ISG15/STAT1/IFITM1/IFITM3/SP100/MX1/IFI27/IFIT1/NLRC5/IRF7/STAT2/SAMHD1/IFIH1/ADAR/USP18/OAS1/TRIM56/OAS3/IFNAR2/OAS2/MYD88/IRF3/PTPN2	23
Glomerular	GO:0071357	cellular response to type I interferon	22/667	83/18870	7.51049E-14	1.8772E-11	1.59214E-11	ISG15/STAT1/IFITM1/IFITM3/SP100/IFI27/IFIT1/NLRC5/IRF7/STAT2/SAMHD1/IFIH1/ADAR/USP18/OAS1/TRIM56/OAS3/IFNAR2/OAS2/MYD88/IRF3/PTPN2	22
Glomerular	GO:0031349	positive regulation of defense response	53/667	480/18870	1.84524E-13	4.36934E-11	3.70582E-11	HLA-E/IRF1/IFI35/HLA-F/PLSCR1/DDX60/GBP2/PARP9/NLRC5/IRF7/NMI/CASP1/IDO1/OPTN/IFI16/EIF2AK2/GSDMD/C1QBP/IFIH1/HLA-G/SLC15A3/OAS1/TRIM56/TLR3/RSAD2/OAS3/WDFY1/ZNFX1/TRIM25/CD40/C3/IL15/TIFA/TRIM5/ALPK1/DHX58/NOD1/TNFRSF1A/PLA2G2A/PYCARD/RPS19/MYD88/IL6ST/CYLD/CD47/DDT/PLA2G5/USP15/IRF3/TRADD/OTUD4/NFKBIA/RIPK2	53
Glomerular	GO:0002474	antigen processing and presentation of peptide antigen via MHC class I	15/667	36/18870	4.0202E-13	8.70748E-11	7.38518E-11	HLA-B/TAP1/HLA-C/HLA-E/B2M/HLA-A/HLA-F/TAPBP/ERAP2/TAP2/IFI30/TAPBPL/HLA-G/ERAP1/PDIA3	15
Glomerular	GO:0002832	negative regulation of response to biotic stimulus	28/667	150/18870	4.23205E-13	8.70748E-11	7.38518E-11	HLA-B/ISG15/HLA-E/SERPING1/HLA-A/PARP14/HLA-F/NLRC5/NMI/STAT2/SAMHD1/IFI16/TRIM21/TRAFD1/C1QBP/PCBP2/HLA-G/ADAR/USP18/OAS1/OAS3/TRIM38/DHX58/CARD16/RPS19/USP15/PTPN2/ARG2	28
Glomerular	GO:0043123	positive regulation of canonical NF-kappaB signal transduction	32/667	196/18870	4.25794E-13	8.70748E-11	7.38518E-11	BST2/SHISA5/TRIM22/CASP1/RBCK1/CD74/NDFIP1/TRIM21/APOL3/IFIT5/TLR3/TRIM25/CD40/TIFA/TRIM38/TRIM5/ALPK1/SECTM1/CARD16/NOD1/TNFRSF1A/MYD88/CASP8/RBX1/IRF3/RHOC/TRADD/TRIM34/LTBR/FBXW11/RIPK2/UBD	32
Glomerular	GO:0060337	type I interferon-mediated signaling pathway	21/667	82/18870	5.81777E-13	1.13801E-10	9.65191E-11	ISG15/STAT1/IFITM1/IFITM3/SP100/IFI27/NLRC5/IRF7/STAT2/SAMHD1/IFIH1/ADAR/USP18/OAS1/TRIM56/OAS3/IFNAR2/OAS2/MYD88/IRF3/PTPN2	21
Glomerular	GO:0002833	positive regulation of response to biotic stimulus	44/667	369/18870	1.64774E-12	3.08883E-10	2.61977E-10	HLA-E/IRF1/IFI35/HLA-F/PLSCR1/DDX60/GBP2/PARP9/NLRC5/IRF7/NMI/CASP1/IFI16/EIF2AK2/MIF/C1QBP/IFIH1/HLA-G/SLC15A3/CD274/OAS1/TRIM56/TLR3/RSAD2/OAS3/WDFY1/ZNFX1/TRIM25/CD40/TIFA/TRIM5/ALPK1/DHX58/NOD1/PYCARD/RPS19/MYD88/CYLD/PLA2G5/USP15/IRF3/OTUD4/NFKBIA/RIPK2	44
Glomerular	GO:0045089	positive regulation of innate immune response	42/667	343/18870	2.22362E-12	4.00163E-10	3.39395E-10	HLA-E/IRF1/IFI35/HLA-F/PLSCR1/DDX60/GBP2/PARP9/NLRC5/IRF7/NMI/CASP1/IFI16/EIF2AK2/C1QBP/IFIH1/HLA-G/SLC15A3/OAS1/TRIM56/TLR3/RSAD2/OAS3/WDFY1/ZNFX1/TRIM25/CD40/TIFA/TRIM5/ALPK1/DHX58/NOD1/PYCARD/RPS19/MYD88/CYLD/PLA2G5/USP15/IRF3/OTUD4/NFKBIA/RIPK2	42
Glomerular	GO:0019885	antigen processing and presentation of endogenous peptide antigen via MHC class I	12/667	23/18870	3.2658E-12	5.6511E-10	4.79293E-10	HLA-B/TAP1/HLA-C/HLA-E/B2M/HLA-A/HLA-F/TAPBP/ERAP2/TAP2/HLA-G/ERAP1	12
Glomerular	GO:0043122	regulation of canonical NF-kappaB signal transduction	36/667	265/18870	4.14141E-12	6.90081E-10	5.85287E-10	STAT1/BST2/SHISA5/TRIM22/CASP1/RBCK1/OPTN/CD74/NDFIP1/TRIM21/APOL3/IFIT5/TLR3/TRIM25/CD40/TIFA/TRIM38/TRIM5/ALPK1/SECTM1/CARD16/NOD1/TNFRSF1A/PYCARD/MYD88/CASP8/RBX1/IRF3/RHOC/TRADD/TRIM34/HSPB1/LTBR/FBXW11/RIPK2/UBD	36
Glomerular	GO:0001819	positive regulation of cytokine production	51/667	499/18870	1.01075E-11	1.5739E-09	1.33489E-09	ISG15/HLA-E/B2M/STAT1/IRF1/HLA-A/HLA-F/BTN3A2/TNFRSF14/BTN3A1/IRF7/CASP1/IDO1/IFI16/CD74/EIF2AK2/GSDMD/MIF/IFIH1/HLA-G/CD274/OAS1/TRIM56/TLR3/RSAD2/OAS3/STAT3/ZC3HAV1/JAK2/CD40/C3/IRF8/IL15/CD83/IL17RC/ZNF580/DHX58/NOD1/PYCARD/OAS2/MYD88/IL6ST/DDT/CASP8/IRF3/HSPB1/LUM/PRKD2/FOXP1/RIPK2/XBP1	51
Glomerular	GO:0019646	aerobic electron transport chain	21/667	94/18870	1.01452E-11	1.5739E-09	1.33489E-09	CYC1/COX7C/COX7A2/NDUFA1/COX7B/NDUFA3/COX6B1/NDUFB1/COX6C/UQCR11/NDUFB4/NDUFA9/UQCRQ/NDUFC1/NDUFB7/UQCR10/SDHA/NDUFB3/COX5B/COX8A/ISCU	21
Glomerular	GO:0002483	antigen processing and presentation of endogenous peptide antigen	12/667	25/18870	1.17696E-11	1.76505E-09	1.49701E-09	HLA-B/TAP1/HLA-C/HLA-E/B2M/HLA-A/HLA-F/TAPBP/ERAP2/TAP2/HLA-G/ERAP1	12
Glomerular	GO:0019883	antigen processing and presentation of endogenous antigen	13/667	32/18870	2.24017E-11	3.25114E-09	2.75743E-09	HLA-B/TAP1/HLA-C/HLA-E/B2M/HLA-A/HLA-F/TAPBP/ERAP2/TAP2/CD74/HLA-G/ERAP1	13
Glomerular	GO:0007249	canonical NF-kappaB signal transduction	37/667	300/18870	3.77754E-11	5.31098E-09	4.50447E-09	STAT1/BST2/SHISA5/TRIM22/CASP1/RBCK1/OPTN/CD74/NDFIP1/TRIM21/APOL3/IFIT5/TLR3/TRIM25/CD40/TIFA/TRIM38/TRIM5/ALPK1/SECTM1/CARD16/NOD1/TNFRSF1A/PYCARD/MYD88/CASP8/RBX1/IRF3/RHOC/TRADD/TRIM34/HSPB1/LTBR/NFKBIA/FBXW11/RIPK2/UBD	37
Glomerular	GO:0032479	regulation of type I interferon production	23/667	123/18870	5.10905E-11	6.62852E-09	5.62193E-09	ISG15/STAT1/IRF1/XAF1/IRF7/NMI/TRIM21/IFIH1/OAS1/TRIM56/TLR3/OAS3/ZC3HAV1/IRF8/TRIM38/DHX58/PYCARD/OAS2/MYD88/CYLD/RBX1/IRF3/RIPK2	23
Glomerular	GO:0032606	type I interferon production	23/667	123/18870	5.10905E-11	6.62852E-09	5.62193E-09	ISG15/STAT1/IRF1/XAF1/IRF7/NMI/TRIM21/IFIH1/OAS1/TRIM56/TLR3/OAS3/ZC3HAV1/IRF8/TRIM38/DHX58/PYCARD/OAS2/MYD88/CYLD/RBX1/IRF3/RIPK2	23
Glomerular	GO:0042773	ATP synthesis coupled electron transport	21/667	102/18870	5.304E-11	6.62852E-09	5.62193E-09	CYC1/COX7C/COX7A2/NDUFA1/COX7B/NDUFA3/COX6B1/NDUFB1/COX6C/UQCR11/NDUFB4/NDUFA9/UQCRQ/NDUFC1/NDUFB7/UQCR10/SDHA/NDUFB3/COX5B/COX8A/ISCU	21
Glomerular	GO:0042775	mitochondrial ATP synthesis coupled electron transport	21/667	102/18870	5.304E-11	6.62852E-09	5.62193E-09	CYC1/COX7C/COX7A2/NDUFA1/COX7B/NDUFA3/COX6B1/NDUFB1/COX6C/UQCR11/NDUFB4/NDUFA9/UQCRQ/NDUFC1/NDUFB7/UQCR10/SDHA/NDUFB3/COX5B/COX8A/ISCU	21
Glomerular	GO:0060759	regulation of response to cytokine stimulus	28/667	183/18870	6.16225E-11	7.49297E-09	6.3551E-09	ISG15/PARP14/PARP9/NLRC5/IRF7/STAT2/CASP1/SAMHD1/CD74/IFIH1/ADAR/USP18/OAS1/TRIM56/OAS3/CSF1/VRK2/SPPL2A/CARD16/TNFRSF1A/PYCARD/CYLD/SLIT2/CASP8/IRF3/OTUD4/PTPN2/RIPK2	28
Glomerular	GO:0001959	regulation of cytokine-mediated signaling pathway	27/667	171/18870	6.47996E-11	7.67193E-09	6.50688E-09	ISG15/PARP14/PARP9/NLRC5/IRF7/STAT2/CASP1/SAMHD1/CD74/ADAR/USP18/OAS1/TRIM56/OAS3/CSF1/VRK2/SPPL2A/CARD16/TNFRSF1A/PYCARD/CYLD/SLIT2/CASP8/IRF3/OTUD4/PTPN2/RIPK2	27
Glomerular	GO:0009060	aerobic respiration	29/667	197/18870	7.32465E-11	8.37475E-09	7.10297E-09	CYC1/COX7C/COX7A2/NDUFA1/COX7B/NDUFA3/AK4/COX6B1/NDUFB1/COX6C/UQCR11/NDUFB4/SUCLG2/NDUFA9/UQCRQ/NDUFC1/NDUFB7/UQCR10/SURF1/UQCC2/SDHA/NDUFB3/COX5B/BNIP3/PPIF/COX8A/ISCU/NDUFA13/IDH2	29
Glomerular	GO:0006119	oxidative phosphorylation	25/667	148/18870	7.44587E-11	8.37475E-09	7.10297E-09	CYC1/COX7C/COX7A2/NDUFA1/COX7B/NDUFA3/AK4/COX6B1/NDUFB1/COX6C/UQCR11/NDUFB4/NDUFA9/UQCRQ/NDUFC1/NDUFB7/UQCR10/UQCC2/SDHA/NDUFB3/COX5B/PPIF/COX8A/ISCU/NDUFA13	25
Glomerular	GO:0045333	cellular respiration	32/667	243/18870	1.48605E-10	1.63067E-08	1.38304E-08	PRELID1/CYC1/COX7C/COX7A2/NDUFA1/COX7B/NDUFA3/AK4/COX6B1/NDUFB1/COX6C/UQCR11/NDUFB4/SUCLG2/NDUFA9/UQCRQ/NDUFC1/SLC25A22/NDUFB7/UQCR10/SURF1/UQCC2/SDHA/NDUFB3/COX5B/COQ10B/BNIP3/PPIF/COX8A/ISCU/NDUFA13/IDH2	32
Glomerular	GO:0048002	antigen processing and presentation of peptide antigen	17/667	71/18870	2.99263E-10	3.20568E-08	2.71887E-08	HLA-B/TAP1/HLA-C/HLA-E/B2M/HLA-A/HLA-F/TAPBP/ERAP2/TAP2/CD74/IFI30/TAPBPL/HLA-G/ERAP1/PDIA3/PYCARD	17
Glomerular	GO:0002753	cytosolic pattern recognition receptor signaling pathway	24/667	146/18870	3.19407E-10	3.34189E-08	2.83439E-08	DDX60/GBP2/IRF7/EIF2AK2/C1QBP/IFIH1/SLC15A3/OAS1/TLR3/RSAD2/OAS3/WDFY1/TRIM25/TIFA/ALPK1/DHX58/NOD1/PYCARD/MYD88/CYLD/USP15/IRF3/NFKBIA/RIPK2	24
Glomerular	GO:0022904	respiratory electron transport chain	22/667	124/18870	3.87663E-10	3.96385E-08	3.36191E-08	CYC1/COX7C/COX7A2/NDUFA1/COX7B/NDUFA3/COX6B1/NDUFB1/COX6C/UQCR11/NDUFB4/NDUFA9/UQCRQ/NDUFC1/SLC25A22/NDUFB7/UQCR10/SDHA/NDUFB3/COX5B/COX8A/ISCU	22
Glomerular	GO:0022900	electron transport chain	26/667	176/18870	6.5305E-10	6.45712E-08	5.47655E-08	IDO1/CYC1/COX7C/COX7A2/NDUFA1/AKR7A2/COX7B/NDUFA3/COX6B1/NDUFB1/COX6C/UQCR11/NDUFB4/NDUFA9/UQCRQ/FDX1/NDUFC1/SLC25A22/NDUFB7/UQCR10/SURF1/SDHA/NDUFB3/COX5B/COX8A/ISCU	26
Glomerular	GO:0019882	antigen processing and presentation	21/667	116/18870	6.60208E-10	6.45712E-08	5.47655E-08	HLA-B/TAP1/HLA-C/PSMB8/HLA-E/B2M/PSME1/HLA-A/HLA-F/TAPBP/ERAP2/TAP2/CD74/IFI30/TAPBPL/HLA-G/ERAP1/PDIA3/ICAM1/NOD1/PYCARD	21
Glomerular	GO:0050777	negative regulation of immune response	28/667	205/18870	9.08929E-10	8.68244E-08	7.36394E-08	HLA-B/ISG15/HLA-E/SERPING1/HLA-A/PARP14/HLA-F/TNFRSF14/NLRC5/NMI/STAT2/SAMHD1/IFI16/NDFIP1/TRIM21/TRAFD1/PCBP2/HLA-G/ADAR/USP18/OAS1/OAS3/DHX58/RPS19/USP15/PARP3/PTPN2/ARG2	28
Glomerular	GO:0035456	response to interferon-beta	12/667	34/18870	9.26333E-10	8.68244E-08	7.36394E-08	STAT1/IFITM1/IRF1/IFITM3/BST2/PLSCR1/XAF1/IFI16/OAS1/TLR3/IFNAR2/NDUFA13	12
Glomerular	GO:0002218	activation of innate immune response	33/667	276/18870	9.81433E-10	9.01116E-08	7.64274E-08	IRF1/IFI35/DDX60/GBP2/IRF7/NMI/CASP1/IFI16/EIF2AK2/C1QBP/IFIH1/SLC15A3/OAS1/TLR3/RSAD2/OAS3/WDFY1/ZNFX1/TRIM25/CD40/TIFA/TRIM5/ALPK1/DHX58/NOD1/PYCARD/MYD88/CYLD/USP15/IRF3/OTUD4/NFKBIA/RIPK2	33
Glomerular	GO:0002221	pattern recognition receptor signaling pathway	30/667	236/18870	1.32228E-09	1.18979E-07	1.00911E-07	IRF1/IFI35/DDX60/GBP2/IRF7/NMI/CASP1/EIF2AK2/C1QBP/IFIH1/SLC15A3/OAS1/TLR3/RSAD2/OAS3/WDFY1/TRIM25/CD40/TIFA/ALPK1/DHX58/NOD1/PYCARD/MYD88/CYLD/USP15/IRF3/OTUD4/NFKBIA/RIPK2	30
Glomerular	GO:0002758	innate immune response-activating signaling pathway	30/667	255/18870	8.32176E-09	7.23363E-07	6.13515E-07	IRF1/IFI35/DDX60/GBP2/IRF7/NMI/CASP1/EIF2AK2/C1QBP/IFIH1/SLC15A3/OAS1/TLR3/RSAD2/OAS3/WDFY1/TRIM25/CD40/TIFA/ALPK1/DHX58/NOD1/PYCARD/MYD88/CYLD/USP15/IRF3/OTUD4/NFKBIA/RIPK2	30
Glomerular	GO:0000209	protein polyubiquitination	28/667	226/18870	8.36072E-09	7.23363E-07	6.13515E-07	UBE2L6/IFI27/RNF213/TRIM22/NMI/DTX3L/RBCK1/PARP10/TRIM21/TRIM56/RNF114/TRIM38/TRIM5/UBE2J2/RNF144B/UBE2D1/RBX1/RNF115/UBE2E2/RNF19A/TRIM34/UBE2D2/DZIP3/RNF217/UBE2D3/MKRN1/FBXW11/RIPK2	28
Glomerular	GO:0033209	tumor necrosis factor-mediated signaling pathway	19/667	111/18870	1.12911E-08	9.58464E-07	8.12914E-07	STAT1/TNFRSF14/TNFSF13B/CASP1/EIF5A/JAK2/SPPL2A/TXNDC17/CARD16/TNFRSF1A/PYCARD/CYLD/FAS/CASP8/COMMD7/TRADD/KRT18/PTPN2/NFKBIA	19
Glomerular	GO:0031348	negative regulation of defense response	34/667	321/18870	1.26442E-08	9.92957E-07	8.42168E-07	HLA-B/ISG15/HLA-E/SERPING1/HLA-A/PARP14/HLA-F/NLRC5/NMI/STAT2/SAMHD1/IFI16/NDFIP1/TRIM21/TRAFD1/C1QBP/PCBP2/HLA-G/ADAR/USP18/OAS1/OAS3/STAT3/TRIM38/DHX58/TNFRSF1A/RPS19/ADA/CYLD/USP15/RB1/CHRNA7/PTPN2/ARG2	34
Glomerular	GO:0032608	interferon-beta production	14/667	59/18870	1.2666E-08	9.92957E-07	8.42168E-07	ISG15/IRF1/IRF7/NMI/IFIH1/OAS1/TRIM56/TLR3/OAS3/TRIM38/PYCARD/OAS2/IRF3/RIPK2	14
Glomerular	GO:0032648	regulation of interferon-beta production	14/667	59/18870	1.2666E-08	9.92957E-07	8.42168E-07	ISG15/IRF1/IRF7/NMI/IFIH1/OAS1/TRIM56/TLR3/OAS3/TRIM38/PYCARD/OAS2/IRF3/RIPK2	14
Glomerular	GO:0030522	intracellular receptor signaling pathway	36/667	353/18870	1.27763E-08	9.92957E-07	8.42168E-07	DDX60/GBP2/IRF7/EIF2AK2/C1QBP/IFIH1/SLC15A3/OAS1/TLR3/PML/RSAD2/OAS3/WDFY1/PLPP1/TRIM25/STAT3/JAK2/TIFA/PIAS2/ALPK1/DHX58/NOD1/PYCARD/MYD88/CYLD/SFRP1/USP15/RXRG/IRF3/DNAJA1/FKBP4/FOXP1/NR3C1/NR2F1/NFKBIA/RIPK2	36
Glomerular	GO:0015980	energy derivation by oxidation of organic compounds	35/667	337/18870	1.2801E-08	9.92957E-07	8.42168E-07	PRELID1/CYC1/COX7C/COX7A2/NDUFA1/COX7B/NDUFA3/AK4/COX6B1/NDUFB1/COX6C/UQCR11/NDUFB4/SUCLG2/NDUFA9/IL6ST/UQCRQ/GFPT2/NDUFC1/SLC25A22/NDUFB7/UQCR10/SURF1/UQCC2/SDHA/NDUFB3/COX5B/COQ10B/BNIP3/ACADVL/PPIF/COX8A/ISCU/NDUFA13/IDH2	35
Glomerular	GO:0002757	immune response-activating signaling pathway	43/667	473/18870	1.55963E-08	1.18928E-06	1.00868E-06	GBP1/IRF1/IFI35/HLA-A/PLSCR1/BTN3A2/DDX60/GBP2/BTN3A1/IRF7/NMI/CASP1/RBCK1/EIF2AK2/BTN3A3/C1QBP/IFIH1/SLC15A3/OAS1/TLR3/RSAD2/OAS3/WDFY1/TRIM25/CD40/TIFA/ALPK1/DHX58/NOD1/PYCARD/MYD88/ADA/CYLD/CD47/USP15/IRF3/ELF1/OTUD4/PRKD2/FOXP1/PTPN2/NFKBIA/RIPK2	43
Glomerular	GO:0039530	MDA-5 signaling pathway	7/667	11/18870	1.94885E-08	1.46131E-06	1.2394E-06	DDX60/IRF7/C1QBP/IFIH1/OAS3/DHX58/IRF3	7
Glomerular	GO:0042742	defense response to bacterium	34/667	330/18870	2.52453E-08	1.83932E-06	1.56001E-06	GBP1/ISG15/HLA-E/GBP4/HLA-A/RNF213/RPL39/TNFRSF14/GBP2/CASP1/RBCK1/OPTN/GSDMD/GBP3/CASP7/OAS1/TLR3/OAS3/FAU/ZNFX1/RPL30/IRF8/NOD1/TNFRSF1A/PLA2G2A/PYCARD/OAS2/RPS19/MYD88/ROMO1/FOXP1/ARG2/AQP1/RIPK2	34
Glomerular	GO:0032481	positive regulation of type I interferon production	15/667	72/18870	2.55811E-08	1.83932E-06	1.56001E-06	ISG15/STAT1/IRF1/IRF7/IFIH1/OAS1/TRIM56/TLR3/OAS3/ZC3HAV1/DHX58/OAS2/MYD88/IRF3/RIPK2	15
Glomerular	GO:0060338	regulation of type I interferon-mediated signaling pathway	12/667	44/18870	2.57562E-08	1.83932E-06	1.56001E-06	ISG15/NLRC5/IRF7/STAT2/SAMHD1/ADAR/USP18/OAS1/TRIM56/OAS3/IRF3/PTPN2	12
Glomerular	GO:0060339	negative regulation of type I interferon-mediated signaling pathway	9/667	22/18870	2.68782E-08	1.88945E-06	1.60252E-06	ISG15/NLRC5/STAT2/SAMHD1/ADAR/USP18/OAS1/OAS3/PTPN2	9
Glomerular	GO:0002764	immune response-regulating signaling pathway	44/667	500/18870	2.77352E-08	1.9197E-06	1.62818E-06	GBP1/IRF1/IFI35/HLA-A/PLSCR1/BTN3A2/DDX60/GBP2/BTN3A1/IRF7/NMI/CASP1/RBCK1/EIF2AK2/BTN3A3/C1QBP/IFIH1/HLA-G/SLC15A3/OAS1/TLR3/RSAD2/OAS3/WDFY1/TRIM25/CD40/TIFA/ALPK1/DHX58/NOD1/PYCARD/MYD88/ADA/CYLD/CD47/USP15/IRF3/ELF1/OTUD4/PRKD2/FOXP1/PTPN2/NFKBIA/RIPK2	44
Glomerular	GO:0097193	intrinsic apoptotic signaling pathway	33/667	319/18870	3.67795E-08	2.50714E-06	2.12641E-06	IFI6/SHISA5/IFI16/CD74/MIF/FBXO7/PMAIP1/EIF5A/PML/JAK2/NBN/TNFRSF1A/PYCARD/PLEKHF1/CYLD/ARL6IP5/MCL1/GRINA/USP15/DNAJA1/CUL2/SFRP2/BNIP3/HSPB1/ACKR3/SERINC3/P4HB/PTPN2/PPIF/NDUFA13/CUL4A/RPL11/XBP1	33
Glomerular	GO:0071346	cellular response to type II interferon	19/667	120/18870	4.19926E-08	2.81977E-06	2.39157E-06	GBP1/STAT1/GBP4/IRF1/PARP14/SP100/GBP2/PARP9/NLRC5/CASP1/GBP3/VIM/TLR3/JAK2/IRF8/CD47/IFNGR2/ACTR3/PTPN2	19
Glomerular	GO:0034612	response to tumor necrosis factor	29/667	259/18870	4.45279E-08	2.94605E-06	2.49866E-06	GBP1/STAT1/IL18BP/TNFRSF14/GBP2/TNFSF13B/CASP1/NUB1/GBP3/EIF5A/JAK2/CD40/CXCL16/SPPL2A/TXNDC17/CARD16/TNFRSF1A/PYCARD/CYLD/FAS/SFRP1/CASP8/COMMD7/TRADD/KRT18/FOXP1/PTPN2/NFKBIA/UBD	29
Glomerular	GO:0002428	antigen processing and presentation of peptide antigen via MHC class Ib	8/667	18/18870	7.47214E-08	4.87205E-06	4.13219E-06	HLA-B/HLA-C/HLA-E/B2M/HLA-A/HLA-F/TAP2/HLA-G	8
Glomerular	GO:0032728	positive regulation of interferon-beta production	11/667	40/18870	8.99687E-08	5.73997E-06	4.86831E-06	ISG15/IRF1/IRF7/IFIH1/OAS1/TRIM56/TLR3/OAS3/OAS2/IRF3/RIPK2	11
Glomerular	GO:2001233	regulation of apoptotic signaling pathway	37/667	398/18870	9.05841E-08	5.73997E-06	4.86831E-06	IFI6/SP100/RBCK1/PRELID1/CD74/MIF/PDIA3/FBXO7/PMAIP1/ICAM1/EIF5A/PML/JAK2/STRADB/PYCARD/MAZ/PLEKHF1/CYLD/FAS/MCL1/SFRP1/GRINA/USP15/DNAJA1/SFRP2/RB1/HSPB1/ATF3/ACKR3/SERINC3/P4HB/PTPN2/PPIF/LTBR/NDUFA13/RPL11/XBP1	37
Glomerular	GO:0046596	regulation of viral entry into host cell	12/667	49/18870	9.58208E-08	5.98747E-06	5.07822E-06	IFITM1/IFITM3/TRIM22/CD74/TRIM21/TRIM25/TRIM38/TRIM5/SNX3/LY6E/TRIM34/P4HB	12
Glomerular	GO:0060333	type II interferon-mediated signaling pathway	9/667	26/18870	1.4869E-07	9.1638E-06	7.7722E-06	STAT1/IRF1/PARP14/SP100/PARP9/NLRC5/JAK2/IFNGR2/PTPN2	9
Glomerular	GO:0032102	negative regulation of response to external stimulus	41/667	481/18870	1.97332E-07	1.19972E-05	1.01754E-05	HLA-B/ISG15/HLA-E/SERPING1/HLA-A/PARP14/HLA-F/NLRC5/NMI/STAT2/SAMHD1/IFI16/MIF/NDFIP1/TRIM21/TRAFD1/C1QBP/PCBP2/HLA-G/ADAR/USP18/OAS1/OAS3/STAT3/TRIM38/DHX58/CARD16/TNFRSF1A/PLAT/RPS19/ADA/CYLD/SLIT2/DDT/USP15/RB1/CHRNA7/PTPN2/PROS1/ARG2/USF1	41
Glomerular	GO:0071356	cellular response to tumor necrosis factor	26/667	238/18870	3.59364E-07	2.15571E-05	1.82834E-05	GBP1/STAT1/IL18BP/TNFRSF14/GBP2/TNFSF13B/CASP1/GBP3/EIF5A/JAK2/CD40/SPPL2A/TXNDC17/CARD16/TNFRSF1A/PYCARD/CYLD/FAS/SFRP1/CASP8/COMMD7/TRADD/KRT18/FOXP1/PTPN2/NFKBIA	26
Glomerular	GO:0052372	modulation by symbiont of entry into host	12/667	56/18870	4.62342E-07	2.73694E-05	2.32131E-05	IFITM1/IFITM3/TRIM22/CD74/TRIM21/TRIM25/TRIM38/TRIM5/SNX3/LY6E/TRIM34/P4HB	12
Glomerular	GO:0044403	biological process involved in symbiotic interaction	31/667	322/18870	4.72347E-07	2.75986E-05	2.34075E-05	IFITM1/IFITM3/PLSCR1/IFI27/IFIT1/TRIM22/TNFRSF14/CD74/TRIM21/APOL1/ICAM1/CHMP5/DYNLT1/TRIM25/JAK2/TRIM38/TRIM5/MYD88/SNX3/ROMO1/SCARB2/VPS4A/LY6E/PAIP1/PPIB/VPS4B/TRIM34/P4HB/FN1/HMGA2/EPS15	31
Glomerular	GO:0140374	antiviral innate immune response	11/667	48/18870	6.79688E-07	3.92041E-05	3.32506E-05	IFIT3/MX1/IFIT1/IFIT2/EIF2AK2/IFIH1/USP18/OAS1/TRIM25/CXCL10/DHX58	11
Glomerular	GO:0002460	adaptive immune response based on somatic recombination of immune receptors built from immunoglobulin superfamily domains	34/667	380/18870	7.33726E-07	4.17853E-05	3.54398E-05	HLA-B/HLA-C/HLA-E/B2M/SERPING1/HLA-A/HLA-F/IL18BP/BTN3A2/C1S/TNFSF13B/IRF7/C1R/TAP2/CD74/NDFIP1/BTN3A3/C1QBP/HLA-G/CD274/ICAM1/RSAD2/STAT3/JAK2/CD40/C3/NBN/C1RL/JAG1/MYD88/ADA/PARP3/TCIRG1/RIPK2	34
Glomerular	GO:0002821	positive regulation of adaptive immune response	18/667	130/18870	7.4912E-07	4.21286E-05	3.5731E-05	HLA-B/HLA-C/HLA-E/B2M/HLA-A/HLA-F/TNFSF13B/TAP2/HLA-G/CD274/RSAD2/JAK2/CD40/C3/PYCARD/IL6ST/ADA/RIPK2	18
Glomerular	GO:0002720	positive regulation of cytokine production involved in immune response	14/667	81/18870	8.46919E-07	4.70406E-05	3.98971E-05	HLA-E/B2M/HLA-A/HLA-F/TNFRSF14/CD74/MIF/HLA-G/TLR3/RSAD2/NOD1/PYCARD/MYD88/RIPK2	14
Glomerular	GO:0002476	antigen processing and presentation of endogenous peptide antigen via MHC class Ib	7/667	17/18870	9.53594E-07	5.16894E-05	4.38399E-05	HLA-B/HLA-C/HLA-E/HLA-A/HLA-F/TAP2/HLA-G	7
Glomerular	GO:0002484	antigen processing and presentation of endogenous peptide antigen via MHC class I via ER pathway	7/667	17/18870	9.53594E-07	5.16894E-05	4.38399E-05	HLA-B/HLA-C/HLA-E/HLA-A/HLA-F/TAP2/HLA-G	7
Glomerular	GO:2001242	regulation of intrinsic apoptotic signaling pathway	22/667	190/18870	1.06333E-06	5.69517E-05	4.83031E-05	CD74/MIF/FBXO7/PMAIP1/EIF5A/PYCARD/PLEKHF1/CYLD/MCL1/GRINA/USP15/DNAJA1/SFRP2/HSPB1/ACKR3/SERINC3/P4HB/PTPN2/PPIF/NDUFA13/RPL11/XBP1	22
Glomerular	GO:0002819	regulation of adaptive immune response	23/667	208/18870	1.36713E-06	7.23615E-05	6.13728E-05	HLA-B/HLA-C/HLA-E/B2M/IRF1/HLA-A/HLA-F/TNFRSF14/TNFSF13B/IRF7/TAP2/NDFIP1/HLA-G/CD274/RSAD2/JAK2/CD40/C3/PYCARD/IL6ST/ADA/PARP3/RIPK2	23
Glomerular	GO:0002475	antigen processing and presentation via MHC class Ib	8/667	25/18870	1.48252E-06	7.75563E-05	6.57787E-05	HLA-B/HLA-C/HLA-E/B2M/HLA-A/HLA-F/TAP2/HLA-G	8
Glomerular	GO:0035455	response to interferon-alpha	7/667	18/18870	1.51288E-06	7.82349E-05	6.63543E-05	IFITM1/IFITM3/BST2/EIF2AK2/ADAR/IFNAR2/MX2	7
Glomerular	GO:0032611	interleukin-1 beta production	16/667	111/18870	1.78414E-06	9.01892E-05	7.64932E-05	CASP1/IFI16/GSDMD/PML/STAT3/JAK2/CARD16/NOD1/PYCARD/MYD88/CASP8/HSPB1/FOXP1/CHRNA7/ARG2/RIPK2	16
Glomerular	GO:0032651	regulation of interleukin-1 beta production	16/667	111/18870	1.78414E-06	9.01892E-05	7.64932E-05	CASP1/IFI16/GSDMD/PML/STAT3/JAK2/CARD16/NOD1/PYCARD/MYD88/CASP8/HSPB1/FOXP1/CHRNA7/ARG2/RIPK2	16
Glomerular	GO:0097191	extrinsic apoptotic signaling pathway	24/667	229/18870	2.11696E-06	0.000105825	8.97543E-05	IFI6/SP100/IFI27/RBCK1/PDIA3/PMAIP1/ICAM1/TLR3/PML/JAK2/STRADB/TNFRSF1A/PYCARD/CYLD/FAS/MCL1/SFRP1/CASP8/SFRP2/TRADD/ATF3/KRT18/LTBR/NDUFA13	24
Glomerular	GO:0043903	regulation of biological process involved in symbiotic interaction	12/667	65/18870	2.49336E-06	0.00012327	0.000104551	IFITM1/IFITM3/TRIM22/CD74/TRIM21/TRIM25/TRIM38/TRIM5/SNX3/LY6E/TRIM34/P4HB	12
Glomerular	GO:0001960	negative regulation of cytokine-mediated signaling pathway	14/667	89/18870	2.73216E-06	0.000133608	0.000113319	ISG15/PARP14/NLRC5/STAT2/SAMHD1/ADAR/USP18/OAS1/OAS3/CARD16/CYLD/SLIT2/OTUD4/PTPN2	14
Glomerular	GO:0044000	movement in host	21/667	188/18870	3.32336E-06	0.000160772	0.000136357	IFITM1/IFITM3/PLSCR1/TRIM22/TNFRSF14/CD74/TRIM21/ICAM1/CHMP5/DYNLT1/TRIM25/TRIM38/TRIM5/SNX3/SCARB2/VPS4A/LY6E/VPS4B/TRIM34/P4HB/EPS15	21
Glomerular	GO:0042832	defense response to protozoan	8/667	28/18870	3.87806E-06	0.00018561	0.000157424	GBP1/GBP4/GBP2/BPGM/BATF2/CD40/IRF8/MYD88	8
Glomerular	GO:0070269	pyroptosis	9/667	37/18870	4.17773E-06	0.000196353	0.000166535	GBP1/IFI27/GBP2/CASP1/GSDMD/TRIM21/GBP3/PYCARD/CASP8	9
Glomerular	GO:0052548	regulation of endopeptidase activity	27/667	288/18870	4.25899E-06	0.000196353	0.000166535	PSMB9/IFI6/PSMB8/PSME1/PSME2/SERPING1/CASP1/PRELID1/IFI16/CST3/PMAIP1/MTCH1/PSMA3/STAT3/JAK2/CAST/CARD16/NOD1/PYCARD/ARL6IP5/FAS/CASP8/SERPINF1/VEGFA/NDUFA13/AQP1/RIPK2	27
Glomerular	GO:0071706	tumor necrosis factor superfamily cytokine production	21/667	191/18870	4.27708E-06	0.000196353	0.000166535	HLA-E/MIF/IFIH1/CD274/OAS1/TLR3/OAS3/STAT3/JAK2/NOD1/TSPO/PYCARD/OAS2/MYD88/CD47/DDT/HSPB1/FOXP1/CHRNA7/ARG2/RIPK2	21
Glomerular	GO:1903555	regulation of tumor necrosis factor superfamily cytokine production	21/667	191/18870	4.27708E-06	0.000196353	0.000166535	HLA-E/MIF/IFIH1/CD274/OAS1/TLR3/OAS3/STAT3/JAK2/NOD1/TSPO/PYCARD/OAS2/MYD88/CD47/DDT/HSPB1/FOXP1/CHRNA7/ARG2/RIPK2	21
Glomerular	GO:0030099	myeloid cell differentiation	35/667	430/18870	4.38904E-06	0.000199458	0.000169168	ISG15/B2M/STAT1/IRF7/IFI16/CD74/NDFIP1/BPGM/ADAR/TLR3/PML/BATF2/CSF1/STAT3/JAK2/IRF8/IL15/HSF1/JAG1/RPS19/MYD88/SFRP1/CASP8/TCIRG1/STAT5A/SOCS1/RB1/VEGFA/FOXP1/PTPN2/NR3C1/LTBR/CUL4A/NFKBIA/UBD	35
Glomerular	GO:0046633	alpha-beta T cell proliferation	10/667	47/18870	4.51293E-06	0.000203037	0.000172204	HLA-E/IRF1/HLA-A/TNFRSF14/NDFIP1/CD274/JAK2/IL15/ARG2/RIPK2	10
Glomerular	GO:0032760	positive regulation of tumor necrosis factor production	15/667	106/18870	4.72133E-06	0.00021031	0.000178372	HLA-E/MIF/IFIH1/OAS1/TLR3/OAS3/STAT3/JAK2/NOD1/PYCARD/OAS2/MYD88/DDT/HSPB1/RIPK2	15
Glomerular	GO:0060761	negative regulation of response to cytokine stimulus	14/667	94/18870	5.30178E-06	0.00023385	0.000198338	ISG15/PARP14/NLRC5/STAT2/SAMHD1/ADAR/USP18/OAS1/OAS3/CARD16/CYLD/SLIT2/OTUD4/PTPN2	14
Glomerular	GO:0032944	regulation of mononuclear cell proliferation	24/667	242/18870	5.54981E-06	0.000242414	0.000205601	HLA-E/IRF1/HLA-A/TNFRSF14/TNFSF13B/IDO1/CD74/MIF/NDFIP1/HLA-G/CD274/CSF1/JAK2/CD40/IL15/PLA2G2A/PYCARD/MYD88/IL6ST/ADA/PLA2G5/LST1/ARG2/RIPK2	24
Glomerular	GO:0071222	cellular response to lipopolysaccharide	23/667	226/18870	5.63945E-06	0.00024396	0.000206913	GBP2/CASP1/MIF/GBP3/VIM/CASP7/CD274/CHMP5/JAK2/CD40/IRF8/CXCL10/CMPK2/TRIM5/HSF1/CARD16/TSPO/PYCARD/MYD88/IRF3/NFKBIA/RIPK2/XBP1	23
Glomerular	GO:0051092	positive regulation of NF-kappaB transcription factor activity	18/667	150/18870	6.05336E-06	0.000257681	0.00021855	TRIM22/RBCK1/EIF2AK2/TRIM21/PSMA6/TRIM25/STAT3/CD40/TRIM38/TRIM5/CARD16/NOD1/PYCARD/MYD88/TRADD/TRIM34/PRKD2/RIPK2	18
Glomerular	GO:0051701	biological process involved in interaction with host	22/667	211/18870	6.07117E-06	0.000257681	0.00021855	IFITM1/IFITM3/PLSCR1/IFIT1/TRIM22/TNFRSF14/CD74/TRIM21/ICAM1/CHMP5/DYNLT1/TRIM25/TRIM38/TRIM5/SNX3/SCARB2/VPS4A/LY6E/VPS4B/TRIM34/P4HB/EPS15	22
Glomerular	GO:0052547	regulation of peptidase activity	28/667	312/18870	6.55771E-06	0.00027573	0.000233858	PSMB9/IFI6/PSMB8/PSME1/PSME2/SERPING1/CASP1/PRELID1/IFI16/CST3/PMAIP1/MTCH1/PSMA3/STAT3/JAK2/CAST/CARD16/NOD1/PYCARD/ARL6IP5/FAS/CASP8/SERPINF1/VEGFA/NDUFA13/AQP1/RIPK2/CSTB	28
Glomerular	GO:0006986	response to unfolded protein	17/667	137/18870	6.94347E-06	0.000289247	0.000245322	OPTN/EIF2AK2/FBXO6/ERP27/UBE2J2/HSF1/SERP1/CCND1/ERP44/TM7SF3/DNAJA1/HSPB1/CREBRF/ATF3/PTPN2/TRAM1/XBP1	17
Glomerular	GO:0043161	proteasome-mediated ubiquitin-dependent protein catabolic process	36/667	458/18870	7.03044E-06	0.000290183	0.000246116	IFI27/PSMA4/RBCK1/NUB1/PSMA5/PCBP2/FBXO6/FBXO7/PML/PSMA3/PSMA6/TRIM25/TMUB1/TRIM38/PSMA2/KLHDC2/UBE2J2/PSMB3/RNF144B/PSMD3/SEC61B/RNF10/UBE2D1/RBX1/ASCC3/CUL2/RNF19A/PEX10/TRPC4AP/SH3BGRL/RNF217/UBE2D3/CUL4A/FBXW11/RPL11/RYBP	36
Glomerular	GO:0050729	positive regulation of inflammatory response	18/667	152/18870	7.30002E-06	0.000298571	0.00025323	HLA-E/IFI35/NMI/CASP1/IDO1/GSDMD/TLR3/C3/IL15/TNFRSF1A/PLA2G2A/PYCARD/RPS19/IL6ST/CD47/DDT/TRADD/NFKBIA	18
Glomerular	GO:1903557	positive regulation of tumor necrosis factor superfamily cytokine production	15/667	110/18870	7.51446E-06	0.000304573	0.000258321	HLA-E/MIF/IFIH1/OAS1/TLR3/OAS3/STAT3/JAK2/NOD1/PYCARD/OAS2/MYD88/DDT/HSPB1/RIPK2	15
Glomerular	GO:0002824	positive regulation of adaptive immune response based on somatic recombination of immune receptors built from immunoglobulin superfamily domains	16/667	124/18870	7.76738E-06	0.000312013	0.000264631	HLA-B/HLA-C/HLA-E/B2M/HLA-A/HLA-F/TNFSF13B/TAP2/HLA-G/CD274/RSAD2/JAK2/CD40/C3/ADA/RIPK2	16
Glomerular	GO:0002237	response to molecule of bacterial origin	31/667	369/18870	8.20617E-06	0.000326722	0.000277106	B2M/IL18BP/GBP2/CASP1/IDO1/TAP2/MIF/GBP3/VIM/CASP7/CD274/CHMP5/JAK2/CD40/IRF8/CXCL10/CMPK2/TRIM5/HSF1/CARD16/TSPO/PYCARD/MYD88/PTGFR/CASP8/IRF3/CNP/FOXP1/NFKBIA/RIPK2/XBP1	31
Glomerular	GO:0009141	nucleoside triphosphate metabolic process	20/667	184/18870	8.55968E-06	0.000337807	0.000286508	SAMHD1/NDUFA1/NDUFA3/AK4/CMPK2/NDUFB1/NDUFB4/DUT/TSPO/NDUFA9/ADA/NDUFC1/GTPBP1/NDUFB7/SDHA/NDUFB3/NME4/AK3/ALDOA/NDUFA13	20
Glomerular	GO:0001562	response to protozoan	8/667	31/18870	8.96087E-06	0.000350565	0.000297329	GBP1/GBP4/GBP2/BPGM/BATF2/CD40/IRF8/MYD88	8
Glomerular	GO:0002697	regulation of immune effector process	32/667	389/18870	9.06096E-06	0.000351425	0.000298058	HLA-B/HLA-C/HLA-E/B2M/SERPING1/HLA-A/BST2/HLA-F/TNFRSF14/DDX60/TAP2/CD74/MIF/NDFIP1/C1QBP/HLA-G/ICAM1/TLR3/RSAD2/CD40/C3/CFH/DHX58/NOD1/PYCARD/RPS19/MYD88/CD47/PLA2G5/PARP3/RIPK2/XBP1	32
Glomerular	GO:0032731	positive regulation of interleukin-1 beta production	11/667	62/18870	9.75333E-06	0.000373618	0.000316881	CASP1/IFI16/GSDMD/STAT3/JAK2/NOD1/PYCARD/MYD88/CASP8/HSPB1/RIPK2	11
Glomerular	GO:0070663	regulation of leukocyte proliferation	25/667	267/18870	9.79927E-06	0.000373618	0.000316881	HLA-E/IRF1/HLA-A/BST2/TNFRSF14/TNFSF13B/IDO1/CD74/MIF/NDFIP1/HLA-G/CD274/CSF1/JAK2/CD40/IL15/PLA2G2A/PYCARD/MYD88/IL6ST/ADA/PLA2G5/LST1/ARG2/RIPK2	25
Glomerular	GO:0032640	tumor necrosis factor production	20/667	186/18870	1.00676E-05	0.00037745	0.000320131	HLA-E/MIF/IFIH1/OAS1/TLR3/OAS3/STAT3/JAK2/NOD1/TSPO/PYCARD/OAS2/MYD88/CD47/DDT/HSPB1/FOXP1/CHRNA7/ARG2/RIPK2	20
Glomerular	GO:0032680	regulation of tumor necrosis factor production	20/667	186/18870	1.00676E-05	0.00037745	0.000320131	HLA-E/MIF/IFIH1/OAS1/TLR3/OAS3/STAT3/JAK2/NOD1/TSPO/PYCARD/OAS2/MYD88/CD47/DDT/HSPB1/FOXP1/CHRNA7/ARG2/RIPK2	20
Glomerular	GO:0046718	viral entry into host cell	18/667	156/18870	1.05066E-05	0.000390655	0.000331331	IFITM1/IFITM3/PLSCR1/TRIM22/TNFRSF14/CD74/TRIM21/ICAM1/DYNLT1/TRIM25/TRIM38/TRIM5/SNX3/SCARB2/LY6E/TRIM34/P4HB/EPS15	18
Glomerular	GO:0002573	myeloid leukocyte differentiation	23/667	235/18870	1.07624E-05	0.000396884	0.000336614	IRF7/IFI16/CD74/NDFIP1/TLR3/BATF2/CSF1/IL15/HSF1/MYD88/SFRP1/CASP8/TCIRG1/STAT5A/SOCS1/RB1/VEGFA/FOXP1/PTPN2/NR3C1/LTBR/CUL4A/UBD	23
Glomerular	GO:0002486	antigen processing and presentation of endogenous peptide antigen via MHC class I via ER pathway, TAP-independent	6/667	16/18870	1.12754E-05	0.000412422	0.000349792	HLA-B/HLA-C/HLA-E/HLA-A/HLA-F/HLA-G	6
Glomerular	GO:0033108	mitochondrial respiratory chain complex assembly	14/667	101/18870	1.24298E-05	0.000450979	0.000382494	NDUFA1/NDUFA3/NDUFB1/NDUFB4/PET100/NDUFA9/COX14/NDUFC1/COX17/NDUFB7/SURF1/UQCC2/NDUFB3/NDUFA13	14
Glomerular	GO:0050670	regulation of lymphocyte proliferation	23/667	238/18870	1.3238E-05	0.000474099	0.000402104	HLA-E/IRF1/HLA-A/TNFRSF14/TNFSF13B/IDO1/CD74/MIF/NDFIP1/HLA-G/CD274/JAK2/CD40/IL15/PLA2G2A/PYCARD/MYD88/IL6ST/ADA/PLA2G5/LST1/ARG2/RIPK2	23
Glomerular	GO:0032615	interleukin-12 production	11/667	64/18870	1.33831E-05	0.000474099	0.000402104	HLA-B/IRF1/IDO1/C1QBP/HLA-G/TLR3/CD40/IRF8/CD47/FOXP1/RIPK2	11
Glomerular	GO:0032655	regulation of interleukin-12 production	11/667	64/18870	1.33831E-05	0.000474099	0.000402104	HLA-B/IRF1/IDO1/C1QBP/HLA-G/TLR3/CD40/IRF8/CD47/FOXP1/RIPK2	11
Glomerular	GO:0060907	positive regulation of macrophage cytokine production	7/667	24/18870	1.36696E-05	0.000480467	0.000407504	CD74/HLA-G/TLR3/NOD1/PYCARD/MYD88/RIPK2	7
Glomerular	GO:0071219	cellular response to molecule of bacterial origin	23/667	239/18870	1.41711E-05	0.000490255	0.000415806	GBP2/CASP1/MIF/GBP3/VIM/CASP7/CD274/CHMP5/JAK2/CD40/IRF8/CXCL10/CMPK2/TRIM5/HSF1/CARD16/TSPO/PYCARD/MYD88/IRF3/NFKBIA/RIPK2/XBP1	23
Glomerular	GO:0032612	interleukin-1 production	16/667	130/18870	1.4275E-05	0.000490255	0.000415806	CASP1/IFI16/GSDMD/PML/STAT3/JAK2/CARD16/NOD1/PYCARD/MYD88/CASP8/HSPB1/FOXP1/CHRNA7/ARG2/RIPK2	16
Glomerular	GO:0032652	regulation of interleukin-1 production	16/667	130/18870	1.4275E-05	0.000490255	0.000415806	CASP1/IFI16/GSDMD/PML/STAT3/JAK2/CARD16/NOD1/PYCARD/MYD88/CASP8/HSPB1/FOXP1/CHRNA7/ARG2/RIPK2	16
Glomerular	GO:1903706	regulation of hemopoiesis	33/667	417/18870	1.46983E-05	0.000500966	0.00042489	HLA-B/ISG15/B2M/STAT1/IRF1/IRF7/PRELID1/CD74/NDFIP1/HLA-G/FBXO7/TLR3/CSF1/STAT3/IL15/CD83/HSF1/JAG1/ADA/ZEB1/IL15RA/SFRP1/CASP8/SOCS1/RB1/PPP2R3C/FOXP1/PTPN2/SMARCD3/CUL4A/NFKBIA/RIPK2/XBP1	33
Glomerular	GO:2001235	positive regulation of apoptotic signaling pathway	17/667	145/18870	1.48783E-05	0.000503288	0.000426859	RBCK1/PDIA3/PMAIP1/EIF5A/PML/JAK2/PYCARD/PLEKHF1/CYLD/FAS/MCL1/SFRP1/ATF3/SERINC3/PTPN2/LTBR/RPL11	17
Glomerular	GO:0006123	mitochondrial electron transport, cytochrome c to oxygen	7/667	25/18870	1.84091E-05	0.000618078	0.000524218	COX7C/COX7A2/COX7B/COX6B1/COX6C/COX5B/COX8A	7
Glomerular	GO:0032496	response to lipopolysaccharide	29/667	348/18870	1.85906E-05	0.000619548	0.000525465	IL18BP/GBP2/CASP1/IDO1/MIF/GBP3/VIM/CASP7/CD274/CHMP5/JAK2/CD40/IRF8/CXCL10/CMPK2/TRIM5/HSF1/CARD16/TSPO/PYCARD/MYD88/PTGFR/CASP8/IRF3/CNP/FOXP1/NFKBIA/RIPK2/XBP1	29
Glomerular	GO:0046640	regulation of alpha-beta T cell proliferation	9/667	44/18870	1.90837E-05	0.000631305	0.000535436	HLA-E/IRF1/HLA-A/TNFRSF14/NDFIP1/CD274/JAK2/ARG2/RIPK2	9
Glomerular	GO:0044409	entry into host	18/667	163/18870	1.92555E-05	0.000632341	0.000536315	IFITM1/IFITM3/PLSCR1/TRIM22/TNFRSF14/CD74/TRIM21/ICAM1/DYNLT1/TRIM25/TRIM38/TRIM5/SNX3/SCARB2/LY6E/TRIM34/P4HB/EPS15	18
Glomerular	GO:0032943	mononuclear cell proliferation	27/667	314/18870	2.06348E-05	0.000669545	0.000567869	HLA-E/PSMB10/IRF1/HLA-A/TNFRSF14/TNFSF13B/BTN3A1/IDO1/CD74/MIF/NDFIP1/HLA-G/CD274/CSF1/JAK2/CD40/IL15/PLA2G2A/PYCARD/MYD88/IL6ST/ADA/PLA2G5/CCND3/LST1/ARG2/RIPK2	27
Glomerular	GO:0070661	leukocyte proliferation	29/667	350/18870	2.06861E-05	0.000669545	0.000567869	HLA-E/PSMB10/IRF1/HLA-A/BST2/TNFRSF14/TNFSF13B/BTN3A1/IDO1/CD74/MIF/NDFIP1/HLA-G/CD274/CSF1/JAK2/CD40/IL15/PLA2G2A/PYCARD/MYD88/IL6ST/ADA/PLA2G5/TCIRG1/CCND3/LST1/ARG2/RIPK2	29
Glomerular	GO:0060760	positive regulation of response to cytokine stimulus	11/667	67/18870	2.10095E-05	0.000675155	0.000572627	PARP14/PARP9/NLRC5/IRF7/CASP1/CD74/IFIH1/TRIM56/CSF1/IRF3/RIPK2	11
Glomerular	GO:0050727	regulation of inflammatory response	33/667	425/18870	2.16223E-05	0.000689921	0.00058515	HLA-E/IFI35/NMI/CASP1/IDO1/GSDMD/NDFIP1/USP18/TLR3/PSMA6/STAT3/JAK2/C3/IL15/TNC/CARD16/TNFRSF1A/PLA2G2A/PYCARD/RPS19/MYD88/IL6ST/ADA/CYLD/CD47/DDT/IRF3/TRADD/RB1/FOXP1/CHRNA7/PTPN2/NFKBIA	33
Glomerular	GO:0002718	regulation of cytokine production involved in immune response	15/667	120/18870	2.1825E-05	0.000691485	0.000586477	HLA-E/B2M/HLA-A/BST2/HLA-F/TNFRSF14/CD74/MIF/HLA-G/TLR3/RSAD2/NOD1/PYCARD/MYD88/RIPK2	15
Glomerular	GO:0061081	positive regulation of myeloid leukocyte cytokine production involved in immune response	8/667	35/18870	2.35931E-05	0.000742275	0.000629555	CD74/MIF/HLA-G/TLR3/NOD1/PYCARD/MYD88/RIPK2	8
Glomerular	GO:0002702	positive regulation of production of molecular mediator of immune response	16/667	136/18870	2.52456E-05	0.00078875	0.000668972	HLA-E/B2M/HLA-A/HLA-F/TNFRSF14/CD74/MIF/HLA-G/TLR3/RSAD2/CD40/NOD1/PYCARD/MYD88/RIPK2/XBP1	16
Glomerular	GO:0002367	cytokine production involved in immune response	15/667	122/18870	2.66152E-05	0.000824826	0.000699569	HLA-E/B2M/HLA-A/BST2/HLA-F/TNFRSF14/CD74/MIF/HLA-G/TLR3/RSAD2/NOD1/PYCARD/MYD88/RIPK2	15
Glomerular	GO:0009144	purine nucleoside triphosphate metabolic process	18/667	167/18870	2.6767E-05	0.000824826	0.000699569	SAMHD1/NDUFA1/NDUFA3/AK4/NDUFB1/NDUFB4/TSPO/NDUFA9/ADA/NDUFC1/GTPBP1/NDUFB7/SDHA/NDUFB3/NME4/AK3/ALDOA/NDUFA13	18
Glomerular	GO:0070227	lymphocyte apoptotic process	12/667	82/18870	2.96514E-05	0.000907493	0.000769683	IDO1/PRELID1/CD74/MIF/CASP7/CD274/ADA/KIFAP3/FAS/PRKD2/FOXP1/ARG2	12
Glomerular	GO:1902105	regulation of leukocyte differentiation	27/667	321/18870	3.04447E-05	0.000925479	0.000784937	HLA-B/IRF1/IRF7/PRELID1/CD74/NDFIP1/HLA-G/FBXO7/TLR3/CSF1/IL15/CD83/HSF1/ADA/ZEB1/IL15RA/SFRP1/CASP8/SOCS1/RB1/PPP2R3C/FOXP1/PTPN2/SMARCD3/CUL4A/RIPK2/XBP1	27
Glomerular	GO:0035458	cellular response to interferon-beta	7/667	27/18870	3.19758E-05	0.000965497	0.000818878	STAT1/IRF1/IFI16/OAS1/TLR3/IFNAR2/NDUFA13	7
Glomerular	GO:0002699	positive regulation of immune effector process	24/667	270/18870	3.44875E-05	0.001034396	0.000877314	HLA-B/HLA-C/HLA-E/B2M/HLA-A/HLA-F/TNFRSF14/DDX60/TAP2/CD74/MIF/HLA-G/TLR3/RSAD2/CD40/C3/DHX58/NOD1/PYCARD/RPS19/MYD88/PLA2G5/RIPK2/XBP1	24
Glomerular	GO:0140627	ubiquitin-dependent protein catabolic process via the C-end degron rule pathway	5/667	12/18870	3.50106E-05	0.001043131	0.000884723	KLHDC2/RBX1/CUL2/TRPC4AP/CUL4A	5
Glomerular	GO:0050688	regulation of defense response to virus	13/667	97/18870	3.6371E-05	0.001076533	0.000913053	STAT1/TRIM22/PARP9/DTX3L/C1QBP/PCBP2/APOBEC3G/APOBEC3F/IL15/TRIM38/DHX58/HERC5/PYCARD	13
Glomerular	GO:0046651	lymphocyte proliferation	26/667	307/18870	3.78571E-05	0.001113196	0.000944148	HLA-E/PSMB10/IRF1/HLA-A/TNFRSF14/TNFSF13B/BTN3A1/IDO1/CD74/MIF/NDFIP1/HLA-G/CD274/JAK2/CD40/IL15/PLA2G2A/PYCARD/MYD88/IL6ST/ADA/PLA2G5/CCND3/LST1/ARG2/RIPK2	26
Glomerular	GO:1903901	negative regulation of viral life cycle	7/667	28/18870	4.13417E-05	0.001207768	0.001024359	IFITM1/IFITM3/BST2/TRIM25/TRIM5/SNX3/LY6E	7
Glomerular	GO:0071260	cellular response to mechanical stimulus	11/667	72/18870	4.21065E-05	0.001222175	0.001036577	IRF1/CASP1/TLR3/CD40/TNFRSF1A/MYD88/FAS/CASP8/BNIP3/LTBR/AQP1	11
Glomerular	GO:0009142	nucleoside triphosphate biosynthetic process	15/667	127/18870	4.28638E-05	0.001236181	0.001048457	NDUFA1/NDUFA3/AK4/CMPK2/NDUFB1/NDUFB4/NDUFA9/NDUFC1/NDUFB7/SDHA/NDUFB3/NME4/AK3/ALDOA/NDUFA13	15
Glomerular	GO:0001961	positive regulation of cytokine-mediated signaling pathway	10/667	60/18870	4.34464E-05	0.001237124	0.001049256	PARP14/PARP9/NLRC5/IRF7/CASP1/CD74/TRIM56/CSF1/IRF3/RIPK2	10
Glomerular	GO:0070228	regulation of lymphocyte apoptotic process	10/667	60/18870	4.34464E-05	0.001237124	0.001049256	IDO1/PRELID1/CD74/MIF/CD274/ADA/KIFAP3/PRKD2/FOXP1/ARG2	10
Glomerular	GO:0007259	receptor signaling pathway via JAK-STAT	18/667	174/18870	4.63565E-05	0.001311684	0.001112494	STAT1/PARP14/PARP9/NMI/STAT2/STAT3/JAK2/CD40/IL15/HSF1/TNFRSF1A/IFNAR2/IL6ST/IL15RA/STAT5A/SOCS1/PTPN2/ADIPOR1	18
Glomerular	GO:1903131	mononuclear cell differentiation	35/667	481/18870	4.738E-05	0.001332266	0.00112995	HLA-B/B2M/IRF1/TNFSF13B/IRF7/PRELID1/IFI16/CD74/NDFIP1/HLA-G/FBXO7/BATF2/RSAD2/CSF1/STAT3/IRF8/IL15/CD83/KLF6/ADA/ZEB1/IL15RA/SFRP1/TCIRG1/SOCS1/PPP2R3C/VEGFA/FOXP1/PTPN2/LTBR/SMARCD3/CMTM7/RIPK2/UBD/XBP1	35
Glomerular	GO:0032732	positive regulation of interleukin-1 production	11/667	73/18870	4.80171E-05	0.001334526	0.001131867	CASP1/IFI16/GSDMD/STAT3/JAK2/NOD1/PYCARD/MYD88/CASP8/HSPB1/RIPK2	11
Glomerular	GO:0072567	chemokine (C-X-C motif) ligand 2 production	6/667	20/18870	4.83502E-05	0.001334526	0.001131867	CD74/MIF/OAS1/OAS3/MYD88/FOXP1	6
Glomerular	GO:2000341	regulation of chemokine (C-X-C motif) ligand 2 production	6/667	20/18870	4.83502E-05	0.001334526	0.001131867	CD74/MIF/OAS1/OAS3/MYD88/FOXP1	6
Glomerular	GO:0035966	response to topologically incorrect protein	17/667	159/18870	4.92906E-05	0.001339697	0.001136252	OPTN/EIF2AK2/FBXO6/ERP27/UBE2J2/HSF1/SERP1/CCND1/ERP44/TM7SF3/DNAJA1/HSPB1/CREBRF/ATF3/PTPN2/TRAM1/XBP1	17
Glomerular	GO:0045785	positive regulation of cell adhesion	35/667	482/18870	4.94172E-05	0.001339697	0.001136252	HLA-E/B2M/HLA-A/TNFRSF14/TNFSF13B/CD74/C1QBP/HLA-G/CD274/TPM1/CSF1/TGM2/JAK2/ARPC2/IL15/CD83/PYCARD/IL6ST/ADA/CD47/EGFL6/KIFAP3/SFRP1/S100A10/MAP3K8/SFRP2/SOCS1/VEGFA/PRKD2/P4HB/SMARCD3/RHOD/FN1/RIPK2/XBP1	35
Glomerular	GO:0002700	regulation of production of molecular mediator of immune response	19/667	191/18870	4.94309E-05	0.001339697	0.001136252	HLA-E/B2M/HLA-A/BST2/HLA-F/TNFRSF14/CD74/MIF/NDFIP1/HLA-G/TLR3/RSAD2/CD40/NOD1/PYCARD/MYD88/PARP3/RIPK2/XBP1	19
Glomerular	GO:2000116	regulation of cysteine-type endopeptidase activity	19/667	195/18870	6.55421E-05	0.001745603	0.001480518	PSMB9/IFI6/CASP1/IFI16/CST3/PMAIP1/MTCH1/JAK2/CAST/CARD16/NOD1/PYCARD/ARL6IP5/FAS/CASP8/VEGFA/NDUFA13/AQP1/RIPK2	19
Glomerular	GO:0032495	response to muramyl dipeptide	6/667	21/18870	6.56751E-05	0.001745603	0.001480518	VIM/CHMP5/NOD1/JAG1/NFKBIA/RIPK2	6
Glomerular	GO:0006120	mitochondrial electron transport, NADH to ubiquinone	9/667	51/18870	6.56823E-05	0.001745603	0.001480518	NDUFA1/NDUFA3/NDUFB1/NDUFB4/NDUFA9/NDUFC1/NDUFB7/NDUFB3/ISCU	9
Glomerular	GO:0001916	positive regulation of T cell mediated cytotoxicity	8/667	40/18870	6.59596E-05	0.001745603	0.001480518	HLA-B/HLA-C/HLA-E/B2M/HLA-A/HLA-F/TAP2/HLA-G	8
Glomerular	GO:0032607	interferon-alpha production	7/667	30/18870	6.68398E-05	0.001748326	0.001482828	STAT1/IRF7/NMI/IFIH1/TLR3/IRF3/RIPK2	7
Glomerular	GO:0032647	regulation of interferon-alpha production	7/667	30/18870	6.68398E-05	0.001748326	0.001482828	STAT1/IRF7/NMI/IFIH1/TLR3/IRF3/RIPK2	7
Glomerular	GO:0048145	regulation of fibroblast proliferation	12/667	89/18870	6.78387E-05	0.001764199	0.001496291	PARP10/CD74/IFI30/MIF/FTH1/PML/DDR2/RNASEH2B/SFRP1/BTC/AQP1/FN1	12
Glomerular	GO:0042098	T cell proliferation	20/667	213/18870	7.15346E-05	0.001849621	0.001568741	HLA-E/PSMB10/IRF1/HLA-A/TNFRSF14/TNFSF13B/BTN3A1/IDO1/NDFIP1/HLA-G/CD274/JAK2/IL15/PLA2G2A/PYCARD/IL6ST/PLA2G5/CCND3/ARG2/RIPK2	20
Glomerular	GO:0071216	cellular response to biotic stimulus	23/667	265/18870	7.20794E-05	0.001853059	0.001571657	GBP2/CASP1/MIF/GBP3/VIM/CASP7/CD274/CHMP5/JAK2/CD40/IRF8/CXCL10/CMPK2/TRIM5/HSF1/CARD16/TSPO/PYCARD/MYD88/IRF3/NFKBIA/RIPK2/XBP1	23
Glomerular	GO:0050830	defense response to Gram-positive bacterium	14/667	118/18870	7.2834E-05	0.001861819	0.001579086	HLA-E/GBP4/HLA-A/RPL39/TNFRSF14/GBP2/GSDMD/FAU/NOD1/PLA2G2A/PYCARD/MYD88/ROMO1/RIPK2	14
Glomerular	GO:0030225	macrophage differentiation	10/667	64/18870	7.68794E-05	0.001954126	0.001657376	CSF1/IL15/HSF1/MYD88/CASP8/SOCS1/RB1/VEGFA/PTPN2/NR3C1	10
Glomerular	GO:0098792	xenophagy	5/667	14/18870	8.34302E-05	0.002108722	0.001788495	RNF213/OPTN/CALCOCO2/NOD1/RIPK2	5
Glomerular	GO:2001238	positive regulation of extrinsic apoptotic signaling pathway	9/667	53/18870	8.98413E-05	0.002258078	0.00191517	RBCK1/PDIA3/PMAIP1/PML/PYCARD/CYLD/SFRP1/ATF3/LTBR	9
Glomerular	GO:0009394	2'-deoxyribonucleotide metabolic process	8/667	42/18870	9.51191E-05	0.002370418	0.00201045	GUK1/SAMHD1/CMPK2/DUT/NT5C/ADA/DPYD/TYMP	8
Glomerular	GO:0050863	regulation of T cell activation	29/667	381/18870	9.56859E-05	0.002370418	0.00201045	HLA-E/B2M/IRF1/HLA-A/TNFRSF14/TNFSF13B/IDO1/PRELID1/CD74/NDFIP1/HLA-G/CD274/JAK2/IL15/CD83/PLA2G2A/PYCARD/IL6ST/ADA/ZEB1/CD47/PLA2G5/MAP3K8/SOCS1/PTPN2/ARG2/SMARCD3/RIPK2/XBP1	29
Glomerular	GO:0071887	leukocyte apoptotic process	14/667	121/18870	9.58916E-05	0.002370418	0.00201045	IRF7/IDO1/PRELID1/CD74/MIF/CASP7/CD274/ADA/KIFAP3/FAS/IRF3/PRKD2/FOXP1/ARG2	14
Glomerular	GO:0002230	positive regulation of defense response to virus by host	7/667	32/18870	0.000103921	0.002554857	0.002166881	STAT1/TRIM22/PARP9/DTX3L/APOBEC3G/APOBEC3F/PYCARD	7
Glomerular	GO:0051250	negative regulation of lymphocyte activation	17/667	169/18870	0.000105864	0.002588493	0.002195409	IRF1/HLA-F/TNFRSF14/IDO1/CD74/NDFIP1/HLA-G/CD274/FBXO7/PLA2G2A/PLA2G5/SFRP1/PARP3/SOCS1/LST1/PTPN2/ARG2	17
Glomerular	GO:0071496	cellular response to external stimulus	27/667	346/18870	0.000109475	0.002662318	0.002258023	IRF1/RALB/CASP1/IFI16/EIF2AK2/GSDMD/PMAIP1/TLR3/MAX/CD40/TNC/MAP1LC3B/TNFRSF1A/MYD88/FAS/SFRP1/MAP1LC3A/CASP8/YWHAG/SFRP2/BNIP3/ATF3/LTBR/SH3GLB1/AQP1/XBP1/USF1	27
Glomerular	GO:0009262	deoxyribonucleotide metabolic process	8/667	43/18870	0.00011328	0.002725373	0.002311503	GUK1/SAMHD1/CMPK2/DUT/NT5C/ADA/DPYD/TYMP	8
Glomerular	GO:0019692	deoxyribose phosphate metabolic process	8/667	43/18870	0.00011328	0.002725373	0.002311503	GUK1/SAMHD1/CMPK2/DUT/NT5C/ADA/DPYD/TYMP	8
Glomerular	GO:0042776	proton motive force-driven mitochondrial ATP synthesis	10/667	67/18870	0.000114447	0.002737855	0.002322089	NDUFA1/NDUFA3/NDUFB1/NDUFB4/NDUFA9/NDUFC1/NDUFB7/SDHA/NDUFB3/NDUFA13	10
Glomerular	GO:0046597	negative regulation of viral entry into host cell	6/667	23/18870	0.000115015	0.002737855	0.002322089	IFITM1/IFITM3/TRIM25/TRIM5/SNX3/LY6E	6
Glomerular	GO:0051090	regulation of DNA-binding transcription factor activity	30/667	406/18870	0.000123799	0.002931424	0.002486263	SP100/TRIM22/NLRC5/RBCK1/PARP10/EIF2AK2/TRIM21/PSMA6/TRIM25/STAT3/CD40/TRIM38/COMMD6/TRIM5/HSF1/CARD16/NOD1/PYCARD/DDR2/HAND1/MYD88/CYLD/ANXA4/COMMD7/TRADD/RB1/TRIM34/PRKD2/NFKBIA/RIPK2	30
Glomerular	GO:0051251	positive regulation of lymphocyte activation	26/667	330/18870	0.000125034	0.002945181	0.00249793	HLA-E/B2M/HLA-A/HLA-F/TNFRSF14/TNFSF13B/CD74/MIF/HLA-G/CD274/JAK2/CD40/IL15/CD83/PYCARD/MYD88/IL6ST/ADA/CD47/IL15RA/MAP3K8/SOCS1/PPP2R3C/SMARCD3/RIPK2/XBP1	26
Glomerular	GO:0097696	receptor signaling pathway via STAT	18/667	188/18870	0.000126584	0.002966154	0.002515719	STAT1/PARP14/PARP9/NMI/STAT2/STAT3/JAK2/CD40/IL15/HSF1/TNFRSF1A/IFNAR2/IL6ST/IL15RA/STAT5A/SOCS1/PTPN2/ADIPOR1	18
Glomerular	GO:0006164	purine nucleotide biosynthetic process	22/667	258/18870	0.000132871	0.00308793	0.002619003	GUK1/PARP9/IDO1/PARP10/NNMT/NAMPT/NDUFA1/NDUFA3/AK4/NDUFB1/NDUFB4/NDUFA9/ADA/NDUFC1/NDUFB7/SDHA/NDUFB3/NME4/AK3/ALDOA/ACSL5/NDUFA13	22
Glomerular	GO:0010950	positive regulation of endopeptidase activity	16/667	156/18870	0.00013344	0.00308793	0.002619003	PSME1/PSME2/CASP1/PRELID1/IFI16/PMAIP1/MTCH1/STAT3/JAK2/NOD1/PYCARD/ARL6IP5/FAS/CASP8/NDUFA13/RIPK2	16
Glomerular	GO:0050691	regulation of defense response to virus by host	8/667	44/18870	0.000134212	0.00308793	0.002619003	STAT1/TRIM22/PARP9/DTX3L/APOBEC3G/APOBEC3F/IL15/PYCARD	8
Glomerular	GO:0001906	cell killing	20/667	223/18870	0.000134526	0.00308793	0.002619003	GBP1/HLA-B/HLA-C/HLA-E/B2M/HLA-A/HLA-F/GBP2/TAP2/APOL1/GBP3/HLA-G/ICAM1/RPL30/C3/CFH/PLA2G2A/RPS19/MYD88/ROMO1	20
Glomerular	GO:0009165	nucleotide biosynthetic process	24/667	295/18870	0.000138578	0.003164789	0.002684189	GUK1/PARP9/IDO1/PARP10/NNMT/NAMPT/NDUFA1/NDUFA3/AK4/CMPK2/NDUFB1/NDUFB4/DUT/NDUFA9/ADA/NDUFC1/NDUFB7/SDHA/NDUFB3/NME4/AK3/ALDOA/ACSL5/NDUFA13	24
Glomerular	GO:0032727	positive regulation of interferon-alpha production	6/667	24/18870	0.000148797	0.003381008	0.002867574	STAT1/IRF7/IFIH1/TLR3/IRF3/RIPK2	6
Glomerular	GO:1901293	nucleoside phosphate biosynthetic process	24/667	297/18870	0.000153579	0.003472126	0.002944855	GUK1/PARP9/IDO1/PARP10/NNMT/NAMPT/NDUFA1/NDUFA3/AK4/CMPK2/NDUFB1/NDUFB4/DUT/NDUFA9/ADA/NDUFC1/NDUFB7/SDHA/NDUFB3/NME4/AK3/ALDOA/ACSL5/NDUFA13	24
Glomerular	GO:0002822	regulation of adaptive immune response based on somatic recombination of immune receptors built from immunoglobulin superfamily domains	18/667	193/18870	0.00017632	0.003966319	0.003364001	HLA-B/HLA-C/HLA-E/B2M/HLA-A/HLA-F/TNFSF13B/TAP2/NDFIP1/HLA-G/CD274/RSAD2/JAK2/CD40/C3/ADA/PARP3/RIPK2	18
Glomerular	GO:0009205	purine ribonucleoside triphosphate metabolic process	16/667	161/18870	0.000192727	0.004313835	0.003658743	NDUFA1/NDUFA3/AK4/NDUFB1/NDUFB4/TSPO/NDUFA9/NDUFC1/GTPBP1/NDUFB7/SDHA/NDUFB3/NME4/AK3/ALDOA/NDUFA13	16
Glomerular	GO:0034976	response to endoplasmic reticulum stress	22/667	266/18870	0.000205664	0.004580602	0.003885	EIF2AK2/PDIA3/FBXO6/PMAIP1/PML/ERP27/TMEM258/TRIM25/TMUB1/UBE2J2/NOD1/SERP1/CCND1/SEC61B/ERP44/GRINA/ATF3/PDIA6/SERINC3/P4HB/PTPN2/XBP1	22
Glomerular	GO:0072522	purine-containing compound biosynthetic process	22/667	267/18870	0.000216874	0.004806484	0.004076579	GUK1/PARP9/IDO1/PARP10/NNMT/NAMPT/NDUFA1/NDUFA3/AK4/NDUFB1/NDUFB4/NDUFA9/ADA/NDUFC1/NDUFB7/SDHA/NDUFB3/NME4/AK3/ALDOA/ACSL5/NDUFA13	22
Glomerular	GO:0071360	cellular response to exogenous dsRNA	5/667	17/18870	0.000236086	0.005206632	0.004415961	RALB/IFIT1/IFIH1/TLR3/IRF3	5
Glomerular	GO:0010257	NADH dehydrogenase complex assembly	9/667	60/18870	0.000240538	0.005253305	0.004455547	NDUFA1/NDUFA3/NDUFB1/NDUFB4/NDUFA9/NDUFC1/NDUFB7/NDUFB3/NDUFA13	9
Glomerular	GO:0032981	mitochondrial respiratory chain complex I assembly	9/667	60/18870	0.000240538	0.005253305	0.004455547	NDUFA1/NDUFA3/NDUFB1/NDUFB4/NDUFA9/NDUFC1/NDUFB7/NDUFB3/NDUFA13	9
Glomerular	GO:0042254	ribosome biogenesis	25/667	325/18870	0.000242255	0.005255644	0.004457531	RPS27/ISG20/RPS28/RPL38/C1QBP/RPL35/RPL35A/RPS15A/RPS15/EIF4A3/RPS25/RPL27/RPS13/GTF3A/RPS24/RPS23/RPS19/RPS12/PIN4/RPS17/RPP25/DDX18/NOP10/CUL4A/RPL11	25
Glomerular	GO:0046631	alpha-beta T cell activation	17/667	181/18870	0.000243168	0.005255644	0.004457531	HLA-E/IRF1/HLA-A/TNFRSF14/NDFIP1/CD274/RSAD2/STAT3/JAK2/IL15/CD83/ADA/TCIRG1/SOCS1/FOXP1/ARG2/RIPK2	17
Glomerular	GO:0032946	positive regulation of mononuclear cell proliferation	15/667	148/18870	0.00024415	0.005255644	0.004457531	HLA-E/HLA-A/TNFSF13B/CD74/MIF/CD274/CSF1/JAK2/CD40/IL15/PYCARD/MYD88/IL6ST/ADA/RIPK2	15
Glomerular	GO:0042129	regulation of T cell proliferation	17/667	182/18870	0.000259619	0.005562025	0.004717385	HLA-E/IRF1/HLA-A/TNFRSF14/TNFSF13B/IDO1/NDFIP1/HLA-G/CD274/JAK2/IL15/PLA2G2A/PYCARD/IL6ST/PLA2G5/ARG2/RIPK2	17
Glomerular	GO:0098586	cellular response to virus	11/667	88/18870	0.000267635	0.005706583	0.004839991	IFI6/IFIH1/ADAR/OAS1/EIF5A/TLR3/JAK2/CXCL10/IFNAR2/IRF3/IFNGR2	11
Glomerular	GO:0010934	macrophage cytokine production	7/667	37/18870	0.000272675	0.005733894	0.004863155	CD74/HLA-G/TLR3/NOD1/PYCARD/MYD88/RIPK2	7
Glomerular	GO:0010935	regulation of macrophage cytokine production	7/667	37/18870	0.000272675	0.005733894	0.004863155	CD74/HLA-G/TLR3/NOD1/PYCARD/MYD88/RIPK2	7
Glomerular	GO:0070665	positive regulation of leukocyte proliferation	16/667	166/18870	0.00027369	0.005733894	0.004863155	HLA-E/HLA-A/BST2/TNFSF13B/CD74/MIF/CD274/CSF1/JAK2/CD40/IL15/PYCARD/MYD88/IL6ST/ADA/RIPK2	16
Glomerular	GO:0034356	NAD biosynthesis via nicotinamide riboside salvage pathway	4/667	10/18870	0.000274014	0.005733894	0.004863155	PARP9/PARP10/NNMT/NAMPT	4
Glomerular	GO:0010508	positive regulation of autophagy	15/667	150/18870	0.000282712	0.005888522	0.004994301	RALB/TRIM22/OPTN/TRIM21/FBXO7/CALCOCO2/TRIM38/TRIM5/NOD1/PLEKHF1/SPTLC2/BNIP3/TRIM34/SH3GLB1/RIPK2	15
Glomerular	GO:0019884	antigen processing and presentation of exogenous antigen	8/667	49/18870	0.000292376	0.006061759	0.005141231	HLA-E/B2M/PSME1/HLA-A/HLA-F/TAP2/CD74/IFI30	8
Glomerular	GO:0002449	lymphocyte mediated immunity	27/667	368/18870	0.000297568	0.006141103	0.005208525	HLA-B/HLA-C/HLA-E/B2M/SERPING1/HLA-A/HLA-F/BTN3A2/C1S/IRF7/C1R/TAP2/CD74/NDFIP1/BTN3A3/C1QBP/HLA-G/ICAM1/RSAD2/CD40/C3/NBN/C1RL/JAG1/MYD88/PARP3/TCIRG1	27
Glomerular	GO:0042274	ribosomal small subunit biogenesis	12/667	104/18870	0.000305402	0.006273991	0.005321233	RPS27/RPS28/RPL38/RPS15A/RPS15/RPS25/RPS13/RPS24/RPS23/RPS19/RPS12/RPS17	12
Glomerular	GO:0002695	negative regulation of leukocyte activation	18/667	202/18870	0.000309865	0.006336735	0.005374449	IRF1/HLA-F/TNFRSF14/IDO1/CD74/NDFIP1/HLA-G/CD274/FBXO7/PLA2G2A/PLA2G5/SFRP1/PARP3/SOCS1/LST1/PTPN2/ARG2/FN1	18
Glomerular	GO:0009199	ribonucleoside triphosphate metabolic process	16/667	168/18870	0.000313498	0.006382027	0.005412863	NDUFA1/NDUFA3/AK4/NDUFB1/NDUFB4/TSPO/NDUFA9/NDUFC1/GTPBP1/NDUFB7/SDHA/NDUFB3/NME4/AK3/ALDOA/NDUFA13	16
Glomerular	GO:0072529	pyrimidine-containing compound catabolic process	7/667	38/18870	0.000324167	0.006569486	0.005571855	APOBEC3G/APOBEC3F/APOBEC3C/DUT/NT5C/DPYD/TYMP	7
Glomerular	GO:0015986	proton motive force-driven ATP synthesis	10/667	76/18870	0.000331324	0.006684429	0.005669343	NDUFA1/NDUFA3/NDUFB1/NDUFB4/NDUFA9/NDUFC1/NDUFB7/SDHA/NDUFB3/NDUFA13	10
Glomerular	GO:0001914	regulation of T cell mediated cytotoxicity	8/667	50/18870	0.000337435	0.006747192	0.005722575	HLA-B/HLA-C/HLA-E/B2M/HLA-A/HLA-F/TAP2/HLA-G	8
Glomerular	GO:0061082	myeloid leukocyte cytokine production	8/667	50/18870	0.000337435	0.006747192	0.005722575	CD74/MIF/HLA-G/TLR3/NOD1/PYCARD/MYD88/RIPK2	8
Glomerular	GO:0051100	negative regulation of binding	13/667	121/18870	0.00035334	0.007033964	0.005965798	B2M/RALB/SP100/IFIT1/IFIT2/IFI16/JAK2/CARD16/HAND1/MITD1/NES/NFKBIA/HMGA2	13
Glomerular	GO:0010952	positive regulation of peptidase activity	16/667	170/18870	0.00035821	0.007099507	0.006021388	PSME1/PSME2/CASP1/PRELID1/IFI16/PMAIP1/MTCH1/STAT3/JAK2/NOD1/PYCARD/ARL6IP5/FAS/CASP8/NDUFA13/RIPK2	16
Glomerular	GO:0070229	negative regulation of lymphocyte apoptotic process	7/667	39/18870	0.00038317	0.007560881	0.006412699	IDO1/CD74/MIF/ADA/KIFAP3/FOXP1/ARG2	7
Glomerular	GO:0062208	positive regulation of pattern recognition receptor signaling pathway	9/667	64/18870	0.000395308	0.007766339	0.006586956	IFI35/DDX60/GBP2/SLC15A3/RSAD2/WDFY1/DHX58/MYD88/USP15	9
Glomerular	GO:0048144	fibroblast proliferation	12/667	107/18870	0.000397867	0.007782632	0.006600774	PARP10/CD74/IFI30/MIF/FTH1/PML/DDR2/RNASEH2B/SFRP1/BTC/AQP1/FN1	12
Glomerular	GO:0042509	regulation of tyrosine phosphorylation of STAT protein	10/667	78/18870	0.000410031	0.007985844	0.006773127	PARP14/PARP9/JAK2/CD40/IL15/HSF1/TNFRSF1A/IL6ST/SOCS1/PTPN2	10
Glomerular	GO:0000028	ribosomal small subunit assembly	5/667	19/18870	0.000418335	0.008047689	0.006825581	RPS27/RPS28/RPL38/RPS15/RPS19	5
Glomerular	GO:0035723	interleukin-15-mediated signaling pathway	4/667	11/18870	0.000418573	0.008047689	0.006825581	STAT3/IL15/IL15RA/STAT5A	4
Glomerular	GO:0071350	cellular response to interleukin-15	4/667	11/18870	0.000418573	0.008047689	0.006825581	STAT3/IL15/IL15RA/STAT5A	4
Glomerular	GO:0050867	positive regulation of cell activation	28/667	396/18870	0.000420647	0.008053149	0.006830212	HLA-E/B2M/HLA-A/HLA-F/TNFRSF14/TNFSF13B/CD74/MIF/HLA-G/CD274/JAK2/CD40/IL15/CD83/PYCARD/DDR2/MYD88/IL6ST/ADA/CD47/IL15RA/MAP3K8/SOCS1/PPP2R3C/ACTA2/SMARCD3/RIPK2/XBP1	28
Glomerular	GO:2000106	regulation of leukocyte apoptotic process	11/667	93/18870	0.00043481	0.008289035	0.007030276	IRF7/IDO1/PRELID1/CD74/MIF/CD274/ADA/KIFAP3/PRKD2/FOXP1/ARG2	11
Glomerular	GO:0051091	positive regulation of DNA-binding transcription factor activity	20/667	244/18870	0.000441643	0.00838376	0.007110616	TRIM22/RBCK1/EIF2AK2/TRIM21/PSMA6/TRIM25/STAT3/CD40/TRIM38/TRIM5/HSF1/CARD16/NOD1/PYCARD/DDR2/MYD88/TRADD/TRIM34/PRKD2/RIPK2	20
Glomerular	GO:0070936	protein K48-linked ubiquitination	9/667	65/18870	0.000444694	0.008398724	0.007123308	IFI27/NMI/DTX3L/UBE2D1/RBX1/RNF115/UBE2E2/UBE2D2/UBE2D3	9
Glomerular	GO:0002478	antigen processing and presentation of exogenous peptide antigen	7/667	40/18870	0.000450457	0.008398724	0.007123308	HLA-E/B2M/HLA-A/HLA-F/TAP2/CD74/IFI30	7
Glomerular	GO:0070232	regulation of T cell apoptotic process	7/667	40/18870	0.000450457	0.008398724	0.007123308	IDO1/PRELID1/CD274/ADA/KIFAP3/PRKD2/ARG2	7
Glomerular	GO:0009264	deoxyribonucleotide catabolic process	6/667	29/18870	0.000451765	0.008398724	0.007123308	SAMHD1/DUT/NT5C/ADA/DPYD/TYMP	6
Glomerular	GO:0046386	deoxyribose phosphate catabolic process	6/667	29/18870	0.000451765	0.008398724	0.007123308	SAMHD1/DUT/NT5C/ADA/DPYD/TYMP	6
Glomerular	GO:0007159	leukocyte cell-cell adhesion	29/667	419/18870	0.000473469	0.00876599	0.007434802	HLA-E/B2M/IRF1/HLA-A/TNFRSF14/TNFSF13B/IDO1/CD74/NDFIP1/HLA-G/CD274/ICAM1/JAK2/IL15/CD83/PLA2G2A/PYCARD/IL6ST/ADA/CD47/PLA2G5/MAP3K8/SOCS1/PTPN2/GOLPH3/ARG2/SMARCD3/RIPK2/XBP1	29
Glomerular	GO:2001236	regulation of extrinsic apoptotic signaling pathway	15/667	158/18870	0.00049404	0.00910937	0.007726037	IFI6/SP100/RBCK1/PDIA3/PMAIP1/ICAM1/PML/STRADB/PYCARD/CYLD/MCL1/SFRP1/SFRP2/ATF3/LTBR	15
Glomerular	GO:0048146	positive regulation of fibroblast proliferation	8/667	53/18870	0.000507601	0.009321213	0.007905709	CD74/MIF/PML/DDR2/RNASEH2B/BTC/AQP1/FN1	8
Glomerular	GO:1903037	regulation of leukocyte cell-cell adhesion	27/667	382/18870	0.000532462	0.009737993	0.008259198	HLA-E/B2M/IRF1/HLA-A/TNFRSF14/TNFSF13B/IDO1/CD74/NDFIP1/HLA-G/CD274/JAK2/IL15/CD83/PLA2G2A/PYCARD/IL6ST/ADA/CD47/PLA2G5/MAP3K8/SOCS1/PTPN2/ARG2/SMARCD3/RIPK2/XBP1	27
Glomerular	GO:0045953	negative regulation of natural killer cell mediated cytotoxicity	5/667	20/18870	0.000541663	0.009866158	0.0083679	HLA-B/HLA-E/HLA-A/HLA-F/HLA-G	5
Glomerular	GO:1901798	positive regulation of signal transduction by p53 class mediator	6/667	30/18870	0.000547996	0.009941274	0.008431609	RPL37/RPS15/PMAIP1/EIF5A/PML/RPL11	6
Glomerular	GO:0045619	regulation of lymphocyte differentiation	18/667	212/18870	0.000554113	0.010011857	0.008491473	IRF1/PRELID1/CD74/NDFIP1/HLA-G/FBXO7/IL15/CD83/ADA/ZEB1/IL15RA/SFRP1/SOCS1/PPP2R3C/PTPN2/SMARCD3/RIPK2/XBP1	18
Glomerular	GO:0045637	regulation of myeloid cell differentiation	18/667	213/18870	0.00058584	0.010542781	0.008941772	ISG15/B2M/STAT1/IRF7/CD74/NDFIP1/TLR3/CSF1/STAT3/HSF1/JAG1/SFRP1/CASP8/RB1/FOXP1/PTPN2/CUL4A/NFKBIA	18
Glomerular	GO:0009176	pyrimidine deoxyribonucleoside monophosphate metabolic process	4/667	12/18870	0.000610354	0.010768559	0.009133264	DUT/NT5C/DPYD/TYMP	4
Glomerular	GO:0010917	negative regulation of mitochondrial membrane potential	4/667	12/18870	0.000610354	0.010768559	0.009133264	PRELID1/PMAIP1/ARL6IP5/BNIP3	4
Glomerular	GO:0045837	negative regulation of membrane potential	4/667	12/18870	0.000610354	0.010768559	0.009133264	PRELID1/PMAIP1/ARL6IP5/BNIP3	4
Glomerular	GO:0070671	response to interleukin-12	4/667	12/18870	0.000610354	0.010768559	0.009133264	JAK2/CD47/P4HB/RIPK2	4
Glomerular	GO:0070672	response to interleukin-15	4/667	12/18870	0.000610354	0.010768559	0.009133264	STAT3/IL15/IL15RA/STAT5A	4
Glomerular	GO:0007260	tyrosine phosphorylation of STAT protein	10/667	82/18870	0.000614434	0.010798192	0.009158397	PARP14/PARP9/JAK2/CD40/IL15/HSF1/TNFRSF1A/IL6ST/SOCS1/PTPN2	10
Glomerular	GO:0051865	protein autoubiquitination	9/667	68/18870	0.000624117	0.010925684	0.009266528	RNF213/DTX3L/TRIM21/RNF10/RBX1/RNF115/RNF181/UBE2D2/UBE2D3	9
Glomerular	GO:0050870	positive regulation of T cell activation	20/667	251/18870	0.000632612	0.011002983	0.009332088	HLA-E/B2M/HLA-A/TNFRSF14/TNFSF13B/CD74/HLA-G/CD274/JAK2/IL15/CD83/PYCARD/IL6ST/ADA/CD47/MAP3K8/SOCS1/SMARCD3/RIPK2/XBP1	20
Glomerular	GO:0050671	positive regulation of lymphocyte proliferation	14/667	145/18870	0.000635869	0.011002983	0.009332088	HLA-E/HLA-A/TNFSF13B/CD74/MIF/CD274/JAK2/CD40/IL15/PYCARD/MYD88/IL6ST/ADA/RIPK2	14
Glomerular	GO:0062207	regulation of pattern recognition receptor signaling pathway	14/667	145/18870	0.000635869	0.011002983	0.009332088	IRF1/IFI35/DDX60/GBP2/IRF7/EIF2AK2/C1QBP/SLC15A3/RSAD2/WDFY1/DHX58/MYD88/USP15/OTUD4	14
Glomerular	GO:0009206	purine ribonucleoside triphosphate biosynthetic process	12/667	113/18870	0.000654812	0.011216519	0.009513198	NDUFA1/NDUFA3/NDUFB1/NDUFB4/NDUFA9/NDUFC1/NDUFB7/SDHA/NDUFB3/NME4/ALDOA/NDUFA13	12
Glomerular	GO:1901222	regulation of non-canonical NF-kappaB signal transduction	12/667	113/18870	0.000654812	0.011216519	0.009513198	IFI35/NMI/RBCK1/EIF2AK2/TRIM56/TLR3/NOD1/PYCARD/CYLD/TRADD/ADIPOR1/NFKBIA	12
Glomerular	GO:0002456	T cell mediated immunity	13/667	129/18870	0.000655689	0.011216519	0.009513198	HLA-B/HLA-C/HLA-E/B2M/HLA-A/HLA-F/BTN3A2/TAP2/BTN3A3/HLA-G/ICAM1/RSAD2/JAG1	13
Glomerular	GO:0002716	negative regulation of natural killer cell mediated immunity	5/667	21/18870	0.000690409	0.011721321	0.009941341	HLA-B/HLA-E/HLA-A/HLA-F/HLA-G	5
Glomerular	GO:2001185	regulation of CD8-positive, alpha-beta T cell activation	5/667	21/18870	0.000690409	0.011721321	0.009941341	HLA-E/IRF1/HLA-A/CD274/SOCS1	5
Glomerular	GO:0002711	positive regulation of T cell mediated immunity	9/667	69/18870	0.000695641	0.011721684	0.009941649	HLA-B/HLA-C/HLA-E/B2M/HLA-A/HLA-F/TAP2/HLA-G/RSAD2	9
Glomerular	GO:1901224	positive regulation of non-canonical NF-kappaB signal transduction	9/667	69/18870	0.000695641	0.011721684	0.009941649	IFI35/NMI/RBCK1/EIF2AK2/TRIM56/TLR3/NOD1/PYCARD/TRADD	9
Glomerular	GO:0009145	purine nucleoside triphosphate biosynthetic process	12/667	114/18870	0.000708855	0.011837247	0.010039662	NDUFA1/NDUFA3/NDUFB1/NDUFB4/NDUFA9/NDUFC1/NDUFB7/SDHA/NDUFB3/NME4/ALDOA/NDUFA13	12
Glomerular	GO:0006513	protein monoubiquitination	7/667	43/18870	0.000710393	0.011837247	0.010039662	TRIM21/TRIM56/PCGF5/TRIM25/RNF10/RBX1/UBE2D3	7
Glomerular	GO:0032735	positive regulation of interleukin-12 production	7/667	43/18870	0.000710393	0.011837247	0.010039662	IRF1/IDO1/HLA-G/TLR3/CD40/IRF8/RIPK2	7
Glomerular	GO:0072332	intrinsic apoptotic signaling pathway by p53 class mediator	10/667	84/18870	0.000744555	0.012360704	0.010483629	SHISA5/IFI16/CD74/MIF/PMAIP1/EIF5A/PML/PYCARD/USP15/RPL11	10
Glomerular	GO:0072527	pyrimidine-containing compound metabolic process	10/667	85/18870	0.000817656	0.013524395	0.011470604	APOBEC3G/APOBEC3F/CMPK2/APOBEC3C/DUT/NT5C/NME4/AK3/DPYD/TYMP	10
Glomerular	GO:0046634	regulation of alpha-beta T cell activation	12/667	116/18870	0.000828184	0.013648358	0.011575741	HLA-E/IRF1/HLA-A/TNFRSF14/NDFIP1/CD274/JAK2/CD83/ADA/SOCS1/ARG2/RIPK2	12
Glomerular	GO:0043331	response to dsRNA	8/667	57/18870	0.00083617	0.013729674	0.011644709	RALB/IFIT1/IFIH1/PMAIP1/TLR3/IRF3/NFKBIA/RIPK2	8
Glomerular	GO:0009133	nucleoside diphosphate biosynthetic process	4/667	13/18870	0.000857072	0.0140217	0.011892388	GUK1/AK4/CMPK2/AK3	4
Glomerular	GO:0048872	homeostasis of number of cells	23/667	316/18870	0.000905558	0.014761256	0.012519637	ISG15/B2M/STAT1/TNFSF13B/CD74/MIF/BPGM/ADAR/PMAIP1/CSF1/STAT3/JAK2/RPS24/PLA2G2A/RPS19/ADA/RPS17/FAS/TCIRG1/RB1/PPP2R3C/VEGFA/PTPN2	23
Glomerular	GO:1903715	regulation of aerobic respiration	6/667	33/18870	0.000934216	0.015164997	0.012862066	COX7A2/AK4/UQCC2/BNIP3/PPIF/ISCU	6
Glomerular	GO:0070231	T cell apoptotic process	8/667	58/18870	0.000940439	0.015164997	0.012862066	IDO1/PRELID1/CD274/ADA/KIFAP3/FAS/PRKD2/ARG2	8
Glomerular	GO:0070534	protein K63-linked ubiquitination	8/667	58/18870	0.000940439	0.015164997	0.012862066	RNF213/PARP10/TRIM21/TRIM56/TRIM5/RNF115/UBE2E2/RIPK2	8
Glomerular	GO:0062197	cellular response to chemical stress	23/667	317/18870	0.000944832	0.015181418	0.012875993	IL18BP/CASP1/TRIM21/TPM1/VRK2/ZNF580/HSF1/TSPO/PYCARD/DDR2/NCOA7/ROMO1/ARL6IP5/FAS/MAP1LC3A/USP15/RBX1/DNAJA1/BNIP3/PEX10/FOXP1/PPIF/AQP1	23
Glomerular	GO:0032722	positive regulation of chemokine production	9/667	72/18870	0.000951285	0.015230713	0.012917803	CD74/EIF2AK2/MIF/OAS1/TLR3/OAS3/PYCARD/MYD88/RIPK2	9
Glomerular	GO:0006754	ATP biosynthetic process	11/667	102/18870	0.00095488	0.015234062	0.012920643	NDUFA1/NDUFA3/NDUFB1/NDUFB4/NDUFA9/NDUFC1/NDUFB7/SDHA/NDUFB3/ALDOA/NDUFA13	11
Glomerular	GO:0032088	negative regulation of NF-kappaB transcription factor activity	10/667	87/18870	0.000981594	0.015604918	0.013235182	NLRC5/RBCK1/PARP10/TRIM21/COMMD6/PYCARD/CYLD/ANXA4/COMMD7/NFKBIA	10
Glomerular	GO:0006457	protein folding	18/667	223/18870	0.000999297	0.015774866	0.013379321	B2M/CD74/PDIA3/ERP27/CRTAP/FKBP11/ERP44/FKBP9/DNAJA1/PPIB/FKBP4/HSPB1/DNAJC1/PDIA6/P4HB/PPIF/P3H1/BAG1	18
Glomerular	GO:0050866	negative regulation of cell activation	18/667	223/18870	0.000999297	0.015774866	0.013379321	IRF1/HLA-F/TNFRSF14/IDO1/CD74/NDFIP1/HLA-G/CD274/FBXO7/PLA2G2A/PLA2G5/SFRP1/PARP3/SOCS1/LST1/PTPN2/ARG2/FN1	18
Glomerular	GO:0009201	ribonucleoside triphosphate biosynthetic process	12/667	119/18870	0.001038288	0.016165564	0.013710689	NDUFA1/NDUFA3/NDUFB1/NDUFB4/NDUFA9/NDUFC1/NDUFB7/SDHA/NDUFB3/NME4/ALDOA/NDUFA13	12
Glomerular	GO:0032609	type II interferon production	12/667	119/18870	0.001038288	0.016165564	0.013710689	ISG15/HLA-A/BTN3A2/BTN3A1/C1QBP/CD274/TLR3/JAK2/IRF8/PYCARD/CD47/RIPK2	12
Glomerular	GO:0032649	regulation of type II interferon production	12/667	119/18870	0.001038288	0.016165564	0.013710689	ISG15/HLA-A/BTN3A2/BTN3A1/C1QBP/CD274/TLR3/JAK2/IRF8/PYCARD/CD47/RIPK2	12
Glomerular	GO:0006605	protein targeting	24/667	339/18870	0.001038419	0.016165564	0.013710689	SEC61G/RTP4/UBL5/FBXO7/MTCH1/TOMM7/UBE2J2/TCAF2/TSPO/ZDHHC24/ROMO1/SEC61B/SCARB2/VPS13C/VPS4A/YWHAG/PEX10/TRAM1/PXK/UBE2D3/SH3GLB1/NDUFA13/SEC62/RPL11	24
Glomerular	GO:0031638	zymogen activation	8/667	59/18870	0.001054865	0.016308714	0.0138321	C1R/IFI16/PLAT/C1RL/CASP8/S100A10/PGK1/RIPK2	8
Glomerular	GO:2000107	negative regulation of leukocyte apoptotic process	8/667	59/18870	0.001054865	0.016308714	0.0138321	IRF7/IDO1/CD74/MIF/ADA/KIFAP3/FOXP1/ARG2	8
Glomerular	GO:0002696	positive regulation of leukocyte activation	26/667	380/18870	0.001075994	0.016477667	0.013975396	HLA-E/B2M/HLA-A/HLA-F/TNFRSF14/TNFSF13B/CD74/MIF/HLA-G/CD274/JAK2/CD40/IL15/CD83/PYCARD/MYD88/IL6ST/ADA/CD47/IL15RA/MAP3K8/SOCS1/PPP2R3C/SMARCD3/RIPK2/XBP1	26
Glomerular	GO:0051098	regulation of binding	20/667	262/18870	0.001076309	0.016477667	0.013975396	B2M/RALB/SP100/IFIT1/PARP9/DTX3L/IFIT2/IFI16/TRIM21/JAK2/CARD16/HAND1/MITD1/CLIC2/RB1/NES/NFKBIA/RIPK2/HMGA2/RPL11	20
Glomerular	GO:0071359	cellular response to dsRNA	5/667	23/18870	0.00107678	0.016477667	0.013975396	RALB/IFIT1/IFIH1/TLR3/IRF3	5
Glomerular	GO:0032642	regulation of chemokine production	11/667	104/18870	0.001122077	0.017112623	0.014513929	CD74/EIF2AK2/MIF/OAS1/TLR3/OAS3/PYCARD/MYD88/FOXP1/ARG2/RIPK2	11
Glomerular	GO:0046034	ATP metabolic process	13/667	137/18870	0.0011519	0.01737819	0.014739167	NDUFA1/NDUFA3/AK4/NDUFB1/NDUFB4/TSPO/NDUFA9/NDUFC1/NDUFB7/SDHA/NDUFB3/ALDOA/NDUFA13	13
Glomerular	GO:0006122	mitochondrial electron transport, ubiquinol to cytochrome c	4/667	14/18870	0.001166529	0.01737819	0.014739167	CYC1/UQCR11/UQCRQ/UQCR10	4
Glomerular	GO:0009159	deoxyribonucleoside monophosphate catabolic process	4/667	14/18870	0.001166529	0.01737819	0.014739167	NT5C/ADA/DPYD/TYMP	4
Glomerular	GO:0046598	positive regulation of viral entry into host cell	4/667	14/18870	0.001166529	0.01737819	0.014739167	CD74/TRIM21/TRIM38/P4HB	4
Glomerular	GO:0060330	regulation of response to type II interferon	4/667	14/18870	0.001166529	0.01737819	0.014739167	PARP14/PARP9/NLRC5/PTPN2	4
Glomerular	GO:0060334	regulation of type II interferon-mediated signaling pathway	4/667	14/18870	0.001166529	0.01737819	0.014739167	PARP14/PARP9/NLRC5/PTPN2	4
Glomerular	GO:0075294	positive regulation by symbiont of entry into host	4/667	14/18870	0.001166529	0.01737819	0.014739167	CD74/TRIM21/TRIM38/P4HB	4
Glomerular	GO:0001913	T cell mediated cytotoxicity	8/667	60/18870	0.001180146	0.017408115	0.014764548	HLA-B/HLA-C/HLA-E/B2M/HLA-A/HLA-F/TAP2/HLA-G	8
Glomerular	GO:0010803	regulation of tumor necrosis factor-mediated signaling pathway	8/667	60/18870	0.001180146	0.017408115	0.014764548	CASP1/SPPL2A/CARD16/TNFRSF1A/PYCARD/CYLD/CASP8/PTPN2	8
Glomerular	GO:0097300	programmed necrotic cell death	8/667	60/18870	0.001180146	0.017408115	0.014764548	RBCK1/TLR3/TSPO/CYLD/FAS/CASP8/IRF3/PPIF	8
Glomerular	GO:0032602	chemokine production	11/667	105/18870	0.001214304	0.01785345	0.015142255	CD74/EIF2AK2/MIF/OAS1/TLR3/OAS3/PYCARD/MYD88/FOXP1/ARG2/RIPK2	11
Glomerular	GO:0030224	monocyte differentiation	6/667	35/18870	0.001289535	0.018836423	0.015975956	IRF7/IFI16/CD74/CSF1/VEGFA/FOXP1	6
Glomerular	GO:0043392	negative regulation of DNA binding	6/667	35/18870	0.001289535	0.018836423	0.015975956	SP100/IFI16/JAK2/HAND1/NFKBIA/HMGA2	6
Glomerular	GO:0006213	pyrimidine nucleoside metabolic process	5/667	24/18870	0.001320986	0.019048451	0.016155786	APOBEC3G/APOBEC3F/APOBEC3C/DPYD/TYMP	5
Glomerular	GO:0009162	deoxyribonucleoside monophosphate metabolic process	5/667	24/18870	0.001320986	0.019048451	0.016155786	DUT/NT5C/ADA/DPYD/TYMP	5
Glomerular	GO:0009219	pyrimidine deoxyribonucleotide metabolic process	5/667	24/18870	0.001320986	0.019048451	0.016155786	CMPK2/DUT/NT5C/DPYD/TYMP	5
Glomerular	GO:1903902	positive regulation of viral life cycle	5/667	24/18870	0.001320986	0.019048451	0.016155786	CD74/TRIM21/TRIM38/VPS4A/P4HB	5
Glomerular	GO:0034101	erythrocyte homeostasis	13/667	140/18870	0.00140492	0.020194036	0.017127404	ISG15/B2M/STAT1/BPGM/ADAR/STAT3/JAK2/RPS24/RPS19/RPS17/RB1/VEGFA/PTPN2	13
Glomerular	GO:0002761	regulation of myeloid leukocyte differentiation	12/667	124/18870	0.001486011	0.021273638	0.018043059	IRF7/CD74/NDFIP1/TLR3/CSF1/HSF1/SFRP1/CASP8/RB1/FOXP1/PTPN2/CUL4A	12
Glomerular	GO:0050730	regulation of peptidyl-tyrosine phosphorylation	18/667	231/18870	0.001489486	0.021273638	0.018043059	PARP14/TNFRSF14/PARP9/CD74/MIF/MVP/JAK2/CD40/IL15/HSF1/TNFRSF1A/IL6ST/SFRP1/SFRP2/SOCS1/VEGFA/PTPN2/RIPK2	18
Glomerular	GO:0009123	nucleoside monophosphate metabolic process	9/667	77/18870	0.00154272	0.02189495	0.01857002	GUK1/AK4/CMPK2/DUT/NT5C/ADA/AK3/DPYD/TYMP	9
Glomerular	GO:0032729	positive regulation of type II interferon production	9/667	77/18870	0.00154272	0.02189495	0.01857002	ISG15/HLA-A/BTN3A2/BTN3A1/TLR3/JAK2/IRF8/PYCARD/RIPK2	9
Glomerular	GO:0043330	response to exogenous dsRNA	7/667	49/18870	0.001577284	0.022245136	0.018867028	RALB/IFIT1/IFIH1/TLR3/IRF3/NFKBIA/RIPK2	7
Glomerular	GO:0043457	regulation of cellular respiration	7/667	49/18870	0.001577284	0.022245136	0.018867028	PRELID1/COX7A2/AK4/UQCC2/BNIP3/PPIF/ISCU	7
Glomerular	GO:0009164	nucleoside catabolic process	5/667	25/18870	0.00160374	0.022477334	0.019063964	APOBEC3G/APOBEC3F/APOBEC3C/ADA/DPYD	5
Glomerular	GO:0045649	regulation of macrophage differentiation	5/667	25/18870	0.00160374	0.022477334	0.019063964	CSF1/HSF1/CASP8/RB1/PTPN2	5
Glomerular	GO:0032757	positive regulation of interleukin-8 production	8/667	63/18870	0.001628465	0.022752991	0.01929776	CD74/TLR3/STAT3/ZNF580/NOD1/PYCARD/MYD88/PRKD2	8
Glomerular	GO:0039531	regulation of viral-induced cytoplasmic pattern recognition receptor signaling pathway	10/667	93/18870	0.00164147	0.022863692	0.01939165	DDX60/GBP2/EIF2AK2/C1QBP/SLC15A3/RSAD2/WDFY1/DHX58/MYD88/USP15	10
Glomerular	GO:0048524	positive regulation of viral process	8/667	64/18870	0.00180463	0.025058736	0.021253359	IFIT1/CD74/TRIM21/ADAR/TRIM38/PKN2/VPS4A/P4HB	8
Glomerular	GO:0071347	cellular response to interleukin-1	11/667	111/18870	0.001907697	0.026372154	0.022367323	GBP1/GBP2/GBP3/CD40/VRK2/PYCARD/MYD88/CD47/SFRP1/OTUD4/NFKBIA	11
Glomerular	GO:1903039	positive regulation of leukocyte cell-cell adhesion	20/667	275/18870	0.001922135	0.026372154	0.022367323	HLA-E/B2M/HLA-A/TNFRSF14/TNFSF13B/CD74/HLA-G/CD274/JAK2/IL15/CD83/PYCARD/IL6ST/ADA/CD47/MAP3K8/SOCS1/SMARCD3/RIPK2/XBP1	20
Glomerular	GO:0001911	negative regulation of leukocyte mediated cytotoxicity	5/667	26/18870	0.001928526	0.026372154	0.022367323	HLA-B/HLA-E/HLA-A/HLA-F/HLA-G	5
Glomerular	GO:0009435	NAD biosynthetic process	5/667	26/18870	0.001928526	0.026372154	0.022367323	PARP9/IDO1/PARP10/NNMT/NAMPT	5
Glomerular	GO:0032816	positive regulation of natural killer cell activation	5/667	26/18870	0.001928526	0.026372154	0.022367323	HLA-E/HLA-F/JAK2/IL15/IL15RA	5
Glomerular	GO:0002520	immune system development	16/667	199/18870	0.001940292	0.026452644	0.02243559	HLA-B/HLA-E/SAMHD1/IDO1/NDFIP1/HLA-G/ADAR/CD274/CD40/IL15/NBN/ADA/PARP3/PPP2R3C/LMO4/LTBR	16
Glomerular	GO:0043281	regulation of cysteine-type endopeptidase activity involved in apoptotic process	14/667	163/18870	0.001974574	0.02668571	0.022633264	IFI6/CASP1/PMAIP1/MTCH1/JAK2/CARD16/NOD1/PYCARD/ARL6IP5/FAS/CASP8/VEGFA/NDUFA13/AQP1	14
Glomerular	GO:0002903	negative regulation of B cell apoptotic process	4/667	16/18870	0.002004839	0.02668571	0.022633264	CD74/MIF/ADA/FOXP1	4
Glomerular	GO:0009151	purine deoxyribonucleotide metabolic process	4/667	16/18870	0.002004839	0.02668571	0.022633264	GUK1/SAMHD1/NT5C/ADA	4
Glomerular	GO:0044790	suppression of viral release by host	4/667	16/18870	0.002004839	0.02668571	0.022633264	TRIM21/PML/TRIM25/TRIM5	4
Glomerular	GO:0045651	positive regulation of macrophage differentiation	4/667	16/18870	0.002004839	0.02668571	0.022633264	CSF1/HSF1/CASP8/RB1	4
Glomerular	GO:0045869	negative regulation of single stranded viral RNA replication via double stranded DNA intermediate	4/667	16/18870	0.002004839	0.02668571	0.022633264	APOBEC3G/APOBEC3F/APOBEC3C/HMGA2	4
Glomerular	GO:0046135	pyrimidine nucleoside catabolic process	4/667	16/18870	0.002004839	0.02668571	0.022633264	APOBEC3G/APOBEC3F/APOBEC3C/DPYD	4
Glomerular	GO:0046642	negative regulation of alpha-beta T cell proliferation	4/667	16/18870	0.002004839	0.02668571	0.022633264	TNFRSF14/NDFIP1/CD274/ARG2	4
Glomerular	GO:2001056	positive regulation of cysteine-type endopeptidase activity	12/667	129/18870	0.002082164	0.027633209	0.023436877	CASP1/IFI16/PMAIP1/MTCH1/JAK2/NOD1/PYCARD/ARL6IP5/FAS/CASP8/NDUFA13/RIPK2	12
Glomerular	GO:0042531	positive regulation of tyrosine phosphorylation of STAT protein	8/667	66/18870	0.002201906	0.029136402	0.024711797	PARP14/PARP9/JAK2/CD40/IL15/HSF1/TNFRSF1A/IL6ST	8
Glomerular	GO:1901874	negative regulation of post-translational protein modification	10/667	97/18870	0.002253656	0.029733715	0.025218403	ISG15/DTX3L/PARP10/TRIM21/CRTAP/TSPO/HMG20B/DNAJA1/P3H1/RPL11	10
Glomerular	GO:0039529	RIG-I signaling pathway	5/667	27/18870	0.00229888	0.030241701	0.025649247	DDX60/C1QBP/OAS3/DHX58/USP15	5
Glomerular	GO:2001243	negative regulation of intrinsic apoptotic signaling pathway	11/667	114/18870	0.002359336	0.030946512	0.026247027	CD74/MIF/FBXO7/GRINA/DNAJA1/SFRP2/HSPB1/ACKR3/PPIF/NDUFA13/XBP1	11
Glomerular	GO:0070585	protein localization to mitochondrion	12/667	131/18870	0.00236975	0.030977649	0.026273435	ISG15/UBL5/FBXO7/MTCH1/TOMM7/UBE2J2/TSPO/ROMO1/DNAJA1/UBE2D3/SH3GLB1/NDUFA13	12
Glomerular	GO:0002274	myeloid leukocyte activation	18/667	241/18870	0.002375481	0.030977649	0.026273435	IFI35/PLSCR1/NMI/CD74/MIF/TLR3/BATF2/CSF1/JAK2/IL15/PLA2G2A/PYCARD/MYD88/IFNGR2/FOXP1/LTBR/FN1/UBD	18
Glomerular	GO:0002443	leukocyte mediated immunity	29/667	466/18870	0.002419322	0.031437399	0.026663368	HLA-B/HLA-C/HLA-E/B2M/SERPING1/HLA-A/BST2/HLA-F/BTN3A2/C1S/IRF7/C1R/TAP2/CD74/NDFIP1/BTN3A3/C1QBP/HLA-G/ICAM1/TLR3/RSAD2/CD40/C3/NBN/C1RL/JAG1/MYD88/PARP3/TCIRG1	29
Glomerular	GO:0071806	protein transmembrane transport	8/667	67/18870	0.002424712	0.031437399	0.026663368	SEC61G/TOMM7/ROMO1/SEC61B/MCL1/PEX10/TRAM1/SEC62	8
Glomerular	GO:1902107	positive regulation of leukocyte differentiation	15/667	185/18870	0.002442001	0.031480119	0.026699602	CD74/HLA-G/CSF1/IL15/CD83/HSF1/ADA/IL15RA/CASP8/SOCS1/RB1/PPP2R3C/SMARCD3/RIPK2/XBP1	15
Glomerular	GO:1903708	positive regulation of hemopoiesis	15/667	185/18870	0.002442001	0.031480119	0.026699602	CD74/HLA-G/CSF1/IL15/CD83/HSF1/ADA/IL15RA/CASP8/SOCS1/RB1/PPP2R3C/SMARCD3/RIPK2/XBP1	15
Glomerular	GO:2001234	negative regulation of apoptotic signaling pathway	18/667	243/18870	0.002597424	0.033388026	0.028317777	IFI6/PRELID1/CD74/MIF/FBXO7/ICAM1/STRADB/MAZ/MCL1/GRINA/DNAJA1/SFRP2/RB1/HSPB1/ACKR3/PPIF/NDUFA13/XBP1	18
Glomerular	GO:0010742	macrophage derived foam cell differentiation	6/667	40/18870	0.002626491	0.033569839	0.02847198	STAT1/CSF1/PLA2G2A/SOAT1/PLA2G5/NFKBIA	6
Glomerular	GO:0018208	peptidyl-proline modification	6/667	40/18870	0.002626491	0.033569839	0.02847198	CRTAP/PPIB/FKBP4/P4HB/PPIF/P4HA1	6
Glomerular	GO:0050868	negative regulation of T cell activation	12/667	133/18870	0.002688932	0.034270555	0.029066287	IRF1/TNFRSF14/IDO1/CD74/NDFIP1/HLA-G/CD274/PLA2G2A/PLA2G5/SOCS1/PTPN2/ARG2	12
Glomerular	GO:0019359	nicotinamide nucleotide biosynthetic process	5/667	28/18870	0.002718369	0.034353774	0.029136868	PARP9/IDO1/PARP10/NNMT/NAMPT	5
Glomerular	GO:0019363	pyridine nucleotide biosynthetic process	5/667	28/18870	0.002718369	0.034353774	0.029136868	PARP9/IDO1/PARP10/NNMT/NAMPT	5
Glomerular	GO:0070423	nucleotide-binding oligomerization domain containing signaling pathway	5/667	28/18870	0.002718369	0.034353774	0.029136868	SLC15A3/NOD1/CYLD/NFKBIA/RIPK2	5
Glomerular	GO:0006364	rRNA processing	17/667	225/18870	0.002749046	0.034644145	0.029383144	RPS27/ISG20/RPS28/RPL35/RPL35A/RPS15/EIF4A3/RPS25/RPL27/RPS24/RPS19/PIN4/RPS17/RPP25/DDX18/NOP10/RPL11	17
Glomerular	GO:0016072	rRNA metabolic process	19/667	264/18870	0.002768829	0.034795985	0.029511926	RPS27/ISG20/RPS28/RPL35/RPL35A/RPS15/EIF4A3/RPS25/XRN1/RPL27/GTF3A/RPS24/RPS19/PIN4/RPS17/RPP25/DDX18/NOP10/RPL11	19
Glomerular	GO:0006220	pyrimidine nucleotide metabolic process	7/667	54/18870	0.002793724	0.035011046	0.029694328	CMPK2/DUT/NT5C/NME4/AK3/DPYD/TYMP	7
Glomerular	GO:0022407	regulation of cell-cell adhesion	30/667	493/18870	0.002864257	0.03579526	0.030359452	HLA-E/B2M/IRF1/HLA-A/TNFRSF14/TNFSF13B/IDO1/CD74/NDFIP1/HLA-G/CD274/JAK2/IL15/CD83/PLA2G2A/JAG1/PYCARD/IL6ST/ADA/CD47/KIFAP3/PLA2G5/MAP3K8/SOCS1/VEGFA/PTPN2/ARG2/SMARCD3/RIPK2/XBP1	30
Glomerular	GO:0030098	lymphocyte differentiation	27/667	429/18870	0.002878324	0.035871416	0.030424043	B2M/IRF1/TNFSF13B/PRELID1/CD74/NDFIP1/HLA-G/FBXO7/RSAD2/STAT3/IRF8/IL15/CD83/KLF6/ADA/ZEB1/IL15RA/SFRP1/TCIRG1/SOCS1/PPP2R3C/FOXP1/PTPN2/SMARCD3/CMTM7/RIPK2/XBP1	27
Glomerular	GO:0001912	positive regulation of leukocyte mediated cytotoxicity	8/667	69/18870	0.00292304	0.036227981	0.030726461	HLA-B/HLA-C/HLA-E/B2M/HLA-A/HLA-F/TAP2/HLA-G	8
Glomerular	GO:0002704	negative regulation of leukocyte mediated immunity	8/667	69/18870	0.00292304	0.036227981	0.030726461	HLA-B/HLA-E/HLA-A/BST2/HLA-F/NDFIP1/HLA-G/PARP3	8
Glomerular	GO:0090077	foam cell differentiation	6/667	41/18870	0.002986431	0.036911955	0.031306568	STAT1/CSF1/PLA2G2A/SOAT1/PLA2G5/NFKBIA	6
Glomerular	GO:0019724	B cell mediated immunity	16/667	208/18870	0.00302669	0.037307065	0.031641677	HLA-E/SERPING1/C1S/IRF7/C1R/CD74/NDFIP1/C1QBP/HLA-G/CD40/C3/NBN/C1RL/MYD88/PARP3/TCIRG1	16
Glomerular	GO:0032755	positive regulation of interleukin-6 production	10/667	101/18870	0.003037197	0.037334293	0.031664771	CD74/IFIH1/TLR3/STAT3/IL17RC/NOD1/PYCARD/MYD88/RIPK2/XBP1	10
Glomerular	GO:0009116	nucleoside metabolic process	7/667	55/18870	0.003105557	0.037864234	0.032114236	APOBEC3G/APOBEC3F/APOBEC3C/ADA/NME4/DPYD/TYMP	7
Glomerular	GO:0034142	toll-like receptor 4 signaling pathway	7/667	55/18870	0.003105557	0.037864234	0.032114236	IFI35/NMI/OAS1/WDFY1/MYD88/NFKBIA/RIPK2	7
Glomerular	GO:0065002	intracellular protein transmembrane transport	7/667	55/18870	0.003105557	0.037864234	0.032114236	SEC61G/TOMM7/ROMO1/SEC61B/PEX10/TRAM1/SEC62	7
Glomerular	GO:0009125	nucleoside monophosphate catabolic process	4/667	18/18870	0.003186683	0.038075365	0.032293305	NT5C/ADA/DPYD/TYMP	4
Glomerular	GO:0061952	midbody abscission	4/667	18/18870	0.003186683	0.038075365	0.032293305	CHMP5/MITD1/VPS4A/VPS4B	4
Glomerular	GO:0071243	cellular response to arsenic-containing substance	4/667	18/18870	0.003186683	0.038075365	0.032293305	HSF1/GSTO1/PPIF/UROS	4
Glomerular	GO:0001778	plasma membrane repair	5/667	29/18870	0.003190579	0.038075365	0.032293305	CASP7/CHMP5/VPS4A/S100A10/VPS4B	5
Glomerular	GO:0031342	negative regulation of cell killing	5/667	29/18870	0.003190579	0.038075365	0.032293305	HLA-B/HLA-E/HLA-A/HLA-F/HLA-G	5
Glomerular	GO:0034656	nucleobase-containing small molecule catabolic process	5/667	29/18870	0.003190579	0.038075365	0.032293305	APOBEC3G/APOBEC3F/APOBEC3C/ADA/DPYD	5
Glomerular	GO:0035872	nucleotide-binding domain, leucine rich repeat containing receptor signaling pathway	5/667	29/18870	0.003190579	0.038075365	0.032293305	SLC15A3/NOD1/CYLD/NFKBIA/RIPK2	5
Glomerular	GO:0036037	CD8-positive, alpha-beta T cell activation	5/667	29/18870	0.003190579	0.038075365	0.032293305	HLA-E/IRF1/HLA-A/CD274/SOCS1	5
Glomerular	GO:0045765	regulation of angiogenesis	23/667	349/18870	0.003260493	0.038740501	0.032857434	STAT1/SP100/HLA-G/ERAP1/TLR3/PML/STAT3/CD40/C3/CXCL10/SFRP1/SERPINF1/PGK1/SFRP2/HSPB1/VEGFA/EPN1/PRKD2/CHRNA7/BTG1/AQP1/HMGA2/XBP1	23
Glomerular	GO:0008630	intrinsic apoptotic signaling pathway in response to DNA damage	10/667	102/18870	0.003263536	0.038740501	0.032857434	SHISA5/IFI16/CD74/MIF/PML/TNFRSF1A/PYCARD/MCL1/SFRP2/ACKR3	10
Glomerular	GO:0008625	extrinsic apoptotic signaling pathway via death domain receptors	9/667	86/18870	0.003324168	0.039356396	0.0333798	SP100/PMAIP1/ICAM1/TNFRSF1A/SFRP1/CASP8/SFRP2/TRADD/ATF3	9
Glomerular	GO:0045862	positive regulation of proteolysis	23/667	350/18870	0.00337738	0.039831121	0.033782434	PSME1/PSME2/CASP1/PRELID1/IFI16/NUB1/PMAIP1/MTCH1/STAT3/JAK2/NOD1/RNF144B/PYCARD/ARL6IP5/FAS/CASP8/RBX1/S100A10/RNF19A/RNF217/NDUFA13/FBXW11/RIPK2	23
Glomerular	GO:0006958	complement activation, classical pathway	6/667	42/18870	0.003381971	0.039831121	0.033782434	SERPING1/C1S/C1R/C1QBP/C3/C1RL	6
Glomerular	GO:0002262	myeloid cell homeostasis	14/667	173/18870	0.003412842	0.040089752	0.03400179	ISG15/B2M/STAT1/BPGM/ADAR/CSF1/STAT3/JAK2/RPS24/RPS19/RPS17/RB1/VEGFA/PTPN2	14
Glomerular	GO:0001836	release of cytochrome c from mitochondria	7/667	56/18870	0.003443296	0.040342158	0.034215866	IFI6/PRELID1/PMAIP1/PYCARD/MCL1/BNIP3/PPIF	7
Glomerular	GO:1901655	cellular response to ketone	10/667	103/18870	0.003503089	0.040936095	0.034719609	XRN1/JAK2/TNC/FDX1/PTGFR/SFRP1/SERPINF1/GOLPH3/NR3C1/AQP1	10
Glomerular	GO:0031400	negative regulation of protein modification process	27/667	437/18870	0.003699882	0.043123755	0.036575054	ISG15/PARP14/DTX3L/PARP10/TRIM21/ADAR/MVP/CRTAP/CALM3/TSPO/HMG20B/PYCARD/NCOA7/SLIT2/AIDA/SFRP1/DNAJA1/YWHAG/SFRP2/SOCS1/RB1/HSPB1/CHRNA7/PTPN2/P3H1/IGFBP3/RPL11	27
Glomerular	GO:0002507	tolerance induction	5/667	30/18870	0.003719095	0.043124248	0.036575472	HLA-B/HLA-E/IDO1/HLA-G/CD274	5
Glomerular	GO:0039694	viral RNA genome replication	5/667	30/18870	0.003719095	0.043124248	0.036575472	PCBP2/APOBEC3G/APOBEC3F/APOBEC3C/HMGA2	5
Glomerular	GO:0072331	signal transduction by p53 class mediator	14/667	175/18870	0.003784079	0.043764969	0.037118895	SP100/SHISA5/RPL37/IFI16/CD74/MIF/RPS15/PMAIP1/EIF5A/PML/NBN/PYCARD/USP15/RPL11	14
Glomerular	GO:0042130	negative regulation of T cell proliferation	8/667	72/18870	0.003816022	0.043856072	0.037196163	TNFRSF14/IDO1/NDFIP1/HLA-G/CD274/PLA2G2A/PLA2G5/ARG2	8
Glomerular	GO:0009152	purine ribonucleotide biosynthetic process	16/667	213/18870	0.0038212	0.043856072	0.037196163	NDUFA1/NDUFA3/AK4/NDUFB1/NDUFB4/NDUFA9/ADA/NDUFC1/NDUFB7/SDHA/NDUFB3/NME4/AK3/ALDOA/ACSL5/NDUFA13	16
Glomerular	GO:0009612	response to mechanical stimulus	16/667	213/18870	0.0038212	0.043856072	0.037196163	STAT1/IRF1/CASP1/TLR3/CD40/CXCL10/TNC/TNFRSF1A/DDR2/MYD88/FAS/CASP8/BNIP3/LTBR/AQP1/NFKBIA	16
Glomerular	GO:1901342	regulation of vasculature development	23/667	354/18870	0.003880771	0.044324349	0.037593329	STAT1/SP100/HLA-G/ERAP1/TLR3/PML/STAT3/CD40/C3/CXCL10/SFRP1/SERPINF1/PGK1/SFRP2/HSPB1/VEGFA/EPN1/PRKD2/CHRNA7/BTG1/AQP1/HMGA2/XBP1	23
Glomerular	GO:0050672	negative regulation of lymphocyte proliferation	9/667	88/18870	0.003881706	0.044324349	0.037593329	TNFRSF14/IDO1/NDFIP1/HLA-G/CD274/PLA2G2A/PLA2G5/LST1/ARG2	9
Glomerular	GO:0009223	pyrimidine deoxyribonucleotide catabolic process	4/667	19/18870	0.003924909	0.044479007	0.0377245	DUT/NT5C/DPYD/TYMP	4
Glomerular	GO:0016553	base conversion or substitution editing	4/667	19/18870	0.003924909	0.044479007	0.0377245	ADAR/APOBEC3G/APOBEC3F/APOBEC3C	4
Glomerular	GO:0045091	regulation of single stranded viral RNA replication via double stranded DNA intermediate	4/667	19/18870	0.003924909	0.044479007	0.0377245	APOBEC3G/APOBEC3F/APOBEC3C/HMGA2	4
Glomerular	GO:0010506	regulation of autophagy	23/667	355/18870	0.004015994	0.045396876	0.038502983	RALB/TRIM22/OPTN/IFI16/TRIM21/FBXO7/CALCOCO2/STAT3/TRIM38/TRIM5/NOD1/TSPO/PYCARD/PLEKHF1/MCL1/VPS13C/SPTLC2/BNIP3/TRIM34/HSPB1/FEZ2/SH3GLB1/RIPK2	23
Glomerular	GO:0002440	production of molecular mediator of immune response	21/667	314/18870	0.004065144	0.045837298	0.038876524	HLA-E/B2M/HLA-A/BST2/HLA-F/TNFRSF14/SAMHD1/CD74/MIF/NDFIP1/HLA-G/TLR3/RSAD2/CD40/NBN/NOD1/PYCARD/MYD88/PARP3/RIPK2/XBP1	21
Glomerular	GO:0070555	response to interleukin-1	12/667	140/18870	0.004091806	0.046022587	0.039033675	GBP1/GBP2/GBP3/CD40/VRK2/PYCARD/MYD88/CD47/SFRP1/OTUD4/NFKBIA/RIPK2	12
Glomerular	GO:0032945	negative regulation of mononuclear cell proliferation	9/667	89/18870	0.004186601	0.046677632	0.039589246	TNFRSF14/IDO1/NDFIP1/HLA-G/CD274/PLA2G2A/PLA2G5/LST1/ARG2	9
Glomerular	GO:0034620	cellular response to unfolded protein	9/667	89/18870	0.004186601	0.046677632	0.039589246	OPTN/EIF2AK2/HSF1/SERP1/CCND1/TM7SF3/ATF3/PTPN2/XBP1	9
Glomerular	GO:0050829	defense response to Gram-negative bacterium	9/667	89/18870	0.004186601	0.046677632	0.039589246	TNFRSF14/OPTN/GSDMD/RPL30/NOD1/PYCARD/RPS19/ROMO1/AQP1	9
Glomerular	GO:0002707	negative regulation of lymphocyte mediated immunity	7/667	58/18870	0.004201921	0.046677632	0.039589246	HLA-B/HLA-E/HLA-A/HLA-F/NDFIP1/HLA-G/PARP3	7
Glomerular	GO:0031663	lipopolysaccharide-mediated signaling pathway	7/667	58/18870	0.004201921	0.046677632	0.039589246	MIF/TRIM5/CARD16/MYD88/IRF3/NFKBIA/RIPK2	7
Glomerular	GO:0006163	purine nucleotide metabolic process	28/667	463/18870	0.004233014	0.046907218	0.039783967	GUK1/PARP9/SAMHD1/IDO1/PARP10/NNMT/NAMPT/NDUFA1/NDUFA3/AK4/NDUFB1/NDUFB4/TSPO/SUCLG2/NDUFA9/NT5C/ADA/NDUFC1/GTPBP1/NDUFB7/SDHA/NDUFB3/NME4/AK3/ALDOA/ACSL5/NDUFA13/IDH2	28
Glomerular	GO:0042771	intrinsic apoptotic signaling pathway in response to DNA damage by p53 class mediator	6/667	44/18870	0.004288221	0.047030322	0.039888377	SHISA5/IFI16/CD74/MIF/PML/PYCARD	6
Glomerular	GO:0006626	protein targeting to mitochondrion	10/667	106/18870	0.004306403	0.047030322	0.039888377	UBL5/FBXO7/MTCH1/TOMM7/UBE2J2/TSPO/ROMO1/UBE2D3/SH3GLB1/NDUFA13	10
Glomerular	GO:0072525	pyridine-containing compound biosynthetic process	5/667	31/18870	0.004307493	0.047030322	0.039888377	PARP9/IDO1/PARP10/NNMT/NAMPT	5
Glomerular	GO:0009155	purine deoxyribonucleotide catabolic process	3/667	10/18870	0.004380019	0.047030322	0.039888377	SAMHD1/NT5C/ADA	3
Glomerular	GO:0032025	response to cobalt ion	3/667	10/18870	0.004380019	0.047030322	0.039888377	CASP8/SERPINF1/BNIP3	3
Glomerular	GO:0032819	positive regulation of natural killer cell proliferation	3/667	10/18870	0.004380019	0.047030322	0.039888377	HLA-E/JAK2/IL15	3
Glomerular	GO:0035771	interleukin-4-mediated signaling pathway	3/667	10/18870	0.004380019	0.047030322	0.039888377	PARP14/STAT5A/PTPN2	3
Glomerular	GO:0060397	growth hormone receptor signaling pathway via JAK-STAT	3/667	10/18870	0.004380019	0.047030322	0.039888377	STAT3/JAK2/STAT5A	3
Glomerular	GO:0098779	positive regulation of mitophagy in response to mitochondrial depolarization	3/667	10/18870	0.004380019	0.047030322	0.039888377	OPTN/TOMM7/VPS13C	3
Glomerular	GO:1900246	positive regulation of RIG-I signaling pathway	3/667	10/18870	0.004380019	0.047030322	0.039888377	DDX60/DHX58/USP15	3
Glomerular	GO:1902237	positive regulation of endoplasmic reticulum stress-induced intrinsic apoptotic signaling pathway	3/667	10/18870	0.004380019	0.047030322	0.039888377	PMAIP1/SERINC3/PTPN2	3
Glomerular	GO:1904896	ESCRT complex disassembly	3/667	10/18870	0.004380019	0.047030322	0.039888377	CHMP5/VPS4A/VPS4B	3
Glomerular	GO:1904903	ESCRT III complex disassembly	3/667	10/18870	0.004380019	0.047030322	0.039888377	CHMP5/VPS4A/VPS4B	3
Glomerular	GO:0018108	peptidyl-tyrosine phosphorylation	19/667	276/18870	0.004493086	0.048129511	0.040820645	PARP14/TNFRSF14/PARP9/CD74/MIF/MVP/JAK2/CD40/IL15/HSF1/TNFRSF1A/DDR2/IL6ST/SFRP1/SFRP2/SOCS1/VEGFA/PTPN2/RIPK2	19
Glomerular	GO:0072655	establishment of protein localization to mitochondrion	11/667	124/18870	0.004524135	0.048346992	0.041005099	UBL5/FBXO7/MTCH1/TOMM7/UBE2J2/TSPO/ROMO1/DNAJA1/UBE2D3/SH3GLB1/NDUFA13	11
Glomerular	GO:0097352	autophagosome maturation	7/667	59/18870	0.004625563	0.049313761	0.041825057	CALCOCO2/CHMP5/STX17/MAP1LC3B/MAP1LC3A/VPS4A/VPS4B	7
Glomerular	GO:0002396	MHC protein complex assembly	4/667	20/18870	0.004770721	0.049799239	0.042236811	B2M/TAPBP/TAPBPL/PDIA3	4
Glomerular	GO:0002501	peptide antigen assembly with MHC protein complex	4/667	20/18870	0.004770721	0.049799239	0.042236811	B2M/TAPBP/TAPBPL/PDIA3	4
Glomerular	GO:0002577	regulation of antigen processing and presentation	4/667	20/18870	0.004770721	0.049799239	0.042236811	CD74/TAPBPL/NOD1/PYCARD	4
Glomerular	GO:0002643	regulation of tolerance induction	4/667	20/18870	0.004770721	0.049799239	0.042236811	HLA-B/IDO1/HLA-G/CD274	4
Glomerular	GO:0039535	regulation of RIG-I signaling pathway	4/667	20/18870	0.004770721	0.049799239	0.042236811	DDX60/C1QBP/DHX58/USP15	4
Glomerular	GO:0039692	single stranded viral RNA replication via double stranded DNA intermediate	4/667	20/18870	0.004770721	0.049799239	0.042236811	APOBEC3G/APOBEC3F/APOBEC3C/HMGA2	4
Glomerular	GO:0042454	ribonucleoside catabolic process	4/667	20/18870	0.004770721	0.049799239	0.042236811	APOBEC3G/APOBEC3F/APOBEC3C/ADA	4
Glomerular	GO:0045655	regulation of monocyte differentiation	4/667	20/18870	0.004770721	0.049799239	0.042236811	IRF7/CD74/CSF1/FOXP1	4
Glomerular	GO:0060340	positive regulation of type I interferon-mediated signaling pathway	4/667	20/18870	0.004770721	0.049799239	0.042236811	NLRC5/IRF7/TRIM56/IRF3	4
Glomerular	GO:0032480	negative regulation of type I interferon production	6/667	45/18870	0.004803148	0.049946472	0.042361685	XAF1/NMI/DHX58/PYCARD/CYLD/RBX1	6
Glomerular	GO:0002698	negative regulation of immune effector process	11/667	125/18870	0.004807029	0.049946472	0.042361685	HLA-B/HLA-E/SERPING1/HLA-A/BST2/HLA-F/NDFIP1/HLA-G/RPS19/CD47/PARP3	11
Tubule	GO:0051607	defense response to virus	84/1186	334/18870	6.59718E-29	1.97466E-25	1.72474E-25	GBP1/IFI27/ISG15/IFIT3/GBP2/NLRC5/OAS1/GBP3/ISG20/IFI44L/IRF1/CASP1/IFI6/MX1/TRIM22/DDX60/CXCL10/RTP4/SAMHD1/PARP9/IFIH1/IRF7/IFIT1/OAS3/GBP5/CXCL9/STAT1/TRIM21/APOBEC3G/IL15/PMAIP1/C1QBP/DTX3L/DHX58/USP18/STAT2/PLSCR1/RSAD2/ZNFX1/DDX60L/IFI16/TRIM8/MYD88/IFIT2/IFIT5/EIF2AK2/UBE2N/IFITM3/ARMC5/PYCARD/IL33/MLKL/APOBEC3A/OAS2/ZBP1/CD40/HYAL2/POLR3D/DDX21/NCK1/MOV10/PCBP2/ATG7/TRIM56/TRIM27/IFITM1/A…	84
Tubule	GO:0140546	defense response to symbiont	84/1186	335/18870	8.28914E-29	1.97466E-25	1.72474E-25	GBP1/IFI27/ISG15/IFIT3/GBP2/NLRC5/OAS1/GBP3/ISG20/IFI44L/IRF1/CASP1/IFI6/MX1/TRIM22/DDX60/CXCL10/RTP4/SAMHD1/PARP9/IFIH1/IRF7/IFIT1/OAS3/GBP5/CXCL9/STAT1/TRIM21/APOBEC3G/IL15/PMAIP1/C1QBP/DTX3L/DHX58/USP18/STAT2/PLSCR1/RSAD2/ZNFX1/DDX60L/IFI16/TRIM8/MYD88/IFIT2/IFIT5/EIF2AK2/UBE2N/IFITM3/ARMC5/PYCARD/IL33/MLKL/APOBEC3A/OAS2/ZBP1/CD40/HYAL2/POLR3D/DDX21/NCK1/MOV10/PCBP2/ATG7/TRIM56/TRIM27/IFITM1/A…	84
Tubule	GO:0009615	response to virus	97/1186	436/18870	1.0938E-28	1.97466E-25	1.72474E-25	GBP1/IFI27/ISG15/IFIT3/GBP2/NLRC5/OAS1/GBP3/ISG20/IFI44L/IRF1/CASP1/IFI6/MX1/TRIM22/DDX60/CXCL10/NMI/RTP4/SAMHD1/PARP9/IFIH1/IFI44/IRF7/IFIT1/OAS3/GBP5/CXCL9/STAT1/TRIM21/APOBEC3G/IL15/PMAIP1/C1QBP/DTX3L/DHX58/USP18/STAT2/PLSCR1/RSAD2/CCL5/ZNFX1/DDX60L/IKBKG/IFI16/TRIM8/MYD88/JAK2/IFIT2/EIF5A/IFIT5/EIF2AK2/UBE2N/IFITM3/ARMC5/PYCARD/IL33/MLKL/APOBEC3A/OAS2/ZBP1/CD40/HYAL2/POLR3D/CHRM2/LGALS9/DDX21…	97
Tubule	GO:0045071	negative regulation of viral genome replication	23/1186	55/18870	4.99483E-14	6.763E-11	5.90704E-11	ISG15/OAS1/ISG20/MX1/IFIH1/IFIT1/OAS3/APOBEC3G/PLSCR1/RSAD2/CCL5/ZNFX1/IFI16/IFIT5/EIF2AK2/IFITM3/APOBEC3A/OAS2/IFITM1/APOBEC3F/BST2/N4BP1/ZC3HAV1	23
Tubule	GO:0045088	regulation of innate immune response	70/1186	425/18870	9.31152E-14	1.00862E-10	8.80968E-11	IFI35/ISG15/HLA-F/GBP2/NLRC5/PARP14/OAS1/IRF1/CASP1/DDX60/NMI/SAMHD1/PARP9/IFIH1/IRF7/OAS3/HLA-B/GBP5/HLA-G/HLA-E/TRIM21/C1QBP/DHX58/USP18/SERPING1/STAT2/PLSCR1/DUSP10/RSAD2/FCGR2B/CCL5/ZNFX1/CEACAM1/IFI16/CTSS/ERAP1/MYD88/HLA-A/SLC15A3/PPP2CA/EIF2AK2/LYAR/CRK/PVR/PYCARD/CR1/ZBP1/CD40/EREG/SFPQ/POLR3D/RIPK2/LGALS9/MED1/SERPINB9/PCBP2/TRIM56/NOD1/ADAR/TLR3/IRF3/NPLOC4/TRIL/N4BP1/NFE2L2/POLR3C/NFKB…	70
Tubule	GO:0048525	negative regulation of viral process	29/1186	93/18870	2.11002E-13	1.90465E-10	1.66358E-10	ISG15/OAS1/ISG20/MX1/IFIH1/IFIT1/OAS3/STAT1/TRIM21/APOBEC3G/PLSCR1/RSAD2/CCL5/ZNFX1/IFI16/TRIM8/IFIT5/EIF2AK2/IFITM3/APOBEC3A/OAS2/CIITA/TRIM27/IFITM1/APOBEC3F/BST2/N4BP1/ZFP36/ZC3HAV1	29
Tubule	GO:0045824	negative regulation of innate immune response	28/1186	91/18870	7.93403E-13	6.13867E-10	5.36174E-10	ISG15/HLA-F/NLRC5/PARP14/OAS1/NMI/SAMHD1/OAS3/HLA-B/HLA-G/HLA-E/TRIM21/DHX58/USP18/SERPING1/STAT2/DUSP10/CEACAM1/IFI16/HLA-A/LYAR/CRK/CR1/LGALS9/SERPINB9/PCBP2/ADAR/NR1H2	28
Tubule	GO:0045069	regulation of viral genome replication	26/1186	85/18870	6.05551E-12	4.09958E-09	3.58072E-09	ISG15/OAS1/ISG20/MX1/IFIH1/IFIT1/OAS3/APOBEC3G/PLSCR1/RSAD2/CCL5/ZNFX1/IFI16/IFIT5/EIF2AK2/IFITM3/NR5A2/APOBEC3A/OAS2/LARP1/IFITM1/ADAR/APOBEC3F/BST2/N4BP1/ZC3HAV1	26
Tubule	GO:1903900	regulation of viral life cycle	34/1186	143/18870	1.01433E-11	6.104E-09	5.33145E-09	ISG15/OAS1/ISG20/MX1/TRIM22/IFIH1/IFIT1/OAS3/TRIM21/APOBEC3G/PLSCR1/RSAD2/CCL5/ZNFX1/VPS4A/IFI16/TRIM8/IFIT5/EIF2AK2/IFITM3/NR5A2/APOBEC3A/OAS2/CIITA/LARP1/LGALS9/KPNA2/IFITM1/ADAR/APOBEC3F/HLA-DRB1/BST2/N4BP1/ZC3HAV1	34
Tubule	GO:0050792	regulation of viral process	37/1186	168/18870	1.43835E-11	7.73475E-09	6.75581E-09	ISG15/OAS1/ISG20/MX1/TRIM22/IFIH1/IFIT1/OAS3/STAT1/TRIM21/APOBEC3G/PLSCR1/RSAD2/CCL5/ZNFX1/VPS4A/IFI16/TRIM8/IFIT5/EIF2AK2/IFITM3/NR5A2/APOBEC3A/OAS2/CIITA/LARP1/LGALS9/TRIM27/KPNA2/IFITM1/ADAR/APOBEC3F/HLA-DRB1/BST2/N4BP1/ZFP36/ZC3HAV1	37
Tubule	GO:0016032	viral process	66/1186	432/18870	1.57094E-11	7.73475E-09	6.75581E-09	IFI27/ISG15/OAS1/ISG20/MX1/TRIM22/PARP9/TNFRSF14/IFIH1/IRF7/IFIT1/OAS3/STAT1/TRIM21/PARP10/APOBEC3G/PLSCR1/RSAD2/CCL5/ZNFX1/ICAM1/VPS4A/IFI16/GAS6/TRIM8/IFIT5/SLC1A5/EIF2AK2/IFITM3/NR5A2/PVR/APOBEC3A/CR1/OAS2/CIITA/HYAL2/LARP1/LGALS9/CTBP1/CHMP1A/PCBP2/TRIM27/KPNA2/IFITM1/ADAR/XPR1/BECN1/APOBEC3F/HLA-DRB1/PSMC3/JUN/PAIP1/ST3GAL1/ST6GALNAC3/BST2/N4BP1/MGAT1/USP6NL/ZFP36/ZC3HAV1/ST6GALNAC2/GTF2B/EG…	66
Tubule	GO:0002483	antigen processing and presentation of endogenous peptide antigen	14/1186	25/18870	3.2281E-11	1.45695E-08	1.27255E-08	HLA-F/TAP1/ERAP2/TAP2/HLA-B/HLA-C/HLA-G/HLA-E/B2M/HLA-DRA/TAPBP/ERAP1/HLA-A/HLA-DRB1	14
Tubule	GO:0140888	interferon-mediated signaling pathway	28/1186	107/18870	6.00959E-11	2.50369E-08	2.18681E-08	IFI27/ISG15/NLRC5/PARP14/OAS1/IRF1/SAMHD1/PARP9/SP100/IFIH1/IRF7/OAS3/STAT1/USP18/STAT2/MYD88/JAK2/IFITM3/OAS2/ZBP1/MED1/TRIM56/IFITM1/ADAR/IRF3/IFNAR2/NR1H2/HDAC4	28
Tubule	GO:0019079	viral genome replication	31/1186	131/18870	9.39741E-11	3.63546E-08	3.17534E-08	IFI27/ISG15/OAS1/ISG20/MX1/IFIH1/IFIT1/OAS3/APOBEC3G/PLSCR1/RSAD2/CCL5/ZNFX1/IFI16/GAS6/IFIT5/EIF2AK2/IFITM3/NR5A2/APOBEC3A/OAS2/LARP1/CTBP1/PCBP2/IFITM1/ADAR/APOBEC3F/BST2/N4BP1/ZC3HAV1/SMC6	31
Tubule	GO:0050777	negative regulation of immune response	40/1186	205/18870	1.15126E-10	4.01006E-08	3.50253E-08	ISG15/HLA-F/NLRC5/PARP14/OAS1/NMI/SAMHD1/TNFRSF14/OAS3/HLA-B/HLA-G/LGALS3/HLA-E/AMBP/TRIM21/DHX58/USP18/SERPING1/STAT2/DUSP10/SAMSN1/FCGR2B/CEACAM1/IFI16/HLA-A/DUSP22/LYAR/CRK/IL33/ASCL2/CR1/LGALS9/SERPINB9/PCBP2/TRIM27/ADAR/HLA-DRB1/PARP3/NR1H2/NDFIP1	40
Tubule	GO:0002474	antigen processing and presentation of peptide antigen via MHC class I	16/1186	36/18870	1.18466E-10	4.01006E-08	3.50253E-08	HLA-F/TAP1/ERAP2/TAP2/TAPBPL/HLA-B/HLA-C/HLA-G/HLA-E/IFI30/B2M/TAPBP/ERAP1/HLA-A/MFSD6/SAR1B	16
Tubule	GO:0048002	antigen processing and presentation of peptide antigen	22/1186	71/18870	1.92602E-10	6.13607E-08	5.35946E-08	HLA-F/TAP1/ERAP2/TAP2/TAPBPL/HLA-B/HLA-C/HLA-G/HLA-E/IFI30/B2M/HLA-DRA/FCGR2B/HLA-DOB/TAPBP/CTSS/ERAP1/HLA-A/PYCARD/HLA-DRB1/MFSD6/SAR1B	22
Tubule	GO:0034340	response to type I interferon	24/1186	89/18870	7.14215E-10	2.14899E-07	1.87701E-07	IFI27/ISG15/NLRC5/OAS1/MX1/SAMHD1/SP100/IFIH1/IRF7/IFIT1/OAS3/STAT1/USP18/STAT2/MYD88/IFITM3/OAS2/ZBP1/TRIM56/IFITM1/ADAR/IRF3/IFNAR2/HDAC4	24
Tubule	GO:0065005	protein-lipid complex assembly	14/1186	30/18870	7.81876E-10	2.22876E-07	1.94668E-07	APOA2/APOA4/MTTP/APOC3/APOA1/APOC1/BIN1/APOM/ACSL3/SNX9/NR1H2/FECH/APOB/ZDHHC8	14
Tubule	GO:0071357	cellular response to type I interferon	23/1186	83/18870	8.95769E-10	2.42574E-07	2.11873E-07	IFI27/ISG15/NLRC5/OAS1/SAMHD1/SP100/IFIH1/IRF7/IFIT1/OAS3/STAT1/USP18/STAT2/MYD88/IFITM3/OAS2/ZBP1/TRIM56/IFITM1/ADAR/IRF3/IFNAR2/HDAC4	23
Tubule	GO:0019882	antigen processing and presentation	27/1186	116/18870	2.23876E-09	5.53972E-07	4.83859E-07	HLA-F/TAP1/ERAP2/PSMB8/TAP2/TAPBPL/HLA-B/HLA-C/HLA-G/HLA-E/IFI30/B2M/HLA-DRA/FCGR2B/HLA-DOB/TAPBP/ICAM1/PSME1/RAB35/CTSS/ERAP1/HLA-A/PYCARD/NOD1/HLA-DRB1/MFSD6/SAR1B	27
Tubule	GO:0019883	antigen processing and presentation of endogenous antigen	14/1186	32/18870	2.25026E-09	5.53972E-07	4.83859E-07	HLA-F/TAP1/ERAP2/TAP2/HLA-B/HLA-C/HLA-G/HLA-E/B2M/HLA-DRA/TAPBP/ERAP1/HLA-A/HLA-DRB1	14
Tubule	GO:0019885	antigen processing and presentation of endogenous peptide antigen via MHC class I	12/1186	23/18870	2.54545E-09	5.99399E-07	5.23536E-07	HLA-F/TAP1/ERAP2/TAP2/HLA-B/HLA-C/HLA-G/HLA-E/B2M/TAPBP/ERAP1/HLA-A	12
Tubule	GO:0001819	positive regulation of cytokine production	67/1186	499/18870	3.05501E-09	6.89415E-07	6.02159E-07	ISG15/HLA-F/IDO1/OAS1/IRF1/CASP1/IRF8/APOA2/CD274/TNFRSF14/IFIH1/IRF7/OAS3/GBP5/HLA-G/HLA-E/STAT1/IL15/BTN3A2/IL12RB2/DHX58/B2M/BTN3A1/GSDMD/RSAD2/ISL1/IFI16/MYD88/HLA-A/JAK2/GATA6/EIF2AK2/LUM/ARHGEF2/CEBPG/PYCARD/MYB/IL33/ALOX15B/ADCYAP1/OAS2/CD40/EREG/HYAL2/POLR3D/RIPK2/LGALS9/DDX21/C3/PLA2R1/TMEM106A/PRKD2/TRIM56/NOD1/TRIM27/ZNF580/TLR3/DHX36/IRF3/SULF2/MAPK9/FOXP1/POLR3C/EBI3/MBP/CARD9/ZC3HAV1	67
Tubule	GO:0002832	negative regulation of response to biotic stimulus	31/1186	150/18870	3.3263E-09	7.2061E-07	6.29406E-07	ISG15/HLA-F/NLRC5/PARP14/OAS1/NMI/SAMHD1/OAS3/HLA-B/HLA-G/HLA-E/TRIM21/CARD16/C1QBP/DHX58/USP18/SERPING1/STAT2/DUSP10/CEACAM1/IFI16/HLA-A/LYAR/CRK/CR1/LGALS9/SERPINB9/PCBP2/ADAR/NPLOC4/NR1H2	31
Tubule	GO:0060337	type I interferon-mediated signaling pathway	22/1186	82/18870	4.04082E-09	8.41735E-07	7.35201E-07	IFI27/ISG15/NLRC5/OAS1/SAMHD1/SP100/IFIH1/IRF7/OAS3/STAT1/USP18/STAT2/MYD88/IFITM3/OAS2/ZBP1/TRIM56/IFITM1/ADAR/IRF3/IFNAR2/HDAC4	22
Tubule	GO:0019058	viral life cycle	49/1186	321/18870	6.85523E-09	1.37511E-06	1.20107E-06	IFI27/ISG15/OAS1/ISG20/MX1/TRIM22/TNFRSF14/IFIH1/IFIT1/OAS3/TRIM21/APOBEC3G/PLSCR1/RSAD2/CCL5/ZNFX1/ICAM1/VPS4A/IFI16/GAS6/TRIM8/IFIT5/SLC1A5/EIF2AK2/IFITM3/NR5A2/PVR/APOBEC3A/CR1/OAS2/CIITA/HYAL2/LARP1/LGALS9/CTBP1/CHMP1A/PCBP2/KPNA2/IFITM1/ADAR/XPR1/APOBEC3F/HLA-DRB1/BST2/N4BP1/USP6NL/ZC3HAV1/EGFR/SMC6	49
Tubule	GO:0071280	cellular response to copper ion	12/1186	26/18870	1.5235E-08	2.94689E-06	2.57391E-06	MT2A/MT1M/HSF1/MT1E/MT1H/MT1X/CYP1A1/MT1G/BECN1/MAP1LC3A/NFE2L2/MT1F	12
Tubule	GO:0034341	response to type II interferon	29/1186	143/18870	1.66054E-08	3.10121E-06	2.7087E-06	GBP1/GBP2/NLRC5/PARP14/GBP3/IRF1/GBP4/CASP1/IRF8/UBD/PARP9/SP100/GBP5/STAT1/TRIM21/CCL5/NUB1/JAK2/CD47/IFITM3/CIITA/CD40/LGALS9/MED1/IFITM1/TLR3/BST2/ZYX/NR1H2	29
Tubule	GO:0034377	plasma lipoprotein particle assembly	12/1186	27/18870	2.58545E-08	4.66759E-06	4.07684E-06	APOA2/APOA4/MTTP/APOC3/APOA1/APOC1/APOM/ACSL3/NR1H2/FECH/APOB/ZDHHC8	12
Tubule	GO:0002819	regulation of adaptive immune response	36/1186	208/18870	2.69296E-08	4.70485E-06	4.10939E-06	HLA-F/IRF1/TAP2/CD274/TNFRSF14/IRF7/HLA-B/HLA-C/HLA-G/HLA-E/B2M/TNFSF13B/HLA-DRA/DUSP10/RSAD2/SAMSN1/FCGR2B/CEACAM1/HLA-A/JAK2/DUSP22/PVR/PYCARD/IL33/ASCL2/CR1/CD40/RIPK2/C3/EXOSC6/TRIM27/HLA-DRB1/PARP3/NFKBIZ/NDFIP1/CARD9	36
Tubule	GO:0031349	positive regulation of defense response	62/1186	480/18870	5.11555E-08	8.65807E-06	7.56227E-06	IFI35/HLA-F/IDO1/GBP2/NLRC5/OAS1/IRF1/CASP1/DDX60/NMI/PARP9/IFIH1/IRF7/OAS3/PLA2G2A/GBP5/HLA-G/HLA-E/IL15/C1QBP/DHX58/GSDMD/OPTN/PLSCR1/RSAD2/CCL5/ZNFX1/IFI16/CTSS/MGST2/TRADD/MYD88/SLC15A3/CD47/PPP2CA/EIF2AK2/PVR/PYCARD/IL33/ZBP1/CD40/CASP4/EREG/SFPQ/HYAL2/POLR3D/RIPK2/MED1/C3/TRIM56/NOD1/LGALS2/TLR3/IRF3/NPLOC4/TRIL/POLR3C/RNF31/NFKBIZ/TNFRSF1A/FOSL1/CARD9	62
Tubule	GO:0035456	response to interferon-beta	13/1186	34/18870	5.9935E-08	9.80208E-06	8.56149E-06	OAS1/XAF1/IRF1/STAT1/PLSCR1/IFI16/IFITM3/PNPT1/IFITM1/TLR3/IFNAR2/BST2/CAPN2	13
Tubule	GO:0043123	positive regulation of canonical NF-kappaB signal transduction	34/1186	196/18870	6.15345E-08	9.80208E-06	8.56149E-06	SECTM1/CASP1/TRIM22/UBD/APOL3/TRIM21/CARD16/TNFSF10/IKBKG/TRIM8/TRADD/MYD88/IFIT5/UBE2N/SHISA5/RBCK1/CD40/TMEM9B/RIPK2/LGALS9/DDX21/TMEM106A/NOD1/HLA-DRB1/TLR3/DHX36/IRF3/BST2/RNF31/LTBR/TNFRSF1A/NDFIP1/SHARPIN/CARD9	34
Tubule	GO:0043122	regulation of canonical NF-kappaB signal transduction	41/1186	265/18870	7.92898E-08	1.22695E-05	1.07166E-05	SECTM1/CASP1/TRIM22/UBD/APOL3/STAT1/TRIM21/CARD16/TNFSF10/OPTN/SUMO4/IKBKG/TRIM8/TRADD/MYD88/NFKBIB/IFIT5/UBE2N/SHISA5/RBCK1/PYCARD/CD40/TMEM9B/RIPK2/LGALS9/DDX21/TMEM106A/NOD1/HLA-DRB1/TLR3/DHX36/IRF3/LIME1/BST2/RNF31/LTBR/TNFRSF1A/NDFIP1/SHARPIN/CARD9/TLE1	41
Tubule	GO:0032479	regulation of type I interferon production	25/1186	123/18870	1.52093E-07	2.22631E-05	1.94454E-05	ISG15/OAS1/XAF1/IRF1/IRF8/NMI/IFIH1/IRF7/OAS3/STAT1/TRIM21/DHX58/MYD88/PYCARD/OAS2/POLR3D/RIPK2/TRIM56/TRIM27/TLR3/DHX36/IRF3/NPLOC4/POLR3C/ZC3HAV1	25
Tubule	GO:0032606	type I interferon production	25/1186	123/18870	1.52093E-07	2.22631E-05	1.94454E-05	ISG15/OAS1/XAF1/IRF1/IRF8/NMI/IFIH1/IRF7/OAS3/STAT1/TRIM21/DHX58/MYD88/PYCARD/OAS2/POLR3D/RIPK2/TRIM56/TRIM27/TLR3/DHX36/IRF3/NPLOC4/POLR3C/ZC3HAV1	25
Tubule	GO:0032481	positive regulation of type I interferon production	18/1186	72/18870	3.31997E-07	4.73183E-05	4.13295E-05	ISG15/OAS1/IRF1/IFIH1/IRF7/OAS3/STAT1/DHX58/MYD88/OAS2/POLR3D/RIPK2/TRIM56/TLR3/DHX36/IRF3/POLR3C/ZC3HAV1	18
Tubule	GO:0045089	positive regulation of innate immune response	47/1186	343/18870	3.85474E-07	5.35315E-05	4.67563E-05	IFI35/HLA-F/GBP2/NLRC5/OAS1/IRF1/CASP1/DDX60/NMI/PARP9/IFIH1/IRF7/OAS3/GBP5/HLA-G/HLA-E/C1QBP/DHX58/PLSCR1/RSAD2/CCL5/ZNFX1/IFI16/CTSS/MYD88/SLC15A3/PPP2CA/EIF2AK2/PVR/PYCARD/ZBP1/CD40/EREG/SFPQ/POLR3D/RIPK2/MED1/TRIM56/NOD1/TLR3/IRF3/NPLOC4/TRIL/POLR3C/NFKBIZ/FOSL1/CARD9	47
Tubule	GO:0032728	positive regulation of interferon-beta production	13/1186	40/18870	5.45238E-07	7.30765E-05	6.38276E-05	ISG15/OAS1/IRF1/IFIH1/IRF7/OAS3/OAS2/POLR3D/RIPK2/TRIM56/TLR3/IRF3/POLR3C	13
Tubule	GO:0071825	protein-lipid complex organization	15/1186	53/18870	5.60336E-07	7.30765E-05	6.38276E-05	APOA2/PLA2G2A/APOA4/MTTP/APOC3/APOA1/APOC1/BIN1/APOM/ACSL3/SNX9/NR1H2/FECH/APOB/ZDHHC8	15
Tubule	GO:0002833	positive regulation of response to biotic stimulus	49/1186	369/18870	5.66694E-07	7.30765E-05	6.38276E-05	IFI35/HLA-F/GBP2/NLRC5/OAS1/IRF1/CASP1/DDX60/NMI/PARP9/CD274/IFIH1/IRF7/OAS3/GBP5/HLA-G/HLA-E/C1QBP/DHX58/PLSCR1/RSAD2/CCL5/ZNFX1/IFI16/CTSS/MYD88/SLC15A3/PPP2CA/EIF2AK2/PVR/PYCARD/ZBP1/CD40/EREG/SFPQ/POLR3D/RIPK2/MED1/TRIM56/NOD1/HLA-DRB1/TLR3/IRF3/NPLOC4/TRIL/POLR3C/NFKBIZ/FOSL1/CARD9	49
Tubule	GO:0031342	negative regulation of cell killing	11/1186	29/18870	6.97288E-07	8.78259E-05	7.67102E-05	HLA-F/HLA-B/HLA-G/HLA-E/FCGR2B/CEACAM1/HLA-A/CRK/CR1/LGALS9/SERPINB9	11
Tubule	GO:0140374	antiviral innate immune response	14/1186	48/18870	8.9047E-07	0.00010783	9.41827E-05	IFIT3/OAS1/MX1/CXCL10/IFIH1/IFIT1/DHX58/USP18/IFIT2/EIF2AK2/UBE2N/ZBP1/NCK1/ATAD3A	14
Tubule	GO:0007249	canonical NF-kappaB signal transduction	42/1186	300/18870	8.9593E-07	0.00010783	9.41827E-05	SECTM1/CASP1/TRIM22/UBD/APOL3/STAT1/TRIM21/CARD16/TNFSF10/OPTN/SUMO4/IKBKG/EDNRA/TRIM8/TRADD/MYD88/NFKBIB/IFIT5/UBE2N/SHISA5/RBCK1/PYCARD/CD40/TMEM9B/RIPK2/LGALS9/DDX21/TMEM106A/NOD1/HLA-DRB1/TLR3/DHX36/IRF3/LIME1/BST2/RNF31/LTBR/TNFRSF1A/NDFIP1/SHARPIN/CARD9/TLE1	42
Tubule	GO:0039530	MDA-5 signaling pathway	7/1186	11/18870	1.00441E-06	0.000118258	0.000103291	DDX60/IFIH1/IRF7/OAS3/C1QBP/DHX58/IRF3	7
Tubule	GO:0002697	regulation of immune effector process	50/1186	389/18870	1.15922E-06	0.000133581	0.000116675	HLA-F/DDX60/APOA2/TAP2/TNFRSF14/HLA-B/HLA-C/HLA-G/LGALS3/HLA-E/C1QBP/DHX58/B2M/APOA1/SERPING1/HLA-DRA/DUSP10/RSAD2/FCGR2B/ICAM1/CEACAM1/MYD88/HLA-A/RBP4/CD47/DUSP22/CRK/PVR/PYCARD/IL33/ASCL2/CR1/CD40/RIPK2/LGALS9/DDX21/SERPINB9/C3/EXOSC6/NOD1/HLA-DRB1/TLR3/DHX36/UBE2J1/TRIL/BST2/PARP3/NFKBIZ/NDFIP1/CARD9	50
Tubule	GO:0045953	negative regulation of natural killer cell mediated cytotoxicity	9/1186	20/18870	1.32529E-06	0.000149536	0.00013061	HLA-F/HLA-B/HLA-G/HLA-E/CEACAM1/HLA-A/CRK/LGALS9/SERPINB9	9
Tubule	GO:0046688	response to copper ion	12/1186	37/18870	1.53066E-06	0.00016255	0.000141977	MT2A/MT1M/HSF1/MT1E/MT1H/MT1X/CYP1A1/MT1G/BECN1/MAP1LC3A/NFE2L2/MT1F	12
Tubule	GO:0070269	pyroptosis	12/1186	37/18870	1.53066E-06	0.00016255	0.000141977	GBP1/IFI27/GBP2/GBP3/CASP1/GBP5/TRIM21/GSDMD/PYCARD/ZBP1/GSDMB/CASP4	12
Tubule	GO:0071276	cellular response to cadmium ion	12/1186	37/18870	1.53066E-06	0.00016255	0.000141977	MT2A/MT1M/HSF1/MT1E/MT1H/MT1X/CER1/MT1G/JUN/MAPK9/MT1F/EGFR	12
Tubule	GO:0001911	negative regulation of leukocyte mediated cytotoxicity	10/1186	26/18870	1.94474E-06	0.000202552	0.000176916	HLA-F/HLA-B/HLA-G/HLA-E/FCGR2B/CEACAM1/HLA-A/CRK/LGALS9/SERPINB9	10
Tubule	GO:0002716	negative regulation of natural killer cell mediated immunity	9/1186	21/18870	2.18983E-06	0.000223775	0.000195453	HLA-F/HLA-B/HLA-G/HLA-E/CEACAM1/HLA-A/CRK/LGALS9/SERPINB9	9
Tubule	GO:0032608	interferon-beta production	15/1186	59/18870	2.50406E-06	0.000246582	0.000215373	ISG15/OAS1/IRF1/NMI/IFIH1/IRF7/OAS3/PYCARD/OAS2/POLR3D/RIPK2/TRIM56/TLR3/IRF3/POLR3C	15
Tubule	GO:0032648	regulation of interferon-beta production	15/1186	59/18870	2.50406E-06	0.000246582	0.000215373	ISG15/OAS1/IRF1/NMI/IFIH1/IRF7/OAS3/PYCARD/OAS2/POLR3D/RIPK2/TRIM56/TLR3/IRF3/POLR3C	15
Tubule	GO:0001959	regulation of cytokine-mediated signaling pathway	28/1186	171/18870	2.87281E-06	0.000276607	0.000241599	ISG15/NLRC5/PARP14/OAS1/CASP1/SAMHD1/PARP9/IRF7/OAS3/CARD16/APOA1/USP18/STAT2/CCL5/GAS6/SPPL2A/VRK2/PYCARD/ZBP1/CASP4/RIPK2/MED1/TRIM56/ADAR/IRF3/TNFRSF1A/NR1H2/SHARPIN	28
Tubule	GO:0002698	negative regulation of immune effector process	23/1186	125/18870	2.91112E-06	0.000276607	0.000241599	HLA-F/APOA2/HLA-B/HLA-G/LGALS3/HLA-E/APOA1/SERPING1/DUSP10/FCGR2B/CEACAM1/HLA-A/CD47/DUSP22/CRK/IL33/ASCL2/CR1/LGALS9/SERPINB9/BST2/PARP3/NDFIP1	23
Tubule	GO:0060759	regulation of response to cytokine stimulus	29/1186	183/18870	3.76974E-06	0.000348869	0.000304715	ISG15/NLRC5/PARP14/OAS1/CASP1/SAMHD1/PARP9/IFIH1/IRF7/OAS3/CARD16/APOA1/USP18/STAT2/CCL5/GAS6/SPPL2A/VRK2/PYCARD/ZBP1/CASP4/RIPK2/MED1/TRIM56/ADAR/IRF3/TNFRSF1A/NR1H2/SHARPIN	29
Tubule	GO:0062197	cellular response to chemical stress	42/1186	317/18870	3.80046E-06	0.000348869	0.000304715	IL18BP/CASP1/FABP1/TRIM21/APOA4/SUMO4/HSF1/DNAJA1/EDNRA/SLC7A11/PPIF/VRK2/DHFR/CHCHD2/ARHGEF2/PYCARD/CRYGD/MYB/PNPT1/SOD2/LONP1/MYLK/MAP2K4/KAT2B/FXN/PLA2R1/ROMO1/ATG7/BECN1/ZNF580/SLC25A14/JUN/GPR37/YBX3/MAP1LC3A/TRAP1/MAPK9/NFE2L2/FOXP1/PEX10/KDM6B/EGFR	42
Tubule	GO:0002478	antigen processing and presentation of exogenous peptide antigen	12/1186	40/18870	3.87177E-06	0.000349492	0.000305258	HLA-F/TAP2/HLA-E/IFI30/B2M/HLA-DRA/FCGR2B/HLA-DOB/CTSS/HLA-A/HLA-DRB1/MFSD6	12
Tubule	GO:0032609	type II interferon production	22/1186	119/18870	4.38405E-06	0.000382968	0.000334498	ISG15/IRF8/CD274/BTN3A2/IL12RB2/C1QBP/BTN3A1/ISL1/GAS6/HLA-A/JAK2/CD47/CEBPG/PYCARD/IL33/CR1/RIPK2/LGALS9/TRIM27/HLA-DRB1/TLR3/EBI3	22
Tubule	GO:0032649	regulation of type II interferon production	22/1186	119/18870	4.38405E-06	0.000382968	0.000334498	ISG15/IRF8/CD274/BTN3A2/IL12RB2/C1QBP/BTN3A1/ISL1/GAS6/HLA-A/JAK2/CD47/CEBPG/PYCARD/IL33/CR1/RIPK2/LGALS9/TRIM27/HLA-DRB1/TLR3/EBI3	22
Tubule	GO:0000302	response to reactive oxygen species	31/1186	205/18870	4.81418E-06	0.000413867	0.000361486	IL18BP/FABP1/STAT1/APOA4/HSF1/APOD/PPIF/DHFR/CRK/CRYGD/PTPRN/MYB/SOD2/HYAL2/MAP2K4/FXN/ROMO1/BECN1/ZNF580/JUN/GPR37/MAP1LC3A/TRAP1/CAPN2/MAPK9/NFE2L2/FOXP1/PEX10/FOSL1/KDM6B/EGFR	31
Tubule	GO:0006979	response to oxidative stress	49/1186	400/18870	5.7941E-06	0.000490326	0.000428268	IL18BP/FABP1/STAT1/APOA4/CD38/SUMO4/HSF1/EDNRA/JAK2/APOD/SLC7A11/PPIF/VRK2/DHFR/CHCHD2/CRK/CRYGD/PTPRN/MYB/PNPT1/SOD2/MCTP1/LONP1/HYAL2/MAP2K4/KAT2B/FXN/PLA2R1/PDLIM1/ROMO1/BECN1/ZNF580/GPX2/SLC25A14/JUN/GPR37/MAP1LC3A/ATOX1/TRAP1/CAPN2/MAPK9/ERCC1/NFE2L2/FOXP1/PEX10/FOSL1/KDM6B/TOR1A/EGFR	49
Tubule	GO:0002428	antigen processing and presentation of peptide antigen via MHC class Ib	8/1186	18/18870	5.89786E-06	0.000491428	0.000429231	HLA-F/TAP2/HLA-B/HLA-C/HLA-G/HLA-E/B2M/HLA-A	8
Tubule	GO:0032102	negative regulation of response to external stimulus	56/1186	481/18870	6.09321E-06	0.000497225	0.000434294	ISG15/HLA-F/NLRC5/PARP14/OAS1/NMI/FGA/FGG/SAMHD1/VTN/OAS3/HLA-B/HLA-G/HLA-E/TRIM21/CARD16/PLG/C1QBP/DHX58/APOA1/USP18/SERPING1/STAT2/DUSP10/THBD/FCGR2B/ISL1/CEACAM1/IFI16/HLA-A/SERPINB2/NENF/RIN3/LYAR/CRK/IL33/TNFAIP8L2/CR1/TSPAN8/LGALS9/SERPINB9/PCBP2/DUSP1/SOCS3/ADAR/HLA-DRB1/SEMA4C/NPLOC4/SEMA3A/TNFRSF1A/NR1H2/GREM1/NDFIP1/SHARPIN/ZFP36/CORO1B	56
Tubule	GO:0071356	cellular response to tumor necrosis factor	34/1186	238/18870	6.15104E-06	0.000497225	0.000434294	GBP1/GBP2/IL18BP/GBP3/CASP1/TNFRSF14/STAT1/CARD16/APOA1/TNFSF13B/CCL5/PCK2/GAS6/TRADD/JAK2/TNFRSF21/EIF5A/SPPL2A/ARHGEF2/PYCARD/NKX3-1/CD40/CASP4/HYAL2/PID1/HAS2/TNFRSF25/YBX3/RRAGA/NFE2L2/FOXP1/TNFRSF1A/SHARPIN/ZFP36	34
Tubule	GO:0034612	response to tumor necrosis factor	36/1186	259/18870	6.24881E-06	0.000497699	0.000434708	GBP1/GBP2/IL18BP/GBP3/CASP1/UBD/TNFRSF14/STAT1/CARD16/APOA1/TNFSF13B/CCL5/NUB1/PCK2/GAS6/TRADD/JAK2/TNFRSF21/EIF5A/SPPL2A/ARHGEF2/PYCARD/NKX3-1/CD40/CASP4/HYAL2/PID1/HAS2/TNFRSF25/YBX3/RRAGA/NFE2L2/FOXP1/TNFRSF1A/SHARPIN/ZFP36	36
Tubule	GO:0019884	antigen processing and presentation of exogenous antigen	13/1186	49/18870	7.00149E-06	0.000549566	0.000480011	HLA-F/TAP2/HLA-E/IFI30/B2M/HLA-DRA/FCGR2B/HLA-DOB/PSME1/CTSS/HLA-A/HLA-DRB1/MFSD6	13
Tubule	GO:0001914	regulation of T cell mediated cytotoxicity	13/1186	50/18870	8.92106E-06	0.000680513	0.000594385	HLA-F/TAP2/HLA-B/HLA-C/HLA-G/HLA-E/B2M/HLA-DRA/FCGR2B/CEACAM1/HLA-A/PVR/HLA-DRB1	13
Tubule	GO:0071827	plasma lipoprotein particle organization	13/1186	50/18870	8.92106E-06	0.000680513	0.000594385	APOA2/PLA2G2A/APOA4/MTTP/APOC3/APOA1/APOC1/APOM/ACSL3/NR1H2/FECH/APOB/ZDHHC8	13
Tubule	GO:0002764	immune response-regulating signaling pathway	57/1186	500/18870	9.51546E-06	0.000715774	0.000625183	GBP1/IFI35/GBP2/OAS1/IRF1/CASP1/DDX60/NMI/IFIH1/IRF7/OAS3/GBP5/BTN3A3/HLA-G/LGALS3/BTN3A2/C1QBP/DHX58/BTN3A1/CD38/PLSCR1/RSAD2/FCGR2B/CEACAM1/IKBKG/CTSS/MYD88/HLA-A/SLC15A3/TNFRSF21/CD47/DUSP22/PPP2CA/EIF2AK2/UBE2N/CMTM3/RBCK1/PYCARD/CR1/CD40/RIPK2/MAP2K4/PRKD2/NOD1/HLA-DRB1/TLR3/IRF3/LIME1/VAV2/NPLOC4/TRIL/GRB2/MAPK9/FOXP1/RNF31/NFKBIZ/FOSL1	57
Tubule	GO:0002707	negative regulation of lymphocyte mediated immunity	14/1186	58/18870	1.03667E-05	0.000769121	0.000671778	HLA-F/HLA-B/HLA-G/HLA-E/FCGR2B/CEACAM1/HLA-A/DUSP22/CRK/CR1/LGALS9/SERPINB9/PARP3/NDFIP1	14
Tubule	GO:0002822	regulation of adaptive immune response based on somatic recombination of immune receptors built from immunoglobulin superfamily domains	29/1186	193/18870	1.09248E-05	0.00079958	0.000698381	HLA-F/TAP2/CD274/HLA-B/HLA-C/HLA-G/HLA-E/B2M/TNFSF13B/HLA-DRA/RSAD2/FCGR2B/CEACAM1/HLA-A/JAK2/DUSP22/PVR/IL33/ASCL2/CR1/CD40/RIPK2/C3/EXOSC6/HLA-DRB1/PARP3/NFKBIZ/NDFIP1/CARD9	29
Tubule	GO:0042157	lipoprotein metabolic process	23/1186	135/18870	1.10814E-05	0.000800226	0.000698946	APOL6/APOA2/APOL1/APOL3/APOL2/APOL4/APOA4/MTTP/APOC3/APOA1/APOC1/APOD/APOM/ATG7/ZDHHC16/ZDHHC24/PIGM/DPM1/WDR45/ATG101/APOB/PIGS/ZDHHC8	23
Tubule	GO:0060338	regulation of type I interferon-mediated signaling pathway	12/1186	44/18870	1.15648E-05	0.000824142	0.000719835	ISG15/NLRC5/OAS1/SAMHD1/IRF7/OAS3/USP18/STAT2/ZBP1/TRIM56/ADAR/IRF3	12
Tubule	GO:0031348	negative regulation of defense response	41/1186	321/18870	1.21637E-05	0.000855565	0.00074728	ISG15/HLA-F/NLRC5/PARP14/OAS1/NMI/SAMHD1/OAS3/HLA-B/HLA-G/HLA-E/TRIM21/C1QBP/DHX58/APOA1/USP18/SERPING1/STAT2/DUSP10/FCGR2B/ISL1/CEACAM1/IFI16/HLA-A/LYAR/CRK/IL33/TNFAIP8L2/CR1/LGALS9/SERPINB9/PCBP2/SOCS3/ADAR/HLA-DRB1/NPLOC4/TNFRSF1A/NR1H2/NDFIP1/SHARPIN/ZFP36	41
Tubule	GO:0046686	response to cadmium ion	14/1186	59/18870	1.28128E-05	0.000889669	0.000777068	MT2A/MT1M/HSF1/MT1E/MT1H/MT1X/SOD2/CER1/MT1G/JUN/MAPK9/ERCC1/MT1F/EGFR	14
Tubule	GO:0002757	immune response-activating signaling pathway	54/1186	473/18870	1.55888E-05	0.001068723	0.000933461	GBP1/IFI35/GBP2/OAS1/IRF1/CASP1/DDX60/NMI/IFIH1/IRF7/OAS3/GBP5/BTN3A3/LGALS3/BTN3A2/C1QBP/DHX58/BTN3A1/CD38/PLSCR1/RSAD2/FCGR2B/CEACAM1/IKBKG/CTSS/MYD88/HLA-A/SLC15A3/TNFRSF21/CD47/DUSP22/PPP2CA/EIF2AK2/UBE2N/CMTM3/RBCK1/PYCARD/CR1/CD40/RIPK2/PRKD2/NOD1/HLA-DRB1/TLR3/IRF3/LIME1/VAV2/NPLOC4/TRIL/GRB2/FOXP1/RNF31/NFKBIZ/FOSL1	54
Tubule	GO:0042594	response to starvation	31/1186	218/18870	1.70729E-05	0.001154435	0.001008324	PMAIP1/ATF3/PCK2/IFI16/GAS6/MAP1LC3B/EIF2AK2/TSSK3/INHBB/LARP1/GPT2/RRAGC/ACADM/ATG7/SH3GLB1/MAX/XPR1/BECN1/RNF152/GAS2L1/ASNS/MAP1LC3A/RRAGA/CDKN1A/WDR45/SZT2/RALB/NFE2L2/GNPAT/MIOS/ZFP36	31
Tubule	GO:0071346	cellular response to type II interferon	21/1186	120/18870	1.73186E-05	0.001154435	0.001008324	GBP1/GBP2/NLRC5/PARP14/GBP3/IRF1/GBP4/CASP1/IRF8/PARP9/SP100/GBP5/STAT1/CCL5/JAK2/CD47/LGALS9/MED1/TLR3/ZYX/NR1H2	21
Tubule	GO:0060333	type II interferon-mediated signaling pathway	9/1186	26/18870	1.74785E-05	0.001154435	0.001008324	NLRC5/PARP14/IRF1/PARP9/SP100/STAT1/JAK2/MED1/NR1H2	9
Tubule	GO:0002821	positive regulation of adaptive immune response	22/1186	130/18870	1.90454E-05	0.001242771	0.00108548	HLA-F/TAP2/CD274/HLA-B/HLA-C/HLA-G/HLA-E/B2M/TNFSF13B/HLA-DRA/RSAD2/HLA-A/JAK2/PVR/PYCARD/CD40/RIPK2/C3/EXOSC6/HLA-DRB1/NFKBIZ/CARD9	22
Tubule	GO:0002704	negative regulation of leukocyte mediated immunity	15/1186	69/18870	1.96684E-05	0.001268145	0.001107643	HLA-F/HLA-B/HLA-G/HLA-E/FCGR2B/CEACAM1/HLA-A/DUSP22/CRK/CR1/LGALS9/SERPINB9/BST2/PARP3/NDFIP1	15
Tubule	GO:0051098	regulation of binding	35/1186	262/18870	1.9955E-05	0.001271487	0.001110562	PARP9/SP100/VTN/IFIT1/TRIM21/CARD16/DTX3L/HAND1/B2M/SUMO4/ADAM15/IFI16/JAK2/IFIT2/BAG2/PPP2CA/MSX2/CRK/CEBPG/EDF1/GREM2/BAMBI/RIPK2/NES/ZNF593/ACTB/JUN/CDKN1A/TRIB3/RALB/NCBP1/HDAC4/MARK3/ACD/GTF2B	35
Tubule	GO:0042742	defense response to bacterium	41/1186	330/18870	2.35429E-05	0.001482654	0.001295003	GBP1/ISG15/GBP2/OAS1/GBP3/GBP4/CASP1/IRF8/FGA/TNFRSF14/OAS3/PLA2G2A/GBP5/TF/HLA-E/GSDMD/OPTN/ZNFX1/RNF213/IKBKG/MYD88/HLA-A/CASP7/RBCK1/PYCARD/PLAC8/OAS2/GSDMB/CASP4/RIPK2/ROMO1/NOD1/TLR3/FOXP1/RNF31/SSC5D/NFKBIZ/TNFRSF1A/ANXA3/SHARPIN/CARD9	41
Tubule	GO:0002700	regulation of production of molecular mediator of immune response	28/1186	191/18870	2.44803E-05	0.00151128	0.001320005	HLA-F/APOA2/TNFRSF14/HLA-G/HLA-E/B2M/APOA1/RSAD2/FCGR2B/MYD88/HLA-A/RBP4/PYCARD/IL33/CR1/CD40/RIPK2/DDX21/EXOSC6/NOD1/TLR3/DHX36/UBE2J1/TRIL/BST2/PARP3/NDFIP1/CARD9	28
Tubule	GO:0001916	positive regulation of T cell mediated cytotoxicity	11/1186	40/18870	2.45555E-05	0.00151128	0.001320005	HLA-F/TAP2/HLA-B/HLA-C/HLA-G/HLA-E/B2M/HLA-DRA/HLA-A/PVR/HLA-DRB1	11
Tubule	GO:0010273	detoxification of copper ion	7/1186	16/18870	2.63251E-05	0.001584185	0.001383683	MT2A/MT1M/MT1E/MT1H/MT1X/MT1G/MT1F	7
Tubule	GO:1990169	stress response to copper ion	7/1186	16/18870	2.63251E-05	0.001584185	0.001383683	MT2A/MT1M/MT1E/MT1H/MT1X/MT1G/MT1F	7
Tubule	GO:0034599	cellular response to oxidative stress	34/1186	255/18870	2.71326E-05	0.001614835	0.001410454	IL18BP/FABP1/APOA4/SUMO4/HSF1/EDNRA/SLC7A11/PPIF/VRK2/DHFR/CHCHD2/CRYGD/MYB/PNPT1/SOD2/LONP1/MAP2K4/KAT2B/FXN/PLA2R1/ROMO1/BECN1/ZNF580/SLC25A14/JUN/GPR37/MAP1LC3A/TRAP1/MAPK9/NFE2L2/FOXP1/PEX10/KDM6B/EGFR	34
Tubule	GO:0031667	response to nutrient levels	55/1186	495/18870	2.81419E-05	0.001656703	0.001447023	IL15RA/CXCL10/STAT1/PMAIP1/ATF3/HSF1/PCK2/IFI16/GAS6/NENF/MAP1LC3B/EIF2AK2/SPINK1/ASL/NPY/TSSK3/INHBB/TBXA2R/CYP1A1/CD40/SOD2/LARP1/GPT2/RRAGC/KAT2B/TMEM126B/MED1/AQP3/ACADM/ATG7/SH3GLB1/MAX/XPR1/BECN1/RNF152/GAS2L1/ASNS/SLC27A4/MAP1LC3A/RRAGA/TNFRSF11B/CDKN1A/WDR45/ERCC1/SZT2/RALB/NFE2L2/ZEB1/NFKBIZ/GNPAT/SRF/MIOS/C2/ZFP36/ENSA	55
Tubule	GO:0002824	positive regulation of adaptive immune response based on somatic recombination of immune receptors built from immunoglobulin superfamily domains	21/1186	124/18870	2.89021E-05	0.001683157	0.001470129	HLA-F/TAP2/CD274/HLA-B/HLA-C/HLA-G/HLA-E/B2M/TNFSF13B/HLA-DRA/RSAD2/HLA-A/JAK2/PVR/CD40/RIPK2/C3/EXOSC6/HLA-DRB1/NFKBIZ/CARD9	21
Tubule	GO:0052547	regulation of peptidase activity	39/1186	312/18870	3.21724E-05	0.001853675	0.001619066	PSMB9/CASP1/IFI6/PSMB8/PRELID1/VTN/AHSG/FABP1/SERPIND1/CARD16/PMAIP1/PSME2/TNFSF10/SERPING1/CST3/PSME1/SERPINA1/BIN1/MTCH1/IFI16/GAS6/CTSS/JAK2/SERPINB2/PYCARD/CSTA/NKX3-1/ANXA8/CR1/RIPK2/LGALS9/SERPINB9/NOD1/SERPINB1/DPEP1/MAPK12/MBP/PSENEN/CARD9	39
Tubule	GO:0034614	cellular response to reactive oxygen species	24/1186	154/18870	3.33465E-05	0.001901102	0.00166049	IL18BP/FABP1/APOA4/HSF1/PPIF/DHFR/CRYGD/MYB/SOD2/MAP2K4/FXN/ROMO1/BECN1/ZNF580/JUN/GPR37/MAP1LC3A/TRAP1/MAPK9/NFE2L2/FOXP1/PEX10/KDM6B/EGFR	24
Tubule	GO:0060339	negative regulation of type I interferon-mediated signaling pathway	8/1186	22/18870	3.43644E-05	0.001938723	0.001693349	ISG15/NLRC5/OAS1/SAMHD1/OAS3/USP18/STAT2/ADAR	8
Tubule	GO:0034379	very-low-density lipoprotein particle assembly	6/1186	12/18870	4.0478E-05	0.002260093	0.001974046	MTTP/APOC3/APOC1/ACSL3/FECH/APOB	6
Tubule	GO:0002476	antigen processing and presentation of endogenous peptide antigen via MHC class Ib	7/1186	17/18870	4.23251E-05	0.002315484	0.002022426	HLA-F/TAP2/HLA-B/HLA-C/HLA-G/HLA-E/HLA-A	7
Tubule	GO:0002484	antigen processing and presentation of endogenous peptide antigen via MHC class I via ER pathway	7/1186	17/18870	4.23251E-05	0.002315484	0.002022426	HLA-F/TAP2/HLA-B/HLA-C/HLA-G/HLA-E/HLA-A	7
Tubule	GO:0002718	regulation of cytokine production involved in immune response	20/1186	120/18870	5.61608E-05	0.003041671	0.002656703	HLA-F/APOA2/TNFRSF14/HLA-G/HLA-E/B2M/APOA1/RSAD2/MYD88/HLA-A/PYCARD/RIPK2/DDX21/NOD1/TLR3/DHX36/UBE2J1/TRIL/BST2/CARD9	20
Tubule	GO:0019080	viral gene expression	18/1186	102/18870	6.04056E-05	0.003239178	0.002829212	PARP9/TRIM21/PARP10/CCL5/TRIM8/IFITM3/PCBP2/TRIM27/PSMC3/JUN/PAIP1/ST3GAL1/ST6GALNAC3/MGAT1/ZFP36/ST6GALNAC2/GTF2B/CDK9	18
Tubule	GO:0052548	regulation of endopeptidase activity	36/1186	288/18870	6.37825E-05	0.003386723	0.002958084	PSMB9/CASP1/IFI6/PSMB8/PRELID1/VTN/AHSG/FABP1/SERPIND1/CARD16/PMAIP1/PSME2/TNFSF10/SERPING1/CST3/PSME1/SERPINA1/BIN1/MTCH1/IFI16/GAS6/JAK2/SERPINB2/PYCARD/NKX3-1/ANXA8/CR1/RIPK2/LGALS9/SERPINB9/NOD1/SERPINB1/DPEP1/MBP/PSENEN/CARD9	36
Tubule	GO:0044403	biological process involved in symbiotic interaction	39/1186	322/18870	6.48676E-05	0.0034109	0.002979201	IFI27/TRIM22/APOL1/TNFRSF14/IFIT1/TRIM21/PLG/PLSCR1/CCL5/ICAM1/VPS4A/GAS6/TRIM8/MYD88/JAK2/SLC1A5/IFITM3/PVR/INHBB/CR1/CIITA/HYAL2/LGALS9/CHMP1A/ROMO1/IFITM1/XPR1/BECN1/HLA-DRB1/PSMC3/JUN/PAIP1/EXOC2/CARD9/EGFR/FN1/SMC6/CDK9/ZDHHC8	39
Tubule	GO:0035455	response to interferon-alpha	7/1186	18/18870	6.55061E-05	0.003411357	0.0029796	GAS6/EIF2AK2/IFITM3/IFITM1/ADAR/IFNAR2/BST2	7
Tubule	GO:0001906	cell killing	30/1186	223/18870	6.67682E-05	0.003443968	0.003008084	GBP1/HLA-F/GBP2/GBP3/APOL1/TAP2/HLA-B/PLA2G2A/GBP5/HLA-C/HLA-G/HLA-E/B2M/HLA-DRA/FCGR2B/ICAM1/CEACAM1/MYD88/HLA-A/RNF19B/CRK/CEBPG/PVR/CR1/GSDMB/LGALS9/SERPINB9/C3/ROMO1/HLA-DRB1	30
Tubule	GO:0002237	response to molecule of bacterial origin	43/1186	369/18870	6.96039E-05	0.003512032	0.003067533	IDO1/GBP2/IL18BP/GBP3/CASP1/IRF8/CXCL10/TAP2/CD274/GBP5/CXCL9/CARD16/IL12RB2/CXCL11/B2M/DUSP10/CMPK2/THBD/FCGR2B/HSF1/CNP/PCK2/MGST2/MYD88/JAK2/NFKBIB/CASP7/PYCARD/TBXA2R/CYP1A1/CD40/SOD2/GJB6/RIPK2/LGALS9/IRF3/CAPN2/FOXP1/SSC5D/NFKBIZ/C2/CARD9/ZFP36	43
Tubule	GO:0016925	protein sumoylation	14/1186	68/18870	6.98663E-05	0.003512032	0.003067533	IFIH1/SUMO4/EGR2/HMG20B/MAGEA2/NSMCE4A/RANGAP1/TRIM27/CBX4/PML/ZNF451/HDAC4/ZMIZ1/SMC6	14
Tubule	GO:0071496	cellular response to external stimulus	41/1186	346/18870	7.00331E-05	0.003512032	0.003067533	IRF1/CASP1/PMAIP1/GSDMD/ATF3/IFI16/GAS6/MYD88/MAP1LC3B/EIF2AK2/TSSK3/INHBB/IL33/CD40/RRAGC/MAP2K4/KAT2B/MED1/AQP3/ATG7/SH3GLB1/MAX/XPR1/BECN1/TLR3/RNF152/GAS2L1/ASNS/MAP1LC3A/RRAGA/CDKN1A/WDR45/ARHGAP35/SZT2/RALB/NFE2L2/LTBR/TNFRSF1A/SRF/FOSL1/MIOS	41
Tubule	GO:0002367	cytokine production involved in immune response	20/1186	122/18870	7.13988E-05	0.003547667	0.003098658	HLA-F/APOA2/TNFRSF14/HLA-G/HLA-E/B2M/APOA1/RSAD2/MYD88/HLA-A/PYCARD/RIPK2/DDX21/NOD1/TLR3/DHX36/UBE2J1/TRIL/BST2/CARD9	20
Tubule	GO:0001913	T cell mediated cytotoxicity	13/1186	60/18870	7.2228E-05	0.003556246	0.003106151	HLA-F/TAP2/HLA-B/HLA-C/HLA-G/HLA-E/B2M/HLA-DRA/FCGR2B/CEACAM1/HLA-A/PVR/HLA-DRB1	13
Tubule	GO:0045861	negative regulation of proteolysis	31/1186	235/18870	7.39526E-05	0.003608356	0.003151666	IFI6/VTN/AHSG/FABP1/SERPIND1/CHAC1/TRIM21/CARD16/SERPING1/CST3/SERPINA1/BIN1/IFI16/GAS6/SERPINB2/CSTA/ANXA8/CR1/GAS1/SERPINB9/PML/SERPINB1/DNAJC1/N4BP1/USP14/DPEP1/NR1H2/PDCL3/PSMF1/SGTA/AQP11	31
Tubule	GO:0032729	positive regulation of type II interferon production	15/1186	77/18870	7.62826E-05	0.003663361	0.003199709	ISG15/IRF8/BTN3A2/IL12RB2/BTN3A1/ISL1/HLA-A/JAK2/CEBPG/PYCARD/RIPK2/LGALS9/TRIM27/TLR3/EBI3	15
Tubule	GO:0001889	liver development	22/1186	142/18870	7.64328E-05	0.003663361	0.003199709	VTN/FGF1/ONECUT2/CEACAM1/MPST/PCK2/FPGS/GATA6/RHBDD3/CEBPG/CYP1A1/PNPT1/SOD2/RGN/MED1/ACADM/LSR/SULF2/UPF2/PTN/HNRNPD/GUCD1	22
Tubule	GO:0045862	positive regulation of proteolysis	41/1186	350/18870	9.05366E-05	0.004301284	0.003756894	CASP1/PRELID1/PMAIP1/PSME2/TNFSF10/NUB1/PSME1/IKBKG/MTCH1/STUB1/IFI16/CTSS/JAK2/RNF19B/BAG2/ZFAND2A/PYCARD/NKX3-1/IL33/CR1/RGN/RIPK2/LGALS9/RNF19A/CLN6/NOD1/S100A10/DDA1/PSMC3/SNX9/PSMC4/MAPK9/TRIB3/NFE2L2/USP5/PSMC5/MAPK12/MBP/PSENEN/SGTA/CARD9	41
Tubule	GO:0001910	regulation of leukocyte mediated cytotoxicity	17/1186	96/18870	9.1718E-05	0.00431952	0.003772821	HLA-F/TAP2/HLA-B/HLA-C/HLA-G/HLA-E/B2M/HLA-DRA/FCGR2B/ICAM1/CEACAM1/HLA-A/CRK/PVR/LGALS9/SERPINB9/HLA-DRB1	17
Tubule	GO:2001233	regulation of apoptotic signaling pathway	45/1186	398/18870	9.77588E-05	0.004542077	0.003967211	IFI6/FGA/FGG/SP100/PRELID1/LGALS3/PMAIP1/TNFSF10/ING2/FCGR2B/ICAM1/ATF3/UNC5B/DNAJA1/CTSS/JAK2/PPIF/EIF5A/ARHGEF2/RBCK1/MAZ/PYCARD/INHBB/NKX3-1/SOD2/SFPQ/HYAL2/PLEKHF1/FBXO7/FXN/STRADB/GRINA/NCK1/BECN1/MAPK8IP2/PML/TMBIM1/YBX3/TRAP1/MAPK9/NFE2L2/ACKR3/LTBR/COL2A1/MCL1	45
Tubule	GO:0002475	antigen processing and presentation via MHC class Ib	8/1186	25/18870	9.81209E-05	0.004542077	0.003967211	HLA-F/TAP2/HLA-B/HLA-C/HLA-G/HLA-E/B2M/HLA-A	8
Tubule	GO:1990928	response to amino acid starvation	12/1186	54/18870	0.000104928	0.004778042	0.004173311	ATF3/EIF2AK2/LARP1/RRAGC/SH3GLB1/BECN1/RNF152/MAP1LC3A/RRAGA/CDKN1A/SZT2/MIOS	12
Tubule	GO:0061008	hepaticobiliary system development	22/1186	145/18870	0.000104983	0.004778042	0.004173311	VTN/FGF1/ONECUT2/CEACAM1/MPST/PCK2/FPGS/GATA6/RHBDD3/CEBPG/CYP1A1/PNPT1/SOD2/RGN/MED1/ACADM/LSR/SULF2/UPF2/PTN/HNRNPD/GUCD1	22
Tubule	GO:0046685	response to arsenic-containing substance	9/1186	32/18870	0.00011139	0.005027402	0.004391111	HSF1/PPIF/ZFAND2A/CYP1A1/DHX36/TNFRSF11B/CDKN1A/FECH/SRRT	9
Tubule	GO:0097193	intrinsic apoptotic signaling pathway	38/1186	319/18870	0.00011378	0.005092831	0.004448259	IFI6/CHAC1/PMAIP1/ING2/FCGR2B/DNAJA1/IFI16/JAK2/PPIF/EIF5A/ARHGEF2/SHISA5/PYCARD/NKX3-1/BRSK2/SOD2/CASP4/SFPQ/TMEM117/PLEKHF1/FBXO7/MAP2K4/GRINA/NCK1/BECN1/PML/YBX3/CDKN1A/TRAP1/GSKIP/TRIB3/POLB/NFE2L2/BRCA2/ACKR3/TNFRSF1A/AEN/MCL1	38
Tubule	GO:0046633	alpha-beta T cell proliferation	11/1186	47/18870	0.000123296	0.005473543	0.004780786	IRF1/CD274/TNFRSF14/HLA-E/IL15/HLA-A/JAK2/RIPK2/LGALS9/EBI3/NDFIP1	11
Tubule	GO:0002720	positive regulation of cytokine production involved in immune response	15/1186	81/18870	0.000139079	0.00599773	0.00523863	HLA-F/TNFRSF14/HLA-G/HLA-E/B2M/RSAD2/MYD88/HLA-A/PYCARD/RIPK2/DDX21/NOD1/TLR3/DHX36/CARD9	15
Tubule	GO:0009267	cellular response to starvation	25/1186	179/18870	0.000144456	0.00599773	0.00523863	PMAIP1/ATF3/IFI16/GAS6/MAP1LC3B/EIF2AK2/TSSK3/INHBB/RRAGC/ATG7/SH3GLB1/MAX/XPR1/BECN1/RNF152/GAS2L1/ASNS/MAP1LC3A/RRAGA/CDKN1A/WDR45/SZT2/RALB/NFE2L2/MIOS	25
Tubule	GO:0016556	mRNA modification	9/1186	33/18870	0.000144681	0.00599773	0.00523863	HNRNPAB/NSUN2/PUS1/DNAJB11/TRMT61A/TRMT6/A1CF/WTAP/RPUSD4	9
Tubule	GO:0034368	protein-lipid complex remodeling	9/1186	33/18870	0.000144681	0.00599773	0.00523863	APOA2/PLA2G2A/APOA4/MTTP/APOC3/APOA1/APOC1/APOM/APOB	9
Tubule	GO:0034369	plasma lipoprotein particle remodeling	9/1186	33/18870	0.000144681	0.00599773	0.00523863	APOA2/PLA2G2A/APOA4/MTTP/APOC3/APOA1/APOC1/APOM/APOB	9
Tubule	GO:0002820	negative regulation of adaptive immune response	13/1186	64/18870	0.000145314	0.00599773	0.00523863	HLA-F/TNFRSF14/HLA-G/SAMSN1/FCGR2B/CEACAM1/DUSP22/IL33/ASCL2/CR1/TRIM27/PARP3/NDFIP1	13
Tubule	GO:0031100	animal organ regeneration	13/1186	64/18870	0.000145314	0.00599773	0.00523863	APOA2/VTN/NNMT/GAS6/FPGS/PNPT1/RGN/MED1/SULF2/CDKN1A/UPF2/ANXA3/GUCD1	13
Tubule	GO:0032615	interleukin-12 production	13/1186	64/18870	0.000145314	0.00599773	0.00523863	IDO1/IRF1/IRF8/HLA-B/HLA-G/C1QBP/ISL1/CD47/CD40/RIPK2/LGALS9/TLR3/FOXP1	13
Tubule	GO:0032655	regulation of interleukin-12 production	13/1186	64/18870	0.000145314	0.00599773	0.00523863	IDO1/IRF1/IRF8/HLA-B/HLA-G/C1QBP/ISL1/CD47/CD40/RIPK2/LGALS9/TLR3/FOXP1	13
Tubule	GO:0034976	response to endoplasmic reticulum stress	33/1186	266/18870	0.000146178	0.00599773	0.00523863	CHAC1/PMAIP1/FBXO6/FCGR2B/ATF3/UBE2J2/STUB1/FBXO2/EIF2AK2/SEC61B/BRSK2/SDF2L1/CASP4/TMEM117/GRINA/NRBF2/NCK1/AGR2/NOD1/PARP6/PML/UBE2J1/CREBZF/JUN/NPLOC4/SERP1/TRIB3/NFE2L2/USP14/NR1H2/SGTA/TOR1A/AQP11	33
Tubule	GO:0051250	negative regulation of lymphocyte activation	24/1186	169/18870	0.00015007	0.006111103	0.005337654	HLA-F/IDO1/IRF1/CD274/TNFRSF14/PLA2G2A/HLA-G/LGALS3/SAMSN1/FCGR2B/CEACAM1/TNFRSF21/DUSP22/RHBDD3/ASCL2/TNFAIP8L2/CR1/FBXO7/LGALS9/HLA-DRB1/SOCS6/PARP3/SOCS1/NDFIP1	24
Tubule	GO:0002456	T cell mediated immunity	20/1186	129/18870	0.000157615	0.006334031	0.005532367	HLA-F/TAP2/HLA-B/HLA-C/BTN3A3/HLA-G/HLA-E/BTN3A2/B2M/HLA-DRA/RSAD2/FCGR2B/ICAM1/CEACAM1/HLA-A/DUSP22/PVR/CR1/HLA-DRB1/NFKBIZ	20
Tubule	GO:0010038	response to metal ion	41/1186	359/18870	0.000157883	0.006334031	0.005532367	FGA/FGG/MT2A/TF/SLC13A5/MTTP/B2M/MT1M/PLSCR1/HSF1/MT1E/MT1H/PPIF/PPP2CA/MT1X/INHBB/SYT3/CYP1A1/SOD2/CER1/LONP1/FXN/AQP3/KCNMA1/MT1G/BECN1/SYT4/JUN/MAP1LC3A/TNFRSF11B/MAPK9/ERCC1/ALG2/NFE2L2/MCOLN1/DPEP1/HNRNPD/FECH/MT1F/DLG2/EGFR	41
Tubule	GO:0043086	negative regulation of catalytic activity	51/1186	480/18870	0.000168279	0.006701467	0.005853298	IFI6/APOA2/PARP9/VTN/IFIT1/AHSG/FABP1/SERPIND1/LGALS3/CARD16/DTX3L/MVP/APOC3/SERPING1/DUSP10/CST3/CEACAM1/SERPINA1/APOC1/BIN1/DNAJA1/IFI16/GAS6/SERPINB2/DUSP22/BAG2/PYCARD/SLC39A14/CSTA/ANXA8/HHEX/CR1/HYAL2/SERPINB9/PLA2R1/NES/DUSP1/TRIM27/ADAR/SERPINB1/TMBIM1/DTNBP1/CDKN1A/PARP3/PKIB/RDX/GSKIP/TRIB3/CDKN2A/DPEP1/ZFP36	51
Tubule	GO:0035458	cellular response to interferon-beta	8/1186	27/18870	0.000179942	0.007113608	0.006213277	OAS1/IRF1/STAT1/IFI16/PNPT1/TLR3/IFNAR2/CAPN2	8
Tubule	GO:0009636	response to toxic substance	32/1186	258/18870	0.000183754	0.007211693	0.006298948	MT2A/FABP1/APOA4/MT1M/CCL5/GSTA1/MPST/CNP/MT1E/MGST2/MT1H/SLC7A11/GATA6/APOM/DHFR/MT1X/AQP10/INHBB/GABRB1/CYP1A1/SOD2/UBIAD1/MT1G/GPX2/GSTK1/CDKN1A/NFE2L2/SRF/FECH/MBP/MT1F/KDM6B	32
Tubule	GO:0031341	regulation of cell killing	18/1186	111/18870	0.000185754	0.007237716	0.006321677	HLA-F/TAP2/HLA-B/HLA-C/HLA-G/HLA-E/B2M/HLA-DRA/FCGR2B/ICAM1/CEACAM1/HLA-A/CRK/PVR/CR1/LGALS9/SERPINB9/HLA-DRB1	18
Tubule	GO:0071887	leukocyte apoptotic process	19/1186	121/18870	0.000192299	0.007439221	0.006497679	IDO1/CD274/PRELID1/IRF7/LGALS3/CCL5/HSH2D/GAS6/SLC7A11/TNFRSF21/CASP7/EBF4/LGALS9/PRKD2/IRF3/ST3GAL1/CDKN2A/FOXP1/NFKBIZ	19
Tubule	GO:0000209	protein polyubiquitination	29/1186	226/18870	0.000202064	0.007726461	0.006748565	IFI27/TRIM22/NMI/UBE2L6/TRIM21/PARP10/DTX3L/RNF213/UBE2J2/STUB1/UBE2O/RNF19B/UBE2N/WSB2/RNF114/RBCK1/UBE2D1/RIPK2/RNF19A/TRIM56/RNF126/TRIM27/DDA1/RNF152/UBE2J1/CDC26/RNF31/SHARPIN/PRPF19	29
Tubule	GO:0097501	stress response to metal ion	7/1186	21/18870	0.000202577	0.007726461	0.006748565	MT2A/MT1M/MT1E/MT1H/MT1X/MT1G/MT1F	7
Tubule	GO:0043393	regulation of protein binding	21/1186	142/18870	0.000215249	0.008130465	0.007101436	VTN/IFIT1/TRIM21/CARD16/DTX3L/B2M/ADAM15/IFIT2/BAG2/PPP2CA/CRK/GREM2/BAMBI/RIPK2/NES/ACTB/CDKN1A/TRIB3/RALB/HDAC4/MARK3	21
Tubule	GO:0070534	protein K63-linked ubiquitination	12/1186	58/18870	0.000216172	0.008130465	0.007101436	TRIM21/PARP10/RNF213/STUB1/UBE2O/UBE2N/RIPK2/TRIM56/RNF126/TRIM27/RNF152/PRPF19	12
Tubule	GO:0060760	positive regulation of response to cytokine stimulus	13/1186	67/18870	0.000235524	0.008709398	0.007607097	NLRC5/PARP14/CASP1/PARP9/IFIH1/IRF7/GAS6/ZBP1/CASP4/RIPK2/MED1/TRIM56/IRF3	13
Tubule	GO:0034367	protein-containing complex remodeling	9/1186	35/18870	0.000236389	0.008709398	0.007607097	APOA2/PLA2G2A/APOA4/MTTP/APOC3/APOA1/APOC1/APOM/APOB	9
Tubule	GO:0061081	positive regulation of myeloid leukocyte cytokine production involved in immune response	9/1186	35/18870	0.000236389	0.008709398	0.007607097	HLA-G/MYD88/PYCARD/RIPK2/DDX21/NOD1/TLR3/DHX36/CARD9	9
Tubule	GO:0071241	cellular response to inorganic substance	29/1186	229/18870	0.000253519	0.009277411	0.008103219	MT2A/TF/SLC13A5/B2M/MT1M/HSF1/MT1E/MT1H/EIF4A3/PPIF/CRK/MT1X/INHBB/SYT3/CYP1A1/CER1/MT1G/BECN1/SYT4/JUN/MAP1LC3A/MAPK9/NFE2L2/MCOLN1/DPEP1/HNRNPD/MT1F/DLG2/EGFR	29
Tubule	GO:0007015	actin filament organization	49/1186	464/18870	0.00025859	0.009399475	0.008209834	TF/APOA1/NOSTRIN/WDR1/BIN1/CGNL1/JAK2/CD47/MARCKSL1/SYNPO/ARHGEF2/ARPC5/PFN1/ACTN1/PYCARD/RHOU/CDC42EP1/NCK1/PDLIM1/RHOD/TRIM27/S100A10/ARPC5L/PLS3/GAS2L1/KANK4/TMSB10/MSRB1/SPTBN2/CNN3/SNX9/GRB2/ARHGAP35/ARHGAP17/RDX/SYNPO2/ARPC4/SAMD14/WIPF3/MICALL2/ARFIP2/ZYX/KCTD13/SRF/SH3KBP1/TJP1/FHDC1/CAPZA1/CORO1B	49
Tubule	GO:0034198	cellular response to amino acid starvation	11/1186	51/18870	0.000267555	0.009640288	0.008420169	ATF3/EIF2AK2/RRAGC/SH3GLB1/BECN1/RNF152/MAP1LC3A/RRAGA/CDKN1A/SZT2/MIOS	11
Tubule	GO:0002460	adaptive immune response based on somatic recombination of immune receptors built from immunoglobulin superfamily domains	42/1186	380/18870	0.000268775	0.009640288	0.008420169	HLA-F/IL18BP/TAP2/CD274/IRF7/HLA-B/HLA-C/BTN3A3/HLA-G/HLA-E/BTN3A2/C1QBP/B2M/TNFSF13B/SERPING1/HLA-DRA/RSAD2/FCGR2B/ICAM1/CEACAM1/MYD88/HLA-A/JAK2/DUSP22/C1S/PVR/IL33/ASCL2/CR1/CD40/RIPK2/C3/EXOSC6/SOCS3/HLA-DRB1/PARP3/ERCC1/NFKBIZ/EBI3/NDFIP1/C2/CARD9	42
Tubule	GO:0061687	detoxification of inorganic compound	7/1186	22/18870	0.000281076	0.009916672	0.008661573	MT2A/MT1M/MT1E/MT1H/MT1X/MT1G/MT1F	7
Tubule	GO:0002486	antigen processing and presentation of endogenous peptide antigen via MHC class I via ER pathway, TAP-independent	6/1186	16/18870	0.000281973	0.009916672	0.008661573	HLA-F/HLA-B/HLA-C/HLA-G/HLA-E/HLA-A	6
Tubule	GO:0034375	high-density lipoprotein particle remodeling	6/1186	16/18870	0.000281973	0.009916672	0.008661573	APOA2/APOA4/APOC3/APOA1/APOC1/APOM	6
Tubule	GO:0002218	activation of innate immune response	33/1186	276/18870	0.000291366	0.010180899	0.008892358	IFI35/GBP2/OAS1/IRF1/CASP1/DDX60/NMI/IFIH1/IRF7/OAS3/GBP5/C1QBP/DHX58/RSAD2/ZNFX1/IFI16/CTSS/MYD88/SLC15A3/PPP2CA/EIF2AK2/PYCARD/ZBP1/CD40/SFPQ/RIPK2/NOD1/TLR3/IRF3/NPLOC4/TRIL/NFKBIZ/FOSL1	33
Tubule	GO:0001961	positive regulation of cytokine-mediated signaling pathway	12/1186	60/18870	0.000302002	0.010484905	0.009157887	NLRC5/PARP14/CASP1/PARP9/IRF7/GAS6/ZBP1/CASP4/RIPK2/MED1/TRIM56/IRF3	12
Tubule	GO:0032760	positive regulation of tumor necrosis factor production	17/1186	106/18870	0.000317565	0.010943705	0.00955862	OAS1/IFIH1/OAS3/HLA-E/ISL1/MYD88/JAK2/ARHGEF2/PYCARD/IL33/OAS2/RIPK2/LGALS9/TMEM106A/NOD1/TLR3/CARD9	17
Tubule	GO:1901224	positive regulation of non-canonical NF-kappaB signal transduction	13/1186	69/18870	0.000319259	0.010943705	0.00955862	IFI35/NMI/TRADD/EIF2AK2/RBCK1/PYCARD/LGALS9/TRIM56/NOD1/TLR3/GREM1/PTP4A3/EGFR	13
Tubule	GO:0046640	regulation of alpha-beta T cell proliferation	10/1186	44/18870	0.000322089	0.010971285	0.009582709	IRF1/CD274/TNFRSF14/HLA-E/HLA-A/JAK2/RIPK2/LGALS9/EBI3/NDFIP1	10
Tubule	GO:0071248	cellular response to metal ion	26/1186	200/18870	0.000343614	0.011631341	0.010159225	MT2A/TF/SLC13A5/B2M/MT1M/HSF1/MT1E/MT1H/PPIF/MT1X/INHBB/SYT3/CYP1A1/CER1/MT1G/BECN1/SYT4/JUN/MAP1LC3A/MAPK9/NFE2L2/MCOLN1/DPEP1/MT1F/DLG2/EGFR	26
Tubule	GO:0045591	positive regulation of regulatory T cell differentiation	7/1186	23/18870	0.000382261	0.012859168	0.011231653	HLA-G/HLA-DRA/DUSP10/CR1/LGALS9/HLA-DRB1/SOCS1	7
Tubule	GO:0009451	RNA modification	24/1186	180/18870	0.000392894	0.013135283	0.011472822	APOBEC3G/HNRNPAB/NSUN2/RPUSD1/APOBEC3A/SNRPF/METTL1/DIMT1/PUS1/SNRPG/DNAJB11/ADAR/TRMT61A/APOBEC3F/TRMT6/A1CF/ADAT2/TPRKB/WTAP/RPUSD4/CTU2/KTI12/TGS1/OSGEP	24
Tubule	GO:0007596	blood coagulation	28/1186	224/18870	0.000397927	0.013154637	0.011489726	FGA/FGG/VTN/SERPIND1/PLG/SERPING1/PLSCR1/THBD/CEACAM1/SERPINA1/GAS6/JAK2/SERPINB2/SLC7A11/CSRP1/CELA2A/ANXA8/TBXA2R/CD40/TSPAN8/AK3/ACTB/P2RY1/VAV2/DTNBP1/NFE2L2/SRF/F10	28
Tubule	GO:0032607	interferon-alpha production	8/1186	30/18870	0.00040076	0.013154637	0.011489726	NMI/IFIH1/IRF7/STAT1/RIPK2/TLR3/DHX36/IRF3	8
Tubule	GO:0032647	regulation of interferon-alpha production	8/1186	30/18870	0.00040076	0.013154637	0.011489726	NMI/IFIH1/IRF7/STAT1/RIPK2/TLR3/DHX36/IRF3	8
Tubule	GO:0048145	regulation of fibroblast proliferation	15/1186	89/18870	0.000406943	0.013277135	0.01159672	IFI30/PARP10/BTC/GAS6/MYB/RNASEH2B/EMD/SOD2/EREG/PML/LZTS2/CDKN1A/ZMIZ1/EGFR/FN1	15
Tubule	GO:0032731	positive regulation of interleukin-1 beta production	12/1186	62/18870	0.00041511	0.013462499	0.011758623	CASP1/GBP5/GSDMD/ISL1/IFI16/MYD88/JAK2/PYCARD/RIPK2/LGALS9/TMEM106A/NOD1	12
Tubule	GO:0002221	pattern recognition receptor signaling pathway	29/1186	236/18870	0.000421259	0.013580594	0.011861772	IFI35/GBP2/OAS1/IRF1/CASP1/DDX60/NMI/IFIH1/IRF7/OAS3/GBP5/C1QBP/DHX58/RSAD2/CTSS/MYD88/SLC15A3/PPP2CA/EIF2AK2/PYCARD/CD40/RIPK2/NOD1/TLR3/IRF3/NPLOC4/TRIL/NFKBIZ/FOSL1	29
Tubule	GO:0050878	regulation of body fluid levels	40/1186	365/18870	0.000441808	0.014158763	0.012366766	FGA/FGG/VTN/SERPIND1/PLG/SERPING1/PLSCR1/THBD/CEACAM1/SERPINA1/BTC/GAS6/JAK2/SERPINB2/SLC7A11/CSRP1/SPINK1/CELA2A/GJA5/ANXA8/TBXA2R/OAS2/CD40/TSPAN8/HYAL2/SOCS2/MED1/AQP3/AK3/AGR2/ACTB/P2RY1/HAS2/VAV2/DTNBP1/NFE2L2/NR1H2/SRF/UPRT/F10	40
Tubule	GO:0051092	positive regulation of NF-kappaB transcription factor activity	21/1186	150/18870	0.000460338	0.014665823	0.01280965	TRIM22/TRIM21/CARD16/IKBKG/TRIM8/TRADD/MYD88/EIF2AK2/UBE2N/ARHGEF2/RBCK1/PYCARD/CD40/RIPK2/LGALS9/PRKD2/NOD1/PSMA6/RNF31/RNF25/CARD9	21
Tubule	GO:0001909	leukocyte mediated cytotoxicity	20/1186	140/18870	0.000477697	0.015129864	0.013214959	HLA-F/TAP2/HLA-B/HLA-C/HLA-G/HLA-E/B2M/HLA-DRA/FCGR2B/ICAM1/CEACAM1/MYD88/HLA-A/RNF19B/CRK/CEBPG/PVR/LGALS9/SERPINB9/HLA-DRB1	20
Tubule	GO:0032612	interleukin-1 production	19/1186	130/18870	0.000490461	0.015217885	0.01329184	CASP1/GBP5/CARD16/APOA1/GSDMD/ISL1/CEACAM1/IFI16/GAS6/MYD88/JAK2/PYCARD/RIPK2/LGALS9/TMEM106A/NOD1/PML/SERPINB1/FOXP1	19
Tubule	GO:0032652	regulation of interleukin-1 production	19/1186	130/18870	0.000490461	0.015217885	0.01329184	CASP1/GBP5/CARD16/APOA1/GSDMD/ISL1/CEACAM1/IFI16/GAS6/MYD88/JAK2/PYCARD/RIPK2/LGALS9/TMEM106A/NOD1/PML/SERPINB1/FOXP1	19
Tubule	GO:0032722	positive regulation of chemokine production	13/1186	72/18870	0.000491715	0.015217885	0.01329184	OAS1/OAS3/MYD88/EIF2AK2/PYCARD/IL33/ALOX15B/ADCYAP1/RIPK2/LGALS9/TLR3/MBP/CARD9	13
Tubule	GO:0050766	positive regulation of phagocytosis	13/1186	72/18870	0.000491715	0.015217885	0.01329184	IL15RA/APOA2/AHSG/IL15/APOA1/FCGR2B/GAS6/CD47/LYAR/PYCARD/RAB31/C3/C2	13
Tubule	GO:1903557	positive regulation of tumor necrosis factor superfamily cytokine production	17/1186	110/18870	0.000495596	0.015250842	0.013320626	OAS1/IFIH1/OAS3/HLA-E/ISL1/MYD88/JAK2/ARHGEF2/PYCARD/IL33/OAS2/RIPK2/LGALS9/TMEM106A/NOD1/TLR3/CARD9	17
Tubule	GO:0032727	positive regulation of interferon-alpha production	7/1186	24/18870	0.000510594	0.015363215	0.013418776	IFIH1/IRF7/STAT1/RIPK2/TLR3/DHX36/IRF3	7
Tubule	GO:0046426	negative regulation of receptor signaling pathway via JAK-STAT	7/1186	24/18870	0.000510594	0.015363215	0.013418776	PARP14/PPP2CA/SOCS2/SOCS3/SOCS1/ADIPOR1/HGS	7
Tubule	GO:0060907	positive regulation of macrophage cytokine production	7/1186	24/18870	0.000510594	0.015363215	0.013418776	HLA-G/MYD88/PYCARD/RIPK2/NOD1/TLR3/CARD9	7
Tubule	GO:0071294	cellular response to zinc ion	7/1186	24/18870	0.000510594	0.015363215	0.013418776	MT2A/MT1M/MT1E/MT1H/MT1X/MT1G/MT1F	7
Tubule	GO:0042542	response to hydrogen peroxide	16/1186	101/18870	0.0005423	0.015891677	0.013880354	IL18BP/FABP1/STAT1/HSF1/PPIF/CRK/MYB/SOD2/FXN/BECN1/ZNF580/MAP1LC3A/CAPN2/NFE2L2/FOSL1/KDM6B	16
Tubule	GO:0050863	regulation of T cell activation	41/1186	381/18870	0.000546471	0.015891677	0.013880354	IDO1/IRF1/CD274/PRELID1/TNFRSF14/PLA2G2A/HLA-G/LGALS3/HLA-E/IL15/PRDM1/B2M/TNFSF13B/HLA-DRA/DUSP10/FCGR2B/HLA-DOB/CCL5/CEACAM1/HLA-A/JAK2/TNFRSF21/CD47/DUSP22/SMARCD2/PYCARD/ASCL2/TNFAIP8L2/CR1/RIPK2/LGALS9/NCK1/ACTB/HLA-DRB1/SOCS6/ZEB1/NFKBIZ/SOCS1/EBI3/ZMIZ1/NDFIP1	41
Tubule	GO:0070227	lymphocyte apoptotic process	14/1186	82/18870	0.000548268	0.015891677	0.013880354	IDO1/CD274/PRELID1/LGALS3/CCL5/HSH2D/TNFRSF21/CASP7/EBF4/LGALS9/PRKD2/ST3GAL1/FOXP1/NFKBIZ	14
Tubule	GO:0051100	negative regulation of binding	18/1186	121/18870	0.000550295	0.015891677	0.013880354	SP100/IFIT1/CARD16/HAND1/B2M/SUMO4/ADAM15/IFI16/JAK2/IFIT2/BAG2/MSX2/NES/ZNF593/ACTB/JUN/CDKN1A/RALB	18
Tubule	GO:0050729	positive regulation of inflammatory response	21/1186	152/18870	0.000550617	0.015891677	0.013880354	IFI35/IDO1/CASP1/NMI/PLA2G2A/HLA-E/IL15/GSDMD/MGST2/TRADD/CD47/PYCARD/IL33/ZBP1/CASP4/HYAL2/C3/LGALS2/TLR3/NFKBIZ/TNFRSF1A	21
Tubule	GO:0032611	interleukin-1 beta production	17/1186	111/18870	0.000551631	0.015891677	0.013880354	CASP1/GBP5/CARD16/APOA1/GSDMD/ISL1/IFI16/MYD88/JAK2/PYCARD/RIPK2/LGALS9/TMEM106A/NOD1/PML/SERPINB1/FOXP1	17
Tubule	GO:0032651	regulation of interleukin-1 beta production	17/1186	111/18870	0.000551631	0.015891677	0.013880354	CASP1/GBP5/CARD16/APOA1/GSDMD/ISL1/IFI16/MYD88/JAK2/PYCARD/RIPK2/LGALS9/TMEM106A/NOD1/PML/SERPINB1/FOXP1	17
Tubule	GO:0033209	tumor necrosis factor-mediated signaling pathway	17/1186	111/18870	0.000551631	0.015891677	0.013880354	CASP1/TNFRSF14/STAT1/CARD16/APOA1/TNFSF13B/GAS6/TRADD/JAK2/EIF5A/SPPL2A/PYCARD/CASP4/TNFRSF25/RRAGA/TNFRSF1A/SHARPIN	17
Tubule	GO:0050817	coagulation	28/1186	229/18870	0.000568572	0.016293053	0.014230929	FGA/FGG/VTN/SERPIND1/PLG/SERPING1/PLSCR1/THBD/CEACAM1/SERPINA1/GAS6/JAK2/SERPINB2/SLC7A11/CSRP1/CELA2A/ANXA8/TBXA2R/CD40/TSPAN8/AK3/ACTB/P2RY1/VAV2/DTNBP1/NFE2L2/SRF/F10	28
Tubule	GO:0035970	peptidyl-threonine dephosphorylation	6/1186	18/18870	0.000586283	0.01667734	0.01456658	DUSP10/DUSP5/PPM1G/PPP2CA/DUSP1/PGAM5	6
Tubule	GO:1903131	mononuclear cell differentiation	49/1186	481/18870	0.000588141	0.01667734	0.01456658	IL15RA/BATF2/IRF1/IRF8/UBD/PRELID1/IRF7/HLA-B/HLA-G/IL15/CDH17/PRDM1/B2M/TNFSF13B/HLA-DRA/DUSP10/RSAD2/FCGR2B/IFI16/GAS6/CEBPG/SMARCD2/ARMC5/MYB/HHEX/ASCL2/CR1/RIPK2/FBXO7/LGALS9/MED1/LRRC8A/SOCS3/ACTB/MT1G/HLA-DRB1/DCLRE1C/ST3GAL1/FOXP1/ZEB1/LTBR/NFKBIZ/NHEJ1/SRF/HDAC4/SOCS1/ZMIZ1/NDFIP1/PIK3R3	49
Tubule	GO:0043161	proteasome-mediated ubiquitin-dependent protein catabolic process	47/1186	458/18870	0.000643775	0.018159811	0.015861422	IFI27/PSMA5/FBXO6/NUB1/UBE2J2/STUB1/RNF19B/ZFAND2A/ADRM1/FBXO2/SEC61B/UBE2N/SPSB1/RNF10/RBCK1/IL33/UBE2D1/FBXO7/RNF19A/PCBP2/RNF126/PSMA4/PSMD14/DDA1/TRPC4AP/PML/UBE2J1/PSMC3/NPLOC4/PSMA6/PSMC4/N4BP1/MAPK9/TRIB3/CDC26/NFE2L2/USP14/PEX10/USP5/KCTD13/PSMC5/SMURF2/PSMF1/SHARPIN/SGTA/ARAF/PSMA2	47
Tubule	GO:0032496	response to lipopolysaccharide	38/1186	348/18870	0.000649645	0.01816956	0.015869938	IDO1/GBP2/IL18BP/GBP3/CASP1/IRF8/CXCL10/CD274/GBP5/CXCL9/CARD16/IL12RB2/CXCL11/DUSP10/CMPK2/THBD/HSF1/CNP/PCK2/MGST2/MYD88/JAK2/NFKBIB/CASP7/PYCARD/TBXA2R/CYP1A1/CD40/SOD2/GJB6/RIPK2/LGALS9/IRF3/CAPN2/FOXP1/NFKBIZ/C2/ZFP36	38
Tubule	GO:0007599	hemostasis	28/1186	231/18870	0.000653053	0.01816956	0.015869938	FGA/FGG/VTN/SERPIND1/PLG/SERPING1/PLSCR1/THBD/CEACAM1/SERPINA1/GAS6/JAK2/SERPINB2/SLC7A11/CSRP1/CELA2A/ANXA8/TBXA2R/CD40/TSPAN8/AK3/ACTB/P2RY1/VAV2/DTNBP1/NFE2L2/SRF/F10	28
Tubule	GO:0050868	negative regulation of T cell activation	19/1186	133/18870	0.000654185	0.01816956	0.015869938	IDO1/IRF1/CD274/TNFRSF14/PLA2G2A/HLA-G/LGALS3/FCGR2B/CEACAM1/TNFRSF21/DUSP22/ASCL2/TNFAIP8L2/CR1/LGALS9/HLA-DRB1/SOCS6/SOCS1/NDFIP1	19
Tubule	GO:0045807	positive regulation of endocytosis	21/1186	155/18870	0.00071476	0.019750716	0.017250975	IL15RA/APOA2/VTN/AHSG/TF/IL15/B2M/APOA1/FCGR2B/BIN1/GAS6/CD47/LYAR/PYCARD/RAB31/C3/SCYL2/DTNBP1/GREM1/C2/TOR1A	21
Tubule	GO:0070663	regulation of leukocyte proliferation	31/1186	267/18870	0.000722487	0.019862892	0.017348953	IDO1/IRF1/CD274/TNFRSF14/PLA2G2A/HLA-G/LGALS3/HLA-E/IL15/TNFSF13B/CD38/FCGR2B/CCL5/MYD88/HLA-A/JAK2/TNFRSF21/PYCARD/IL33/HHEX/CR1/CD40/RIPK2/LGALS9/NCK1/HLA-DRB1/BST2/CDKN1A/GREM1/EBI3/NDFIP1	31
Tubule	GO:0002706	regulation of lymphocyte mediated immunity	24/1186	188/18870	0.000741662	0.020287089	0.017719462	HLA-F/TAP2/HLA-B/HLA-C/HLA-G/HLA-E/B2M/HLA-DRA/RSAD2/FCGR2B/CEACAM1/HLA-A/DUSP22/CRK/PVR/CR1/CD40/LGALS9/SERPINB9/C3/EXOSC6/HLA-DRB1/PARP3/NDFIP1	24
Tubule	GO:0042269	regulation of natural killer cell mediated cytotoxicity	10/1186	49/18870	0.000801424	0.021603511	0.018869272	HLA-F/HLA-B/HLA-G/HLA-E/CEACAM1/HLA-A/CRK/PVR/LGALS9/SERPINB9	10
Tubule	GO:0016553	base conversion or substitution editing	6/1186	19/18870	0.000811596	0.021603511	0.018869272	APOBEC3G/APOBEC3A/ADAR/APOBEC3F/A1CF/ADAT2	6
Tubule	GO:0002638	negative regulation of immunoglobulin production	5/1186	13/18870	0.00081771	0.021603511	0.018869272	FCGR2B/IL33/CR1/PARP3/NDFIP1	5
Tubule	GO:0034380	high-density lipoprotein particle assembly	5/1186	13/18870	0.00081771	0.021603511	0.018869272	APOA2/APOA1/APOM/NR1H2/ZDHHC8	5
Tubule	GO:0045006	DNA deamination	5/1186	13/18870	0.00081771	0.021603511	0.018869272	APOBEC3G/APOBEC3A/EXOSC6/APOBEC3F/EXOSC4	5
Tubule	GO:0070234	positive regulation of T cell apoptotic process	5/1186	13/18870	0.00081771	0.021603511	0.018869272	IDO1/CD274/PRELID1/CCL5/LGALS9	5
Tubule	GO:2000622	regulation of nuclear-transcribed mRNA catabolic process, nonsense-mediated decay	5/1186	13/18870	0.00081771	0.021603511	0.018869272	HNRNPAB/EIF4A3/A1CF/MAGOHB/MAGOH	5
Tubule	GO:0002753	cytosolic pattern recognition receptor signaling pathway	20/1186	146/18870	0.000822684	0.021629401	0.018891885	GBP2/OAS1/DDX60/IFIH1/IRF7/OAS3/GBP5/C1QBP/DHX58/RSAD2/MYD88/SLC15A3/PPP2CA/EIF2AK2/PYCARD/RIPK2/NOD1/TLR3/IRF3/NPLOC4	20
Tubule	GO:0031668	cellular response to extracellular stimulus	32/1186	281/18870	0.000833063	0.02179646	0.0190378	PMAIP1/GSDMD/ATF3/IFI16/GAS6/MAP1LC3B/EIF2AK2/TSSK3/INHBB/RRAGC/KAT2B/MED1/AQP3/ATG7/SH3GLB1/MAX/XPR1/BECN1/RNF152/GAS2L1/ASNS/MAP1LC3A/RRAGA/CDKN1A/WDR45/ARHGAP35/SZT2/RALB/NFE2L2/SRF/FOSL1/MIOS	32
Tubule	GO:1903050	regulation of proteolysis involved in protein catabolic process	28/1186	235/18870	0.000855547	0.022256671	0.019439765	PSME2/NUB1/PSME1/IKBKG/STUB1/RNF19B/BAG2/ZFAND2A/IL33/RGN/RNF19A/PSMD14/DDA1/PML/PSMC3/PSMC4/N4BP1/MAPK9/TRIB3/NFE2L2/USP14/USP5/PSMC5/PDCL3/PSMF1/SGTA/ARAF/AQP11	28
Tubule	GO:0051168	nuclear export	22/1186	168/18870	0.000860012	0.022256671	0.019439765	IFI27/SP100/EGR2/GAS6/NSUN2/EIF4A3/RANBP3/HHEX/NXT1/EMD/SRSF3/STRADB/RANGAP1/NUP160/LZTS2/UPF2/NCBP1/FRAT2/MAGOHB/RANBP17/POM121C/MAGOH	22
Tubule	GO:0002702	positive regulation of production of molecular mediator of immune response	19/1186	136/18870	0.00086298	0.022256671	0.019439765	HLA-F/TNFRSF14/HLA-G/HLA-E/B2M/RSAD2/MYD88/HLA-A/RBP4/PYCARD/IL33/CD40/RIPK2/DDX21/EXOSC6/NOD1/TLR3/DHX36/CARD9	19
Tubule	GO:0002699	positive regulation of immune effector process	31/1186	270/18870	0.000870317	0.022339522	0.01951213	HLA-F/DDX60/TAP2/TNFRSF14/HLA-B/HLA-C/HLA-G/HLA-E/DHX58/B2M/HLA-DRA/RSAD2/MYD88/HLA-A/RBP4/PVR/PYCARD/IL33/CR1/CD40/RIPK2/LGALS9/DDX21/C3/EXOSC6/NOD1/HLA-DRB1/TLR3/DHX36/NFKBIZ/CARD9	31
Tubule	GO:0042098	T cell proliferation	26/1186	213/18870	0.000901024	0.023018611	0.020105271	IDO1/IRF1/PSMB10/CD274/TNFRSF14/PLA2G2A/HLA-G/LGALS3/HLA-E/IL15/TNFSF13B/BTN3A1/CCL5/HLA-A/JAK2/TNFRSF21/ARMC5/PYCARD/CR1/RIPK2/LGALS9/CCND3/NCK1/HLA-DRB1/EBI3/NDFIP1	26
Tubule	GO:0002695	negative regulation of leukocyte activation	25/1186	202/18870	0.000917768	0.023336301	0.020382752	HLA-F/IDO1/IRF1/CD274/TNFRSF14/PLA2G2A/HLA-G/LGALS3/SAMSN1/FCGR2B/CEACAM1/TNFRSF21/DUSP22/RHBDD3/ASCL2/TNFAIP8L2/CR1/FBXO7/LGALS9/HLA-DRB1/SOCS6/PARP3/SOCS1/NDFIP1/FN1	25
Tubule	GO:0071706	tumor necrosis factor superfamily cytokine production	24/1186	191/18870	0.000929199	0.023407183	0.020444663	OAS1/CD274/IFIH1/OAS3/HLA-E/ISL1/GAS6/MYD88/JAK2/CD47/ARHGEF2/PYCARD/IL33/OAS2/RIPK2/LGALS9/TMEM106A/NOD1/TRIM27/TLR3/UBE2J1/FOXP1/CARD9/ZFP36	24
Tubule	GO:1903555	regulation of tumor necrosis factor superfamily cytokine production	24/1186	191/18870	0.000929199	0.023407183	0.020444663	OAS1/CD274/IFIH1/OAS3/HLA-E/ISL1/GAS6/MYD88/JAK2/CD47/ARHGEF2/PYCARD/IL33/OAS2/RIPK2/LGALS9/TMEM106A/NOD1/TRIM27/TLR3/UBE2J1/FOXP1/CARD9/ZFP36	24
Tubule	GO:0010466	negative regulation of peptidase activity	19/1186	137/18870	0.000944225	0.023615734	0.020626819	IFI6/VTN/AHSG/FABP1/SERPIND1/CARD16/SERPING1/CST3/SERPINA1/BIN1/IFI16/GAS6/SERPINB2/CSTA/ANXA8/CR1/SERPINB9/SERPINB1/DPEP1	19
Tubule	GO:0061082	myeloid leukocyte cytokine production	10/1186	50/18870	0.000946199	0.023615734	0.020626819	HLA-G/MYD88/PYCARD/RIPK2/DDX21/NOD1/TLR3/DHX36/UBE2J1/CARD9	10
Tubule	GO:0001701	in utero embryonic development	41/1186	392/18870	0.000959688	0.02384253	0.02082491	CDX2/HAND1/PRDM1/TMEM100/EDNRA/NSUN2/RRP7A/GATA6/RCN1/CMTM3/ARMC5/ASCL2/RNASEH2B/STMN3/MED1/ZPR1/SH3PXD2A/GJB3/SLC25A20/SOCS3/SALL4/YBX3/GRB2/PSMC4/CAPN2/TEAD4/POLB/EPN1/BRCA2/MGAT1/PTPN18/SRF/FOSL1/DSC3/APOB/EIF2S2/ZMIZ1/DNAAF2/ZFAND5/EGFR/RBBP8	41
Tubule	GO:0051028	mRNA transport	18/1186	127/18870	0.000984704	0.024352316	0.021270176	MVP/HSF1/NSUN2/EIF4A3/HHEX/NXT1/SRSF3/NUP160/NUP54/UPF2/NCBP1/SLBP/MAGOHB/RANBP17/POM121C/AAAS/ZFP36/MAGOH	18
Tubule	GO:0002703	regulation of leukocyte mediated immunity	29/1186	249/18870	0.001004171	0.024717727	0.021589339	HLA-F/TAP2/HLA-B/HLA-C/HLA-G/HLA-E/B2M/HLA-DRA/RSAD2/FCGR2B/ICAM1/CEACAM1/HLA-A/DUSP22/CRK/PVR/CR1/CD40/LGALS9/DDX21/SERPINB9/C3/EXOSC6/HLA-DRB1/TLR3/DHX36/BST2/PARP3/NDFIP1	29
Tubule	GO:0022407	regulation of cell-cell adhesion	49/1186	493/18870	0.001008607	0.024717727	0.021589339	IDO1/IRF1/FGA/FGG/CD274/TNFRSF14/PLA2G2A/HLA-G/LGALS3/HLA-E/IL15/PLG/B2M/APOA1/TNFSF13B/HLA-DRA/DUSP10/FCGR2B/HLA-DOB/CCL5/CEACAM1/HLA-A/JAK2/GCNT1/TNFRSF21/CD47/DUSP22/SMARCD2/PYCARD/CELA2A/ASCL2/TNFAIP8L2/CR1/RIPK2/LGALS9/NCK1/AKNA/ACTB/HLA-DRB1/HAS2/SOCS6/RDX/NFKBIZ/SOCS1/EBI3/TJP1/MBP/ZMIZ1/NDFIP1	49
Tubule	GO:0048732	gland development	45/1186	443/18870	0.001023987	0.024981581	0.021819798	VTN/FGF1/APOA1/ONECUT2/ISL1/CEACAM1/MPST/PCK2/EDNRA/FPGS/JAK2/GATA6/MSX2/RHBDD3/CEBPG/ARMC5/INHBB/NKX2-5/NKX3-1/ALOX15B/CYP1A1/OAS2/PNPT1/SOD2/RGN/SOCS2/MED1/ACADM/PITX2/TCF21/PML/LSR/SULF2/UPF2/ARHGAP35/PTN/POLB/HNRNPD/BRCA2/WDR77/SRF/GUCD1/EGFR/UPRT/FKBP4	45
Tubule	GO:0048144	fibroblast proliferation	16/1186	107/18870	0.0010328	0.025083608	0.021908912	IFI30/PARP10/BTC/GAS6/MYB/RNASEH2B/EMD/SOD2/EREG/PML/LZTS2/CDKN1A/CKS1B/ZMIZ1/EGFR/FN1	16
Tubule	GO:1903037	regulation of leukocyte cell-cell adhesion	40/1186	382/18870	0.00107603	0.025997425	0.022707072	IDO1/IRF1/CD274/TNFRSF14/PLA2G2A/HLA-G/LGALS3/HLA-E/IL15/B2M/TNFSF13B/HLA-DRA/DUSP10/FCGR2B/HLA-DOB/CCL5/CEACAM1/HLA-A/JAK2/GCNT1/TNFRSF21/CD47/DUSP22/SMARCD2/PYCARD/ASCL2/TNFAIP8L2/CR1/RIPK2/LGALS9/NCK1/ACTB/HLA-DRB1/HAS2/SOCS6/NFKBIZ/SOCS1/EBI3/ZMIZ1/NDFIP1	40
Tubule	GO:0010951	negative regulation of endopeptidase activity	18/1186	128/18870	0.001080026	0.025997425	0.022707072	IFI6/VTN/AHSG/FABP1/SERPIND1/CARD16/SERPING1/CST3/SERPINA1/BIN1/IFI16/GAS6/SERPINB2/ANXA8/CR1/SERPINB9/SERPINB1/DPEP1	18
Tubule	GO:0015833	peptide transport	30/1186	262/18870	0.00109165	0.026087982	0.022786168	TAP1/FGA/FGG/TAP2/CDH17/CD38/SLC15A1/CCL5/ISL1/SLC25A22/PCK2/JAK2/SLC15A3/RBP4/SLC7A11/SPINK1/CYB5R4/CELA2A/INHBB/PTPRN/BRSK2/EXOC3L1/ADCYAP1/LRRC8A/UQCC2/HLA-DRB1/CPLX1/SERP1/ENSA/PSMD9	30
Tubule	GO:0002396	MHC protein complex assembly	6/1186	20/18870	0.001098239	0.026087982	0.022786168	TAPBPL/B2M/HLA-DRA/HLA-DOB/TAPBP/HLA-DRB1	6
Tubule	GO:0002501	peptide antigen assembly with MHC protein complex	6/1186	20/18870	0.001098239	0.026087982	0.022786168	TAPBPL/B2M/HLA-DRA/HLA-DOB/TAPBP/HLA-DRB1	6
Tubule	GO:0042730	fibrinolysis	7/1186	27/18870	0.001109977	0.026178637	0.022865349	FGA/FGG/VTN/PLG/SERPING1/THBD/SERPINB2	7
Tubule	GO:0019083	viral transcription	10/1186	51/18870	0.001111722	0.026178637	0.022865349	TRIM21/CCL5/TRIM8/IFITM3/TRIM27/PSMC3/JUN/ZFP36/GTF2B/CDK9	10
Tubule	GO:0002711	positive regulation of T cell mediated immunity	12/1186	69/18870	0.001129558	0.026465672	0.023116056	HLA-F/TAP2/HLA-B/HLA-C/HLA-G/HLA-E/B2M/HLA-DRA/RSAD2/HLA-A/PVR/HLA-DRB1	12
Tubule	GO:0022408	negative regulation of cell-cell adhesion	25/1186	205/18870	0.00113491	0.026465672	0.023116056	IDO1/IRF1/CD274/TNFRSF14/PLA2G2A/HLA-G/LGALS3/PLG/APOA1/FCGR2B/CEACAM1/JAK2/TNFRSF21/DUSP22/ASCL2/TNFAIP8L2/CR1/LGALS9/AKNA/HLA-DRB1/SOCS6/RDX/SOCS1/MBP/NDFIP1	25
Tubule	GO:0031669	cellular response to nutrient levels	29/1186	251/18870	0.001138571	0.026465672	0.023116056	PMAIP1/ATF3/IFI16/GAS6/MAP1LC3B/EIF2AK2/TSSK3/INHBB/RRAGC/KAT2B/MED1/AQP3/ATG7/SH3GLB1/MAX/XPR1/BECN1/RNF152/GAS2L1/ASNS/MAP1LC3A/RRAGA/CDKN1A/WDR45/SZT2/RALB/NFE2L2/SRF/MIOS	29
Tubule	GO:0032735	positive regulation of interleukin-12 production	9/1186	43/18870	0.001199672	0.027378481	0.023913335	IDO1/IRF1/IRF8/HLA-G/ISL1/CD40/RIPK2/LGALS9/TLR3	9
Tubule	GO:0033700	phospholipid efflux	5/1186	14/18870	0.001206479	0.027378481	0.023913335	APOA2/APOA4/APOC3/APOA1/APOC1	5
Tubule	GO:0060330	regulation of response to type II interferon	5/1186	14/18870	0.001206479	0.027378481	0.023913335	NLRC5/PARP14/PARP9/MED1/NR1H2	5
Tubule	GO:0060334	regulation of type II interferon-mediated signaling pathway	5/1186	14/18870	0.001206479	0.027378481	0.023913335	NLRC5/PARP14/PARP9/MED1/NR1H2	5
Tubule	GO:0098792	xenophagy	5/1186	14/18870	0.001206479	0.027378481	0.023913335	OPTN/RNF213/RIPK2/NOD1/RNF31	5
Tubule	GO:0002495	antigen processing and presentation of peptide antigen via MHC class II	8/1186	35/18870	0.001217836	0.027378481	0.023913335	IFI30/B2M/HLA-DRA/FCGR2B/HLA-DOB/CTSS/PYCARD/HLA-DRB1	8
Tubule	GO:0043392	negative regulation of DNA binding	8/1186	35/18870	0.001217836	0.027378481	0.023913335	SP100/HAND1/SUMO4/IFI16/JAK2/MSX2/ZNF593/JUN	8
Tubule	GO:0097191	extrinsic apoptotic signaling pathway	27/1186	229/18870	0.001227327	0.027378481	0.023913335	IFI27/IFI6/FGA/FGG/SP100/LGALS3/PMAIP1/TNFSF10/ICAM1/ATF3/UNC5B/TRADD/JAK2/ARHGEF2/RBCK1/PYCARD/IL33/HYAL2/STRADB/TLR3/PML/TMBIM1/LTBR/NFKBIZ/TNFRSF1A/COL2A1/MCL1	27
Tubule	GO:0008203	cholesterol metabolic process	19/1186	140/18870	0.001228392	0.027378481	0.023913335	APOA2/APOL1/APOL2/FGF1/APOA4/APOA1/SULT2A1/FDX1/APOC1/TSKU/CYP27A1/CLN6/PMVK/OSBPL5/SC5D/ACADVL/FECH/APOB/CYP51A1	19
Tubule	GO:0070555	response to interleukin-1	19/1186	140/18870	0.001228392	0.027378481	0.023913335	GBP1/GBP2/GBP3/FGG/CD38/CCL5/MYD88/CD47/VRK2/PYCARD/INHBB/NKX3-1/ZBP1/CD40/HYAL2/RIPK2/LGALS9/HAS2/HDAC4	19
Tubule	GO:0001960	negative regulation of cytokine-mediated signaling pathway	14/1186	89/18870	0.001264514	0.028017451	0.024471435	ISG15/NLRC5/PARP14/OAS1/SAMHD1/OAS3/CARD16/APOA1/USP18/STAT2/CCL5/GAS6/ADAR/NR1H2	14
Tubule	GO:0051346	negative regulation of hydrolase activity	26/1186	218/18870	0.001267407	0.028017451	0.024471435	IFI6/APOA2/VTN/AHSG/FABP1/SERPIND1/LGALS3/CARD16/APOC3/SERPING1/CST3/SERPINA1/APOC1/BIN1/IFI16/GAS6/SERPINB2/SLC39A14/CSTA/ANXA8/CR1/SERPINB9/PLA2R1/SERPINB1/RDX/DPEP1	26
Tubule	GO:0002709	regulation of T cell mediated immunity	15/1186	99/18870	0.001277054	0.028115945	0.024557462	HLA-F/TAP2/HLA-B/HLA-C/HLA-G/HLA-E/B2M/HLA-DRA/RSAD2/FCGR2B/CEACAM1/HLA-A/DUSP22/PVR/HLA-DRB1	15
Tubule	GO:0042060	wound healing	43/1186	423/18870	0.00129055	0.028298041	0.024716512	FGA/FGG/VTN/SERPIND1/FGF1/PLG/SERPING1/PLSCR1/THBD/VPS4A/CEACAM1/SERPINA1/GAS6/JAK2/SERPINB2/SLC7A11/MSX2/CASP7/CRK/CSRP1/CELA2A/ANXA8/TBXA2R/TSKU/CD40/EREG/TSPAN8/MYLK/CHMP1A/AK3/S100A10/ACTB/P2RY1/VAV2/DTNBP1/CDKN1A/ARHGAP35/NFE2L2/SRF/TOR1A/CORO1B/FN1/F10	43
Tubule	GO:0006611	protein export from nucleus	11/1186	61/18870	0.001320803	0.028844622	0.025193915	IFI27/SP100/EGR2/GAS6/RANBP3/NXT1/EMD/STRADB/RANGAP1/FRAT2/RANBP17	11
Tubule	GO:0061136	regulation of proteasomal protein catabolic process	24/1186	196/18870	0.001333321	0.029001079	0.02533057	PSME2/NUB1/PSME1/STUB1/RNF19B/BAG2/ZFAND2A/IL33/RNF19A/PSMD14/DDA1/PSMC3/PSMC4/N4BP1/MAPK9/TRIB3/NFE2L2/USP14/USP5/PSMC5/PSMF1/SGTA/ARAF/AQP11	24
Tubule	GO:0090398	cellular senescence	16/1186	110/18870	0.001394077	0.030201276	0.026378865	HLA-G/B2M/ING2/HMGA1/MAGEA2/PNPT1/MAP2K4/PLA2R1/PML/CDKN1A/MAPK9/CDKN2A/BRCA2/SRF/ZMIZ1/SMC6	16
Tubule	GO:0042832	defense response to protozoan	7/1186	28/18870	0.001400592	0.030221534	0.026396559	GBP1/GBP2/BATF2/GBP4/IRF8/MYD88/CD40	7
Tubule	GO:0072659	protein localization to plasma membrane	32/1186	290/18870	0.00140745	0.030249015	0.026420562	GBP1/LGALS3/RAMP1/VAMP5/OPTN/VPS4A/GAS6/TMEM88/TESC/GRIP2/RAMP3/RAB31/EPB41L3/ITGA3/RER1/PLEKHF1/GAK/AGR2/BLZF1/KCNIP4/S100A10/ACTB/PID1/ACSL3/P2RY1/TMBIM1/RDX/EFR3A/NSG1/TNFRSF1A/EGFR/ZDHHC8	32
Tubule	GO:0000184	nuclear-transcribed mRNA catabolic process, nonsense-mediated decay	9/1186	44/18870	0.001425336	0.030512338	0.026650557	HNRNPAB/EIF4A3/PYM1/ETF1/A1CF/UPF2/NCBP1/MAGOHB/MAGOH	9
Tubule	GO:0002758	innate immune response-activating signaling pathway	29/1186	255/18870	0.001454888	0.030845345	0.026941417	IFI35/GBP2/OAS1/IRF1/CASP1/DDX60/NMI/IFIH1/IRF7/OAS3/GBP5/C1QBP/DHX58/RSAD2/CTSS/MYD88/SLC15A3/PPP2CA/EIF2AK2/PYCARD/CD40/RIPK2/NOD1/TLR3/IRF3/NPLOC4/TRIL/NFKBIZ/FOSL1	29
Tubule	GO:0032640	tumor necrosis factor production	23/1186	186/18870	0.001457978	0.030845345	0.026941417	OAS1/IFIH1/OAS3/HLA-E/ISL1/GAS6/MYD88/JAK2/CD47/ARHGEF2/PYCARD/IL33/OAS2/RIPK2/LGALS9/TMEM106A/NOD1/TRIM27/TLR3/UBE2J1/FOXP1/CARD9/ZFP36	23
Tubule	GO:0032680	regulation of tumor necrosis factor production	23/1186	186/18870	0.001457978	0.030845345	0.026941417	OAS1/IFIH1/OAS3/HLA-E/ISL1/GAS6/MYD88/JAK2/CD47/ARHGEF2/PYCARD/IL33/OAS2/RIPK2/LGALS9/TMEM106A/NOD1/TRIM27/TLR3/UBE2J1/FOXP1/CARD9/ZFP36	23
Tubule	GO:0006882	intracellular zinc ion homeostasis	8/1186	36/18870	0.001480712	0.031083474	0.027149407	MT2A/MT1M/MT1E/MT1H/MT1X/SLC39A14/MT1G/MT1F	8
Tubule	GO:0045589	regulation of regulatory T cell differentiation	8/1186	36/18870	0.001480712	0.031083474	0.027149407	IRF1/HLA-G/HLA-DRA/DUSP10/CR1/LGALS9/HLA-DRB1/SOCS1	8
Tubule	GO:0002715	regulation of natural killer cell mediated immunity	10/1186	53/18870	0.001513785	0.031533308	0.027542309	HLA-F/HLA-B/HLA-G/HLA-E/CEACAM1/HLA-A/CRK/PVR/LGALS9/SERPINB9	10
Tubule	GO:0048146	positive regulation of fibroblast proliferation	10/1186	53/18870	0.001513785	0.031533308	0.027542309	BTC/GAS6/MYB/RNASEH2B/EREG/PML/CDKN1A/ZMIZ1/EGFR/FN1	10
Tubule	GO:0051091	positive regulation of DNA-binding transcription factor activity	28/1186	244/18870	0.001520764	0.031557316	0.027563278	TRIM22/TRIM21/CARD16/HSF1/IKBKG/TRIM8/TRADD/MYD88/BEX1/EIF2AK2/UBE2N/ARHGEF2/CEBPG/RBCK1/PYCARD/CD40/RIPK2/LGALS9/PRKD2/NOD1/TRIM27/PSMA6/RNF31/ANXA3/RNF25/SRF/HDAC4/CARD9	28
Tubule	GO:0032755	positive regulation of interleukin-6 production	15/1186	101/18870	0.001569548	0.032445315	0.028338888	IFIH1/ISL1/MYD88/ARHGEF2/PYCARD/IL33/EREG/HYAL2/RIPK2/LGALS9/TMEM106A/NOD1/TLR3/MBP/CARD9	15
Tubule	GO:0003158	endothelium development	19/1186	143/18870	0.001582395	0.032586515	0.028462217	CXCL10/FGF1/ICAM1/TMEM100/RAPGEF1/CEACAM1/EDNRA/MYD88/EDF1/GJA5/GJA4/PRKD2/RAP1B/RDX/FOXP1/ZEB1/TNFRSF1A/TJP1/KDM6B	19
Tubule	GO:0030522	intracellular receptor signaling pathway	37/1186	353/18870	0.001594694	0.032715383	0.028574775	GBP2/OAS1/DDX60/IFIH1/IRF7/OAS3/GBP5/C1QBP/DHX58/RSAD2/ISL1/DNAJA1/MYD88/JAK2/SLC15A3/PPP2CA/EIF2AK2/NR5A2/PYCARD/NKX3-1/ALOX15B/RIPK2/MED1/YWHAH/TCF21/NOD1/TLR3/PML/IRF3/NPLOC4/PLPP1/FOXP1/NR1H2/ZMIZ1/TADA3/EGLN2/FKBP4	37
Tubule	GO:0016125	sterol metabolic process	20/1186	154/18870	0.001600904	0.032718862	0.028577814	APOA2/APOL1/APOL2/FGF1/APOA4/APOA1/SULT2A1/FDX1/APOC1/TSKU/CYP27A1/CYB5R2/CLN6/PMVK/OSBPL5/SC5D/ACADVL/FECH/APOB/CYP51A1	20
Tubule	GO:0002520	immune system development	24/1186	199/18870	0.001642021	0.033433023	0.029201587	IDO1/SAMHD1/CD274/HLA-B/HLA-G/HLA-E/IL15/CDH17/NKX2-5/CD40/LGALS9/EXOSC6/PITX2/TCF21/ADAR/DCLRE1C/PARP3/ERCC1/POLB/LTBR/NFKBIZ/NHEJ1/SRF/NDFIP1	24
Tubule	GO:0042886	amide transport	37/1186	354/18870	0.001676164	0.034000387	0.029697143	TAP1/FGA/FGG/TAP2/CDH17/MTTP/CD38/SLC15A1/CCL5/ISL1/SLC25A22/PCK2/JAK2/SLC15A3/RBP4/SLC7A11/SPINK1/CYB5R4/CELA2A/AQP10/INHBB/PTPRN/BRSK2/EXOC3L1/ADCYAP1/AQP3/LRRC8A/UQCC2/HLA-DRB1/CPLX1/SYT4/DTNBP1/SERP1/SLC5A6/SLC1A4/ENSA/PSMD9	37
Tubule	GO:0032897	negative regulation of viral transcription	5/1186	15/18870	0.001716667	0.034276896	0.029938656	TRIM21/TRIM8/IFITM3/TRIM27/ZFP36	5
Tubule	GO:0070207	protein homotrimerization	5/1186	15/18870	0.001716667	0.034276896	0.029938656	HLA-G/SIGMAR1/SLC1A5/MLKL/PNPT1	5
Tubule	GO:0006913	nucleocytoplasmic transport	35/1186	330/18870	0.001721439	0.034276896	0.029938656	IFI27/SP100/EGR2/GAS6/NSUN2/JAK2/APOD/EIF4A3/RANBP3/HTATIP2/IL33/HHEX/NXT1/EMD/SRSF3/HYAL2/STRADB/RANGAP1/MED1/ZPR1/NUP160/KPNA2/PML/NUP54/LZTS2/CDKN1A/UPF2/NCBP1/FRAT2/RANBP1/MAGOHB/RANBP17/POM121C/AAAS/MAGOH	35
Tubule	GO:0051169	nuclear transport	35/1186	330/18870	0.001721439	0.034276896	0.029938656	IFI27/SP100/EGR2/GAS6/NSUN2/JAK2/APOD/EIF4A3/RANBP3/HTATIP2/IL33/HHEX/NXT1/EMD/SRSF3/HYAL2/STRADB/RANGAP1/MED1/ZPR1/NUP160/KPNA2/PML/NUP54/LZTS2/CDKN1A/UPF2/NCBP1/FRAT2/RANBP1/MAGOHB/RANBP17/POM121C/AAAS/MAGOH	35
Tubule	GO:0051251	positive regulation of lymphocyte activation	35/1186	330/18870	0.001721439	0.034276896	0.029938656	HLA-F/IL15RA/CD274/TNFRSF14/HLA-G/HLA-E/IL15/B2M/TNFSF13B/HLA-DRA/CD38/DUSP10/HLA-DOB/CCL5/GAS6/MYD88/HLA-A/JAK2/CD47/SMARCD2/PYCARD/CR1/CD40/RIPK2/LGALS9/NCK1/EXOSC6/ACTB/HLA-DRB1/CDKN1A/NFKBIZ/SH3KBP1/SOCS1/EBI3/ZMIZ1	35
Tubule	GO:0007584	response to nutrient	20/1186	155/18870	0.001732185	0.034364522	0.030015191	CXCL10/STAT1/HSF1/GAS6/TBXA2R/CYP1A1/CD40/SOD2/KAT2B/MED1/AQP3/BECN1/SLC27A4/TNFRSF11B/ERCC1/NFKBIZ/GNPAT/SRF/C2/ENSA	20
Tubule	GO:0050866	negative regulation of cell activation	26/1186	223/18870	0.001755921	0.034708283	0.030315445	HLA-F/IDO1/IRF1/CD274/TNFRSF14/PLA2G2A/HLA-G/LGALS3/THBD/SAMSN1/FCGR2B/CEACAM1/TNFRSF21/DUSP22/RHBDD3/ASCL2/TNFAIP8L2/CR1/FBXO7/LGALS9/HLA-DRB1/SOCS6/PARP3/SOCS1/NDFIP1/FN1	26
Tubule	GO:0002504	antigen processing and presentation of peptide or polysaccharide antigen via MHC class II	8/1186	37/18870	0.00178663	0.034932803	0.030511548	IFI30/B2M/HLA-DRA/FCGR2B/HLA-DOB/CTSS/PYCARD/HLA-DRB1	8
Tubule	GO:0010934	macrophage cytokine production	8/1186	37/18870	0.00178663	0.034932803	0.030511548	HLA-G/MYD88/PYCARD/RIPK2/NOD1/TLR3/UBE2J1/CARD9	8
Tubule	GO:0010935	regulation of macrophage cytokine production	8/1186	37/18870	0.00178663	0.034932803	0.030511548	HLA-G/MYD88/PYCARD/RIPK2/NOD1/TLR3/UBE2J1/CARD9	8
Tubule	GO:0002449	lymphocyte mediated immunity	38/1186	368/18870	0.001816881	0.035396504	0.030916561	HLA-F/TAP2/IRF7/HLA-B/HLA-C/BTN3A3/HLA-G/HLA-E/BTN3A2/C1QBP/B2M/SERPING1/HLA-DRA/RSAD2/FCGR2B/ICAM1/CEACAM1/MYD88/HLA-A/DUSP22/RNF19B/C1S/CRK/CEBPG/PVR/CR1/CD40/LGALS9/SERPINB9/C3/EXOSC6/HLA-DRB1/PARP3/ERCC1/NFKBIZ/NDFIP1/C2/CARD9	38
Tubule	GO:0045926	negative regulation of growth	28/1186	247/18870	0.001824756	0.035422503	0.030939269	MT2A/MT1M/DUSP10/ADAM15/MT1E/MT1H/RBP4/DCC/PPP2CA/MT1X/PLAC8/ALOX15B/PNPT1/HYAL2/FXN/SOCS2/MT1G/SEMA4C/PML/BST2/CDKN1A/CDKN2A/FOXP1/SEMA3A/GREM1/MT1F/ADIPOR1/CCDC85B	28
Tubule	GO:1901222	regulation of non-canonical NF-kappaB signal transduction	16/1186	113/18870	0.001856317	0.035906476	0.031361989	IFI35/NMI/TRADD/EIF2AK2/RBCK1/PYCARD/LGALS9/TRIM56/NOD1/TLR3/LIME1/AKIP1/GREM1/ADIPOR1/PTP4A3/EGFR	16
Tubule	GO:2001235	positive regulation of apoptotic signaling pathway	19/1186	145/18870	0.001863593	0.035918454	0.031372451	PMAIP1/TNFSF10/ATF3/CTSS/JAK2/EIF5A/RBCK1/PYCARD/INHBB/NKX3-1/SFPQ/HYAL2/PLEKHF1/NCK1/BECN1/PML/MAPK9/LTBR/MCL1	19
Tubule	GO:0032732	positive regulation of interleukin-1 production	12/1186	73/18870	0.0018702	0.035918454	0.031372451	CASP1/GBP5/GSDMD/ISL1/IFI16/MYD88/JAK2/PYCARD/RIPK2/LGALS9/TMEM106A/NOD1	12
Tubule	GO:0007159	leukocyte cell-cell adhesion	42/1186	419/18870	0.001904385	0.036445761	0.031833019	IDO1/IRF1/CD274/TNFRSF14/PLA2G2A/HLA-G/LGALS3/HLA-E/IL15/APOA4/B2M/TNFSF13B/HLA-DRA/DUSP10/FCGR2B/HLA-DOB/CCL5/ICAM1/CEACAM1/HLA-A/JAK2/GCNT1/TNFRSF21/CD47/DUSP22/SMARCD2/PYCARD/ASCL2/TNFAIP8L2/CR1/RIPK2/LGALS9/NCK1/ACTB/HLA-DRB1/HAS2/SOCS6/NFKBIZ/SOCS1/EBI3/ZMIZ1/NDFIP1	42
Tubule	GO:2000106	regulation of leukocyte apoptotic process	14/1186	93/18870	0.001946364	0.037117991	0.032420168	IDO1/CD274/PRELID1/IRF7/LGALS3/CCL5/HSH2D/GAS6/SLC7A11/LGALS9/PRKD2/ST3GAL1/CDKN2A/FOXP1	14
Tubule	GO:0097028	dendritic cell differentiation	9/1186	46/18870	0.001978717	0.037602568	0.032843416	BATF2/IRF8/UBD/HLA-B/HLA-G/FCGR2B/GAS6/LGALS9/LTBR	9
Tubule	GO:0042304	regulation of fatty acid biosynthetic process	10/1186	55/18870	0.002026433	0.038374688	0.033517812	APOA4/APOC3/CEACAM1/APOC1/RGN/KAT2B/LPGAT1/TRIB3/ACADVL/NR1H2	10
Tubule	GO:0002768	immune response-regulating cell surface receptor signaling pathway	36/1186	346/18870	0.002075941	0.03917525	0.034217052	GBP1/IFI35/OAS1/NMI/BTN3A3/HLA-G/LGALS3/BTN3A2/BTN3A1/CD38/PLSCR1/FCGR2B/CEACAM1/IKBKG/MYD88/HLA-A/TNFRSF21/CD47/DUSP22/UBE2N/CMTM3/RBCK1/CR1/CD40/RIPK2/MAP2K4/PRKD2/HLA-DRB1/LIME1/VAV2/TRIL/GRB2/MAPK9/FOXP1/RNF31/NFKBIZ	36
Tubule	GO:0032642	regulation of chemokine production	15/1186	104/18870	0.002111909	0.039715613	0.034689024	OAS1/OAS3/MYD88/APOD/EIF2AK2/PYCARD/IL33/ALOX15B/ADCYAP1/RIPK2/LGALS9/TLR3/FOXP1/MBP/CARD9	15
Tubule	GO:0050670	regulation of lymphocyte proliferation	27/1186	238/18870	0.00215585	0.040296258	0.035196179	IDO1/IRF1/CD274/TNFRSF14/PLA2G2A/HLA-G/LGALS3/HLA-E/IL15/TNFSF13B/CD38/FCGR2B/CCL5/MYD88/HLA-A/JAK2/TNFRSF21/PYCARD/CR1/CD40/RIPK2/LGALS9/NCK1/HLA-DRB1/CDKN1A/EBI3/NDFIP1	27
Tubule	GO:0060761	negative regulation of response to cytokine stimulus	14/1186	94/18870	0.002157665	0.040296258	0.035196179	ISG15/NLRC5/PARP14/OAS1/SAMHD1/OAS3/CARD16/APOA1/USP18/STAT2/CCL5/GAS6/ADAR/NR1H2	14
Tubule	GO:0050657	nucleic acid transport	20/1186	158/18870	0.002182097	0.040335277	0.03523026	MVP/HSF1/NSUN2/EIF4A3/HHEX/PNPT1/NXT1/SRSF3/TST/NUP160/NUP54/UPF2/NCBP1/SLBP/MAGOHB/RANBP17/POM121C/AAAS/ZFP36/MAGOH	20
Tubule	GO:0050658	RNA transport	20/1186	158/18870	0.002182097	0.040335277	0.03523026	MVP/HSF1/NSUN2/EIF4A3/HHEX/PNPT1/NXT1/SRSF3/TST/NUP160/NUP54/UPF2/NCBP1/SLBP/MAGOHB/RANBP17/POM121C/AAAS/ZFP36/MAGOH	20
Tubule	GO:2001236	regulation of extrinsic apoptotic signaling pathway	20/1186	158/18870	0.002182097	0.040335277	0.03523026	IFI6/FGA/FGG/SP100/LGALS3/PMAIP1/TNFSF10/ICAM1/ATF3/UNC5B/ARHGEF2/RBCK1/PYCARD/HYAL2/STRADB/PML/TMBIM1/LTBR/COL2A1/MCL1	20
Tubule	GO:0046631	alpha-beta T cell activation	22/1186	181/18870	0.002274559	0.041901395	0.036598163	IRF1/CD274/TNFRSF14/HLA-E/IL15/PRDM1/HLA-DRA/RSAD2/HLA-A/JAK2/ARMC5/MYB/ASCL2/RIPK2/LGALS9/SOCS3/HLA-DRB1/FOXP1/NFKBIZ/SOCS1/EBI3/NDFIP1	22
Tubule	GO:0002701	negative regulation of production of molecular mediator of immune response	9/1186	47/18870	0.002313281	0.042341319	0.036982408	HLA-F/APOA2/APOA1/FCGR2B/IL33/CR1/BST2/PARP3/NDFIP1	9
Tubule	GO:0032602	chemokine production	15/1186	105/18870	0.002324078	0.042341319	0.036982408	OAS1/OAS3/MYD88/APOD/EIF2AK2/PYCARD/IL33/ALOX15B/ADCYAP1/RIPK2/LGALS9/TLR3/FOXP1/MBP/CARD9	15
Tubule	GO:0016239	positive regulation of macroautophagy	12/1186	75/18870	0.002368089	0.042341319	0.036982408	OPTN/DCN/RUFY4/IKBKG/LARP1/RIPK2/SH3GLB1/NOD1/BECN1/WDR45/RALB/RNF31	12
Tubule	GO:0061077	chaperone-mediated protein folding	12/1186	75/18870	0.002368089	0.042341319	0.036982408	FKBP11/SDF2L1/HSPA14/GAK/DNAJC7/TRAP1/HSPB6/PDCL3/BAG1/TOR1A/FKBP4/CHORDC1	12
Tubule	GO:0006750	glutathione biosynthetic process	5/1186	16/18870	0.0023688	0.042341319	0.036982408	CHAC1/MGST2/SLC7A11/NFE2L2/HAGH	5
Tubule	GO:0016045	detection of bacterium	5/1186	16/18870	0.0023688	0.042341319	0.036982408	HLA-B/HLA-A/NOD1/HLA-DRB1/SSC5D	5
Tubule	GO:0051770	positive regulation of nitric-oxide synthase biosynthetic process	5/1186	16/18870	0.0023688	0.042341319	0.036982408	STAT1/JAK2/IL33/MAP2K4/NAMPT	5
Tubule	GO:0070230	positive regulation of lymphocyte apoptotic process	5/1186	16/18870	0.0023688	0.042341319	0.036982408	IDO1/CD274/PRELID1/CCL5/LGALS9	5
Tubule	GO:2000345	regulation of hepatocyte proliferation	5/1186	16/18870	0.0023688	0.042341319	0.036982408	FGF1/CEACAM1/MED1/SULF2/PTN	5
Tubule	GO:0014820	tonic smooth muscle contraction	4/1186	10/18870	0.002399764	0.0425251	0.037142929	CD38/EDNRA/GRIP2/MYLK	4
Tubule	GO:0034356	NAD biosynthesis via nicotinamide riboside salvage pathway	4/1186	10/18870	0.002399764	0.0425251	0.037142929	PARP9/PARP10/NNMT/NAMPT	4
Tubule	GO:0009895	negative regulation of catabolic process	36/1186	349/18870	0.002402637	0.0425251	0.037142929	APOA2/APOC3/CST3/APOC1/HNRNPAB/NSUN2/MYD88/PPP2CA/SLIRP/RGN/METTL1/POLDIP2/LARP1/RRAGC/FEZ2/TRIM27/BECN1/PML/DHX36/PAIP1/YBX3/A1CF/RRAGA/N4BP1/QSOX1/USP14/HNRNPD/HDAC4/PDCL3/PSMF1/SGTA/MCL1/ZFP36/AQP11/CYP51A1/EGFR	36
Tubule	GO:1901653	cellular response to peptide	38/1186	374/18870	0.002413632	0.042580556	0.037191367	AHSG/STAT1/FCGR2B/ICAM1/CEACAM1/HSF1/PCK2/EDNRA/JAK2/ECHDC3/ARHGEF2/CRK/SPINK1/SLC39A14/INSRR/INHBB/RAB31/NCOA5/CASP4/LONP1/GPT2/RIPK2/KAT2B/RANGAP1/SOCS2/NCK1/NOD1/MAX/SOCS3/LEPROTL1/PID1/SLC27A4/GRB2/TRIB3/NFE2L2/SOCS1/ADIPOR1/PIK3R3	38
Tubule	GO:0042129	regulation of T cell proliferation	22/1186	182/18870	0.002437855	0.042773333	0.037359745	IDO1/IRF1/CD274/TNFRSF14/PLA2G2A/HLA-G/LGALS3/HLA-E/IL15/TNFSF13B/CCL5/HLA-A/JAK2/TNFRSF21/PYCARD/CR1/RIPK2/LGALS9/NCK1/HLA-DRB1/EBI3/NDFIP1	22
Tubule	GO:0046634	regulation of alpha-beta T cell activation	16/1186	116/18870	0.002440354	0.042773333	0.037359745	IRF1/CD274/TNFRSF14/HLA-E/PRDM1/HLA-DRA/HLA-A/JAK2/ASCL2/RIPK2/LGALS9/HLA-DRB1/NFKBIZ/SOCS1/EBI3/NDFIP1	16
Tubule	GO:0050727	regulation of inflammatory response	42/1186	425/18870	0.002479723	0.043323157	0.037839981	IFI35/IDO1/CASP1/NMI/PLA2G2A/AHSG/HLA-E/IL15/CARD16/APOA1/USP18/GSDMD/DUSP10/FCGR2B/CCL5/ISL1/MGST2/TRADD/MYD88/JAK2/CD47/RHBDD3/PYCARD/IL33/TNFAIP8L2/ZBP1/CASP4/HYAL2/C3/AKNA/LGALS2/SOCS3/HLA-DRB1/TLR3/IRF3/PSMA6/FOXP1/NFKBIZ/TNFRSF1A/NDFIP1/SHARPIN/ZFP36	42
Tubule	GO:0051099	positive regulation of binding	17/1186	127/18870	0.002513034	0.043761261	0.038222636	PARP9/VTN/TRIM21/DTX3L/B2M/SUMO4/PPP2CA/CEBPG/EDF1/BAMBI/RIPK2/TRIB3/RALB/NCBP1/MARK3/ACD/GTF2B	17
Tubule	GO:0070661	leukocyte proliferation	36/1186	350/18870	0.002520959	0.043761261	0.038222636	IDO1/IRF1/PSMB10/CD274/TNFRSF14/PLA2G2A/HLA-G/LGALS3/HLA-E/IL15/TNFSF13B/BTN3A1/CD38/FCGR2B/CCL5/MYD88/HLA-A/JAK2/TNFRSF21/ARMC5/PYCARD/IL33/HHEX/CR1/CD40/RIPK2/LGALS9/CCND3/NCK1/HLA-DRB1/BST2/CDKN1A/NFKBIZ/GREM1/EBI3/NDFIP1	36
Tubule	GO:0001562	response to protozoan	7/1186	31/18870	0.002637364	0.045481968	0.039725563	GBP1/GBP2/BATF2/GBP4/IRF8/MYD88/CD40	7
Tubule	GO:0019886	antigen processing and presentation of exogenous peptide antigen via MHC class II	7/1186	31/18870	0.002637364	0.045481968	0.039725563	IFI30/B2M/HLA-DRA/FCGR2B/HLA-DOB/CTSS/HLA-DRB1	7
Tubule	GO:0002440	production of molecular mediator of immune response	33/1186	314/18870	0.002654038	0.045481968	0.039725563	HLA-F/APOA2/SAMHD1/TNFRSF14/HLA-G/HLA-E/B2M/APOA1/RSAD2/FCGR2B/MYD88/HLA-A/RBP4/PYCARD/IL33/CR1/CD40/RIPK2/DDX21/EXOSC6/NOD1/TLR3/DHX36/UBE2J1/TRIL/BST2/PARP3/ERCC1/POLB/NFKBIZ/NHEJ1/NDFIP1/CARD9	33
Tubule	GO:0042267	natural killer cell mediated cytotoxicity	12/1186	76/18870	0.002654776	0.045481968	0.039725563	HLA-F/HLA-B/HLA-G/HLA-E/CEACAM1/HLA-A/RNF19B/CRK/CEBPG/PVR/LGALS9/SERPINB9	12
Tubule	GO:1901800	positive regulation of proteasomal protein catabolic process	16/1186	117/18870	0.002666068	0.045481968	0.039725563	NUB1/STUB1/RNF19B/BAG2/ZFAND2A/IL33/RNF19A/DDA1/PSMC3/PSMC4/MAPK9/TRIB3/NFE2L2/USP5/PSMC5/SGTA	16
Tubule	GO:0043331	response to dsRNA	10/1186	57/18870	0.00267047	0.045481968	0.039725563	IFIH1/IFIT1/PMAIP1/RIPK2/DDX21/TLR3/DHX36/IRF3/RALB/CARD9	10
Tubule	GO:0030195	negative regulation of blood coagulation	9/1186	48/18870	0.002691262	0.045692405	0.039909366	FGA/FGG/VTN/PLG/SERPING1/THBD/CEACAM1/SERPINB2/TSPAN8	9
Tubule	GO:0051236	establishment of RNA localization	20/1186	161/18870	0.002726838	0.046080656	0.040248478	MVP/HSF1/NSUN2/EIF4A3/HHEX/PNPT1/NXT1/SRSF3/TST/NUP160/NUP54/UPF2/NCBP1/SLBP/MAGOHB/RANBP17/POM121C/AAAS/ZFP36/MAGOH	20
Tubule	GO:0032944	regulation of mononuclear cell proliferation	27/1186	242/18870	0.002731147	0.046080656	0.040248478	IDO1/IRF1/CD274/TNFRSF14/PLA2G2A/HLA-G/LGALS3/HLA-E/IL15/TNFSF13B/CD38/FCGR2B/CCL5/MYD88/HLA-A/JAK2/TNFRSF21/PYCARD/CR1/CD40/RIPK2/LGALS9/NCK1/HLA-DRB1/CDKN1A/EBI3/NDFIP1	27
Tubule	GO:0010508	positive regulation of autophagy	19/1186	150/18870	0.002756428	0.046142033	0.040302087	TRIM22/TRIM21/OPTN/DCN/RUFY4/IKBKG/TRIM8/LARP1/RIPK2/PLEKHF1/FBXO7/SH3GLB1/NOD1/BECN1/RNF152/WDR45/RALB/RNF31/ATG101	19
Tubule	GO:1902652	secondary alcohol metabolic process	19/1186	150/18870	0.002756428	0.046142033	0.040302087	APOA2/APOL1/APOL2/FGF1/APOA4/APOA1/SULT2A1/FDX1/APOC1/TSKU/CYP27A1/CLN6/PMVK/OSBPL5/SC5D/ACADVL/FECH/APOB/CYP51A1	19
Tubule	GO:1903052	positive regulation of proteolysis involved in protein catabolic process	18/1186	139/18870	0.002760343	0.046142033	0.040302087	NUB1/IKBKG/STUB1/RNF19B/BAG2/ZFAND2A/IL33/RGN/RNF19A/DDA1/PSMC3/PSMC4/MAPK9/TRIB3/NFE2L2/USP5/PSMC5/SGTA	18
Tubule	GO:0030100	regulation of endocytosis	31/1186	291/18870	0.002861003	0.047677521	0.041643236	IL15RA/APOA2/VTN/AHSG/TF/LGALS3/IL15/APOC3/B2M/APOA1/PLSCR1/FCGR2B/APOC1/BIN1/GAS6/CD47/RIN3/LYAR/PYCARD/RAB31/MCTP1/C3/ACTB/SYT4/SCYL2/SNX9/DTNBP1/NR1H2/GREM1/C2/TOR1A	31
Tubule	GO:0070301	cellular response to hydrogen peroxide	11/1186	67/18870	0.002878844	0.047827664	0.041774377	IL18BP/FABP1/HSF1/PPIF/MYB/FXN/BECN1/ZNF580/MAP1LC3A/NFE2L2/KDM6B	11
Tubule	GO:0070232	regulation of T cell apoptotic process	8/1186	40/18870	0.003011141	0.049872593	0.04356049	IDO1/CD274/PRELID1/LGALS3/CCL5/LGALS9/PRKD2/ST3GAL1	8
Mesenchyme	GO:0009615	response to virus	119/2062	436/18870	6.67975E-22	2.34102E-18	1.9009E-18	ISG15/GBP1/IFIT3/IFI44L/STAT1/IRF1/IFI6/PLSCR1/IFI27/STAT2/MX1/IFIT1/IFI44/TRIM22/IRF7/EIF2AK2/PARP9/NLRC5/IFIT2/DTX3L/DDX60/ADAR/NMI/TRIM56/SAMHD1/PML/EIF5A/OAS1/GBP3/IFIT5/ZC3HAV1/CXCL10/MOV10/IFITM1/TRIM21/GBP2/IRF2/IFIH1/C1QBP/CASP1/ZNFX1/PMAIP1/OAS3/ISG20/PCBP2/DDX60L/USP18/RTP4/BST2/IFITM3/MX2/TLR3/OAS2/IFI16/TRIM25/RSAD2/APOBEC3G/IL15/IFNAR2/HERC5/PSMA2/JAK2/TRIM38/APOBEC3F/DHX58/TRIM34/IR…	119
Mesenchyme	GO:0051607	defense response to virus	100/2062	334/18870	9.1789E-22	2.34102E-18	1.9009E-18	ISG15/GBP1/IFIT3/IFI44L/STAT1/IRF1/IFI6/PLSCR1/IFI27/STAT2/MX1/IFIT1/TRIM22/IRF7/EIF2AK2/PARP9/NLRC5/IFIT2/DTX3L/DDX60/ADAR/TRIM56/SAMHD1/PML/OAS1/GBP3/IFIT5/ZC3HAV1/CXCL10/MOV10/IFITM1/TRIM21/GBP2/IRF2/IFIH1/C1QBP/CASP1/ZNFX1/PMAIP1/OAS3/ISG20/PCBP2/DDX60L/USP18/RTP4/BST2/IFITM3/MX2/TLR3/OAS2/IFI16/TRIM25/RSAD2/APOBEC3G/IL15/IFNAR2/HERC5/TRIM38/APOBEC3F/DHX58/TRIM34/IRF3/MYD88/PYCARD/IRF9/APOBEC…	100
Mesenchyme	GO:0140546	defense response to symbiont	100/2062	335/18870	1.17187E-21	2.34102E-18	1.9009E-18	ISG15/GBP1/IFIT3/IFI44L/STAT1/IRF1/IFI6/PLSCR1/IFI27/STAT2/MX1/IFIT1/TRIM22/IRF7/EIF2AK2/PARP9/NLRC5/IFIT2/DTX3L/DDX60/ADAR/TRIM56/SAMHD1/PML/OAS1/GBP3/IFIT5/ZC3HAV1/CXCL10/MOV10/IFITM1/TRIM21/GBP2/IRF2/IFIH1/C1QBP/CASP1/ZNFX1/PMAIP1/OAS3/ISG20/PCBP2/DDX60L/USP18/RTP4/BST2/IFITM3/MX2/TLR3/OAS2/IFI16/TRIM25/RSAD2/APOBEC3G/IL15/IFNAR2/HERC5/TRIM38/APOBEC3F/DHX58/TRIM34/IRF3/MYD88/PYCARD/IRF9/APOBEC…	100
Mesenchyme	GO:0001819	positive regulation of cytokine production	114/2062	499/18870	8.49847E-15	1.27328E-11	1.03391E-11	ISG15/STAT1/IRF1/HLA-E/HLA-A/BTN3A2/HLA-F/IDO1/CD74/IRF7/TNFRSF14/EIF2AK2/BTN3A1/TRIM56/IL6ST/LUM/OAS1/GSDMD/ZC3HAV1/IFIH1/CASP1/OAS3/B2M/HLA-G/CD274/TLR3/OAS2/IFI16/IRF8/RSAD2/MDK/IL15/IL17RC/XBP1/JAK2/ZNF580/STAT3/DHX58/CD83/IRF3/CEBPG/MYD88/F3/PYCARD/RAB1A/DDIT3/HSPB1/NOD1/MIF/DDT/RIPK2/ATP6AP2/LGALS9/CD40/POLR3D/APP/HEG1/HMGB2/GBP5/CYBA/DHX36/S100A13/PTGER4/TGFB1/TMED10/CD81/CASP8/EPHB2/CLU/B…	114
Mesenchyme	GO:0043123	positive regulation of canonical NF-kappaB signal transduction	60/2062	196/18870	4.56657E-14	5.47349E-11	4.44448E-11	SHISA5/RBCK1/CD74/TRIM22/NDFIP1/IFIT5/TRIM21/CASP1/APOL3/BST2/TLR3/TRIM25/CARD16/TNFRSF1A/TIFA/SECTM1/TRIM38/HLA-DRB1/ALPK1/TRIM34/IRF3/MYD88/GJA1/RBX1/NOD1/LTBR/UBD/TNFSF10/RIPK2/SHARPIN/MTDH/TFG/LGALS9/TRIM5/CD40/TMEM9B/BIRC2/TERF2IP/DHX36/S100A13/CASP10/C18orf32/CASP8/FADD/TRIM68/NDFIP2/CFLAR/TBK1/TRADD/RIPK1/ZDHHC13/TRAF2/TNIP2/CCL21/RNF31/MIB2/JMJD8/CARD9/TMEM106A/TRIM6	60
Mesenchyme	GO:1903900	regulation of viral life cycle	49/2062	143/18870	8.13941E-14	7.82043E-11	6.35019E-11	ISG15/PLSCR1/MX1/IFIT1/CD74/TRIM22/EIF2AK2/ADAR/OAS1/IFIT5/ZC3HAV1/IFITM1/TRIM21/FAM111A/IFIH1/ZNFX1/OAS3/ISG20/BST2/IFITM3/OAS2/IFI16/TRIM25/RSAD2/APOBEC3G/LY6E/TRIM38/APOBEC3F/HLA-DRB1/SNX3/TRIM34/VPS4A/P4HB/APOBEC3C/LGALS9/TRIM5/FMR1/TRIM68/TYRO3/TRIM26/OASL/SMPD1/AXL/APOBEC3D/TRIM11/PROX1/APOBEC3B/RNASEL/TRIM6	49
Mesenchyme	GO:0050792	regulation of viral process	54/2062	168/18870	9.13449E-14	7.82043E-11	6.35019E-11	ISG15/STAT1/PLSCR1/MX1/IFIT1/CD74/TRIM22/EIF2AK2/ADAR/OAS1/IFIT5/ZC3HAV1/IFITM1/TRIM21/FAM111A/IFIH1/ZNFX1/OAS3/ISG20/BST2/IFITM3/OAS2/IFI16/TRIM25/RSAD2/APOBEC3G/LY6E/DYNLT1/TRIM38/APOBEC3F/HLA-DRB1/SNX3/TRIM34/VPS4A/P4HB/APOBEC3C/LGALS9/TRIM5/TRIM14/FMR1/STOM/TRIM68/TYRO3/TRIM26/OASL/SMPD1/AXL/APOBEC3D/TRIM11/TBC1D20/PROX1/APOBEC3B/RNASEL/TRIM6	54
Mesenchyme	GO:0045088	regulation of innate immune response	99/2062	425/18870	1.45529E-13	1.09019E-10	8.85238E-11	ISG15/HLA-B/IFI35/IRF1/HLA-E/PARP14/HLA-A/PLSCR1/HLA-F/STAT2/SERPING1/IRF7/EIF2AK2/PARP9/NLRC5/DDX60/ADAR/NMI/TRIM56/TRAFD1/SAMHD1/OAS1/TRIM21/ERAP1/GBP2/IFIH1/C1QBP/CASP1/ZNFX1/OAS3/PCBP2/USP18/HLA-G/TLR3/SLC15A3/IFI16/TRIM25/RSAD2/WDFY1/CFH/CEACAM1/TIFA/PLA2G5/DHX58/ALPK1/IRF3/MYD88/PYCARD/USP15/NOD1/GRN/RIPK2/LGALS9/TRIM5/CD40/NFKBIA/POLR3D/PTPN2/BIRC2/APOE/HMGB2/GBP5/CYLD/NFKBIZ/CYBA/COLEC12/…	99
Mesenchyme	GO:0045071	negative regulation of viral genome replication	28/2062	55/18870	1.99898E-13	1.3311E-10	1.08085E-10	ISG15/PLSCR1/MX1/IFIT1/EIF2AK2/OAS1/IFIT5/ZC3HAV1/IFITM1/FAM111A/IFIH1/ZNFX1/OAS3/ISG20/BST2/IFITM3/OAS2/IFI16/RSAD2/APOBEC3G/APOBEC3F/APOBEC3C/OASL/APOBEC3D/PROX1/APOBEC3B/RNASEL/TRIM6	28
Mesenchyme	GO:0034976	response to endoplasmic reticulum stress	71/2062	266/18870	4.60078E-13	2.64059E-10	2.14416E-10	EIF2AK2/PML/PDIA3/FBXO6/PMAIP1/TRIM25/CHAC1/ATF3/XBP1/UBE2J2/TMEM258/GRINA/ERP27/HM13/SERP1/HERPUD1/TMUB1/P4HB/ERP44/NUPR1/SEC61B/DDIT3/NOD1/UBXN4/PDIA6/CASP4/TMED2/JKAMP/MAN1A1/TMCO1/MANF/HSPA5/DERL1/GET4/PTPN2/STUB1/SDF2L1/DDRGK1/TMX1/DERL2/UBE2J1/SERINC3/CLU/TBL2/BAX/PARP8/ERLEC1/HERPUD2/STT3B/CREB3L1/TMEM259/PPP1R15B/EDEM2/TRAF2/TOR1A/BAK1/SESN2/FBXO44/CEBPB/USP25/STC2/SYVN1/TRIB3/NCCRP1/SRPX…	71
Mesenchyme	GO:0048525	negative regulation of viral process	37/2062	93/18870	4.84673E-13	2.64059E-10	2.14416E-10	ISG15/STAT1/PLSCR1/MX1/IFIT1/EIF2AK2/OAS1/IFIT5/ZC3HAV1/IFITM1/TRIM21/FAM111A/IFIH1/ZNFX1/OAS3/ISG20/BST2/IFITM3/OAS2/IFI16/TRIM25/RSAD2/APOBEC3G/LY6E/APOBEC3F/SNX3/APOBEC3C/TRIM5/TRIM14/TRIM26/OASL/APOBEC3D/TRIM11/PROX1/APOBEC3B/RNASEL/TRIM6	37
Mesenchyme	GO:0019882	antigen processing and presentation	40/2062	116/18870	1.22554E-11	6.12056E-09	4.96989E-09	TAP1/HLA-B/HLA-C/PSMB8/HLA-E/HLA-A/PSME1/TAPBP/HLA-F/CD74/PDIA3/ERAP2/IFI30/ERAP1/TAP2/ICAM1/TAPBPL/B2M/HLA-G/LGMN/HLA-DRB1/PYCARD/HLA-DRA/NOD1/CTSL/RAB27A/RAB4A/HLA-DOB/RAB35/EXT1/CCL21/FGL2/CTSS/RFTN1/HLA-DPA1/CD68/RELB/RAB32/UNC93B1/HLA-DQB1	40
Mesenchyme	GO:0035966	response to topologically incorrect protein	48/2062	159/18870	2.68447E-11	1.23754E-08	1.00488E-08	EIF2AK2/OPTN/FBXO6/CHAC1/ATF3/XBP1/UBE2J2/ERP27/HSF1/DNAJA1/SERP1/HERPUD1/ERP44/DDIT3/TRAM1/HSPB1/UBXN4/CREBRF/TMED2/JKAMP/MANF/HSPA5/DERL1/PTPN2/STUB1/TM7SF3/SDF2L1/DDRGK1/DERL2/CLU/TBL2/BAX/PARP8/ERLEC1/HERPUD2/STT3B/CREB3L1/AKIRIN2/RNF126/PPP1R15B/EDEM2/TOR1A/BAK1/HSPB8/STC2/BAG3/BCL2L11/EDEM1	48
Mesenchyme	GO:0045824	negative regulation of innate immune response	34/2062	91/18870	3.36196E-11	1.43916E-08	1.1686E-08	ISG15/HLA-B/HLA-E/PARP14/HLA-A/HLA-F/STAT2/SERPING1/NLRC5/ADAR/NMI/TRAFD1/SAMHD1/OAS1/TRIM21/OAS3/PCBP2/USP18/HLA-G/IFI16/CEACAM1/DHX58/USP15/GRN/LGALS9/PTPN2/TGFB1/TYRO3/SERPINB9/SLAMF8/LYAR/DUSP10/DRD2/PPARG	34
Mesenchyme	GO:0019058	viral life cycle	76/2062	321/18870	4.41322E-11	1.76323E-08	1.43174E-08	ISG15/PLSCR1/IFI27/MX1/IFIT1/CD74/TRIM22/TNFRSF14/EIF2AK2/ADAR/CHMP5/OAS1/IFIT5/ZC3HAV1/IFITM1/TRIM21/FAM111A/IFIH1/ICAM1/ZNFX1/OAS3/ISG20/PCBP2/BST2/IFITM3/OAS2/IFI16/TRIM25/RSAD2/APOBEC3G/LY6E/DYNLT1/TRIM38/APOBEC3F/SCARB2/HLA-DRB1/SNX3/PPIB/TRIM34/SLC1A5/VPS4A/SLC3A2/P4HB/RAB1A/PCSK5/APOBEC3C/CTSL/LGALS9/TRIM5/APOE/CHMP4B/FMR1/NRP1/CD81/VPS4B/STOM/TRIM68/TYRO3/SLC52A2/USP6NL/TRIM26/OASL/EFNB2/…	76
Mesenchyme	GO:0006986	response to unfolded protein	43/2062	137/18870	7.12795E-11	2.60201E-08	2.11283E-08	EIF2AK2/OPTN/FBXO6/CHAC1/ATF3/XBP1/UBE2J2/ERP27/HSF1/DNAJA1/SERP1/HERPUD1/ERP44/DDIT3/TRAM1/HSPB1/UBXN4/CREBRF/TMED2/JKAMP/MANF/HSPA5/DERL1/PTPN2/STUB1/TM7SF3/DDRGK1/DERL2/TBL2/BAX/PARP8/ERLEC1/HERPUD2/STT3B/CREB3L1/PPP1R15B/EDEM2/BAK1/HSPB8/STC2/BAG3/BCL2L11/EDEM1	43
Mesenchyme	GO:0007249	canonical NF-kappaB signal transduction	72/2062	300/18870	7.38098E-11	2.60201E-08	2.11283E-08	STAT1/SHISA5/RBCK1/CD74/TRIM22/NDFIP1/OPTN/IFIT5/TRIM21/CASP1/APOL3/BST2/TLR3/TRIM25/CARD16/TNFRSF1A/TIFA/SECTM1/TRIM38/HLA-DRB1/ALPK1/EDNRA/TRIM34/IRF3/MYD88/GJA1/PYCARD/RBX1/HSPB1/NOD1/LTBR/UBD/TNFSF10/RIPK2/SHARPIN/MTDH/TFG/LGALS9/TRIM5/CD40/TMEM9B/NFKBIA/BIRC2/TERF2IP/DDRGK1/DHX36/S100A13/CASP10/C18orf32/CASP8/SQSTM1/FADD/TRIM68/NDFIP2/CFLAR/TBK1/TRADD/RIPK1/ZDHHC13/TRAF2/TNIP2/TBKBP1/CCL21/R…	72
Mesenchyme	GO:0043122	regulation of canonical NF-kappaB signal transduction	66/2062	265/18870	8.37041E-11	2.78688E-08	2.26295E-08	STAT1/SHISA5/RBCK1/CD74/TRIM22/NDFIP1/OPTN/IFIT5/TRIM21/CASP1/APOL3/BST2/TLR3/TRIM25/CARD16/TNFRSF1A/TIFA/SECTM1/TRIM38/HLA-DRB1/ALPK1/TRIM34/IRF3/MYD88/GJA1/PYCARD/RBX1/HSPB1/NOD1/LTBR/UBD/TNFSF10/RIPK2/SHARPIN/MTDH/TFG/LGALS9/TRIM5/CD40/TMEM9B/BIRC2/TERF2IP/DHX36/S100A13/CASP10/C18orf32/CASP8/SQSTM1/FADD/TRIM68/NDFIP2/CFLAR/TBK1/TRADD/RIPK1/ZDHHC13/TRAF2/TNIP2/CCL21/RNF31/TRAF4/MIB2/JMJD8/CARD9…	66
Mesenchyme	GO:0019646	aerobic electron transport chain	34/2062	94/18870	9.46666E-11	2.98598E-08	2.42462E-08	NDUFA1/CYC1/UQCR11/COX7B/NDUFA3/COX7A2/UQCRQ/NDUFB1/NDUFC1/COX5B/NDUFA9/SDHA/UQCR10/ISCU/COX7C/NDUFB2/NDUFB4/NDUFB3/COX6C/COX6B1/COX8A/UQCRFS1/NDUFB7/NDUFA2/COX6A1/NDUFC2/NDUFS4/SDHD/NDUFA7/NDUFB6/NDUFS5/DNAJC15/UQCRHL/NDUFB8	34
Mesenchyme	GO:0022900	electron transport chain	50/2062	176/18870	1.18814E-10	3.56025E-08	2.89092E-08	IDO1/NDUFA1/CYC1/AKR7A2/UQCR11/COX7B/NDUFA3/COX7A2/UQCRQ/NDUFB1/NDUFC1/COX5B/NDUFA9/FDX1/SDHA/UQCR10/ISCU/SLC25A22/COX7C/ASPH/NDUFB2/NDUFB4/NDUFB3/COX6C/COX6B1/SOD2/COX8A/UQCRFS1/NDUFB7/DEGS1/NDUFA2/COX6A1/NDUFC2/CYB5A/NDUFS4/SDHD/CYBA/SURF1/VPS54/NDUFA7/SCO2/NDUFB6/HAAO/NDUFS5/ME2/DNAJC15/UQCRHL/NDUFB8/PDIA5/GLRX2	50
Mesenchyme	GO:0016032	viral process	92/2062	432/18870	1.97695E-10	5.64183E-08	4.58116E-08	ISG15/STAT1/PLSCR1/IFI27/MX1/IFIT1/CD74/TRIM22/IRF7/TNFRSF14/EIF2AK2/PARP9/CALCOCO2/ADAR/PARP10/CHMP5/OAS1/IFIT5/ZC3HAV1/IFITM1/TRIM21/FAM111A/IFIH1/ICAM1/ZNFX1/OAS3/ISG20/PCBP2/BST2/IFITM3/OAS2/IFI16/TRIM25/RSAD2/APOBEC3G/LY6E/DYNLT1/TRIM38/APOBEC3F/SCARB2/HLA-DRB1/SNX3/PPIB/TRIM34/SLC1A5/VPS4A/SLC3A2/P4HB/RAB1A/MGAT1/PCSK5/APOBEC3C/CTSL/LGALS9/TRIM5/USF1/PAIP1/APOE/TRIM14/RRP1B/GTF2B/CHMP4B/ST3…	92
Mesenchyme	GO:0001959	regulation of cytokine-mediated signaling pathway	48/2062	171/18870	4.35579E-10	1.18656E-07	9.63483E-08	ISG15/PARP14/STAT2/CD74/IRF7/PARP9/NLRC5/ADAR/TRIM56/SAMHD1/OAS1/CASP1/OAS3/USP18/CSF1/CARD16/TNFRSF1A/VRK2/SPPL2A/IRF3/SLIT2/PYCARD/RIPK2/SHARPIN/SLIT3/CASP4/PTPN2/CYLD/CASP8/FADD/TBK1/AGPAT2/RIPK1/OTUD4/TRAF2/SH2B3/IL1R1/IL7/AXL/MIB2/GPS2/EDN1/TRIM6/C1QTNF4/CCDC3/PPARG/RBM47/MAPKAPK2	48
Mesenchyme	GO:0045333	cellular respiration	60/2062	243/18870	8.60503E-10	2.24217E-07	1.82064E-07	PRELID1/NDUFA1/CYC1/UQCR11/COX7B/NDUFA3/COX7A2/UQCRQ/NDUFB1/NDUFC1/COX5B/SUCLG2/NDUFA9/SDHA/UQCR10/ISCU/SLC25A22/COX7C/NDUFB2/NDUFB4/NDUFB3/COX6C/NDUFA13/COX6B1/SOD2/NUPR1/COX8A/UQCRFS1/NDUFB7/UQCC2/NDUFA2/MRPS36/COX6A1/NDUFC2/IL10RB/NDUFS4/AK4/SDHD/SURF1/PNPT1/VPS54/NDUFA7/SCO2/NDUFB6/TRAP1/COQ10B/SHMT2/IDH2/NDUFA11/IFNAR1/PPIF/NDUFS5/PANK2/DNAJC15/UQCRHL/NDUFB8/CBFA2T3/ABCD1/CHCHD10/OGDHL	60
Mesenchyme	GO:0006119	oxidative phosphorylation	43/2062	148/18870	1.0854E-09	2.68559E-07	2.1807E-07	NDUFA1/CYC1/UQCR11/COX7B/NDUFA3/COX7A2/UQCRQ/NDUFB1/NDUFC1/COX5B/NDUFA9/SDHA/UQCR10/ISCU/COX7C/NDUFB2/NDUFB4/NDUFB3/COX6C/NDUFA13/COX6B1/NUPR1/COX8A/UQCRFS1/NDUFB7/UQCC2/NDUFA2/COX6A1/NDUFC2/NDUFS4/AK4/SDHD/NDUFA7/NDUFB6/SHMT2/NDUFA11/PPIF/NDUFS5/DNAJC15/UQCRHL/NDUFB8/ABCD1/CHCHD10	43
Mesenchyme	GO:0042773	ATP synthesis coupled electron transport	34/2062	102/18870	1.16512E-09	2.68559E-07	2.1807E-07	NDUFA1/CYC1/UQCR11/COX7B/NDUFA3/COX7A2/UQCRQ/NDUFB1/NDUFC1/COX5B/NDUFA9/SDHA/UQCR10/ISCU/COX7C/NDUFB2/NDUFB4/NDUFB3/COX6C/COX6B1/COX8A/UQCRFS1/NDUFB7/NDUFA2/COX6A1/NDUFC2/NDUFS4/SDHD/NDUFA7/NDUFB6/NDUFS5/DNAJC15/UQCRHL/NDUFB8	34
Mesenchyme	GO:0042775	mitochondrial ATP synthesis coupled electron transport	34/2062	102/18870	1.16512E-09	2.68559E-07	2.1807E-07	NDUFA1/CYC1/UQCR11/COX7B/NDUFA3/COX7A2/UQCRQ/NDUFB1/NDUFC1/COX5B/NDUFA9/SDHA/UQCR10/ISCU/COX7C/NDUFB2/NDUFB4/NDUFB3/COX6C/COX6B1/COX8A/UQCRFS1/NDUFB7/NDUFA2/COX6A1/NDUFC2/NDUFS4/SDHD/NDUFA7/NDUFB6/NDUFS5/DNAJC15/UQCRHL/NDUFB8	34
Mesenchyme	GO:0031349	positive regulation of defense response	97/2062	480/18870	1.24496E-09	2.76334E-07	2.24384E-07	IFI35/IRF1/HLA-E/PLSCR1/HLA-F/IDO1/IRF7/EIF2AK2/PARP9/NLRC5/DDX60/NMI/TRIM56/OPTN/IL6ST/OAS1/GSDMD/GBP2/IFIH1/C1QBP/CASP1/ZNFX1/OAS3/HLA-G/TLR3/SLC15A3/IFI16/TRIM25/RSAD2/WDFY1/MDK/TNFRSF1A/IL15/TIFA/PLA2G5/DHX58/ALPK1/CD47/IRF3/MYD88/PYCARD/NUPR1/PLA2G2A/USP15/NOD1/GRN/DDT/RIPK2/TRIM5/CASP4/CD40/NFKBIA/POLR3D/APP/BIRC2/HMGB2/GBP5/CYLD/NFKBIZ/CYBA/COLEC12/PPP2CA/PTGER4/TGFB1/CD81/FADD/CAMK2N1/TBK…	97
Mesenchyme	GO:0060759	regulation of response to cytokine stimulus	49/2062	183/18870	1.67409E-09	3.54477E-07	2.87835E-07	ISG15/PARP14/STAT2/CD74/IRF7/PARP9/NLRC5/ADAR/TRIM56/SAMHD1/OAS1/IFIH1/CASP1/OAS3/USP18/CSF1/CARD16/TNFRSF1A/VRK2/SPPL2A/IRF3/SLIT2/PYCARD/RIPK2/SHARPIN/SLIT3/CASP4/PTPN2/CYLD/CASP8/FADD/TBK1/AGPAT2/RIPK1/OTUD4/TRAF2/SH2B3/IL1R1/IL7/AXL/MIB2/GPS2/EDN1/TRIM6/C1QTNF4/CCDC3/PPARG/RBM47/MAPKAPK2	49
Mesenchyme	GO:0002832	negative regulation of response to biotic stimulus	43/2062	150/18870	1.71531E-09	3.54477E-07	2.87835E-07	ISG15/HLA-B/HLA-E/PARP14/HLA-A/HLA-F/STAT2/SERPING1/NLRC5/ADAR/NMI/TRAFD1/SAMHD1/OAS1/TRIM21/C1QBP/OAS3/PCBP2/USP18/HLA-G/IFI16/CARD16/CEACAM1/TRIM38/DHX58/USP15/GRN/LGALS9/PTPN2/TGFB1/TYRO3/SERPINB9/ARG2/FGL2/TRIM11/SLAMF8/LYAR/DUSP10/TRIB1/IL4I1/DRD2/PPARG/CPTP	43
Mesenchyme	GO:0034340	response to type I interferon	31/2062	89/18870	1.84491E-09	3.68552E-07	2.99264E-07	ISG15/STAT1/IFI27/STAT2/SP100/MX1/IFIT1/IRF7/NLRC5/ADAR/TRIM56/SAMHD1/OAS1/IFITM1/IFIH1/OAS3/USP18/IFITM3/OAS2/IFNAR2/IRF3/MYD88/PTPN2/FADD/SHMT2/TBK1/IFNAR1/TBKBP1/SMPD1/TRIM6/RBM47	31
Mesenchyme	GO:0022904	respiratory electron transport chain	38/2062	124/18870	1.91346E-09	3.69915E-07	3.00371E-07	NDUFA1/CYC1/UQCR11/COX7B/NDUFA3/COX7A2/UQCRQ/NDUFB1/NDUFC1/COX5B/NDUFA9/SDHA/UQCR10/ISCU/SLC25A22/COX7C/NDUFB2/NDUFB4/NDUFB3/COX6C/COX6B1/SOD2/COX8A/UQCRFS1/NDUFB7/NDUFA2/COX6A1/NDUFC2/NDUFS4/SDHD/VPS54/NDUFA7/SCO2/NDUFB6/NDUFS5/DNAJC15/UQCRHL/NDUFB8	38
Mesenchyme	GO:0045069	regulation of viral genome replication	30/2062	85/18870	2.34102E-09	4.38429E-07	3.56004E-07	ISG15/PLSCR1/MX1/IFIT1/EIF2AK2/ADAR/OAS1/IFIT5/ZC3HAV1/IFITM1/FAM111A/IFIH1/ZNFX1/OAS3/ISG20/BST2/IFITM3/OAS2/IFI16/RSAD2/APOBEC3G/TRIM38/APOBEC3F/APOBEC3C/OASL/APOBEC3D/PROX1/APOBEC3B/RNASEL/TRIM6	30
Mesenchyme	GO:0033108	mitochondrial respiratory chain complex assembly	33/2062	101/18870	3.62463E-09	6.58254E-07	5.34503E-07	NDUFA1/NDUFA3/NDUFB1/NDUFC1/PET100/NDUFA9/COX17/COX14/NDUFB2/NDUFB4/NDUFB3/NDUFA13/UQCRFS1/NDUFB7/UQCC2/NDUFA2/NDUFAF3/NDUFC2/CHCHD7/NDUFS4/SURF1/SCO2/NDUFB6/NDUFAF6/COX16/TMEM126B/NDUFA11/NDUFAF4/TACO1/NDUFS5/BCS1L/NDUFB8/SDHAF1	33
Mesenchyme	GO:0051099	positive regulation of binding	38/2062	127/18870	4.03693E-09	7.11569E-07	5.77794E-07	RALB/PARP9/DTX3L/TRIM21/B2M/CLIC2/CEBPG/RIPK2/ANXA2/EDF1/DAZAP2/DERL1/HAND2/APP/RB1/APOE/HMGB2/DDRGK1/PPP2CA/DPH3/GTF2B/TGFB1/TXN/FMR1/NRP1/DACT1/SPPL3/HES1/CLN5/BDNF/TRIB3/GPSM1/BAMBI/NGF/TRIM6/BMP2/VTN/PPARG	38
Mesenchyme	GO:0140888	interferon-mediated signaling pathway	34/2062	107/18870	4.76006E-09	8.15058E-07	6.61827E-07	ISG15/STAT1/IRF1/PARP14/IFI27/STAT2/SP100/IRF7/PARP9/NLRC5/ADAR/TRIM56/SAMHD1/OAS1/IFITM1/IFIH1/OAS3/USP18/IFITM3/OAS2/IFNAR2/JAK2/IRF3/MYD88/IL10RB/PTPN2/IFNGR2/FADD/TBK1/IFNAR1/TBKBP1/TRIM6/PPARG/RBM47	34
Mesenchyme	GO:0009060	aerobic respiration	50/2062	197/18870	8.1012E-09	1.34862E-06	1.09508E-06	NDUFA1/CYC1/UQCR11/COX7B/NDUFA3/COX7A2/UQCRQ/NDUFB1/NDUFC1/COX5B/SUCLG2/NDUFA9/SDHA/UQCR10/ISCU/COX7C/NDUFB2/NDUFB4/NDUFB3/COX6C/NDUFA13/COX6B1/NUPR1/COX8A/UQCRFS1/NDUFB7/UQCC2/NDUFA2/MRPS36/COX6A1/NDUFC2/NDUFS4/AK4/SDHD/SURF1/NDUFA7/NDUFB6/SHMT2/IDH2/NDUFA11/PPIF/NDUFS5/PANK2/DNAJC15/UQCRHL/NDUFB8/CBFA2T3/ABCD1/CHCHD10/OGDHL	50
Mesenchyme	GO:0048002	antigen processing and presentation of peptide antigen	26/2062	71/18870	1.11115E-08	1.79977E-06	1.46141E-06	TAP1/HLA-B/HLA-C/HLA-E/HLA-A/TAPBP/HLA-F/CD74/PDIA3/ERAP2/IFI30/ERAP1/TAP2/TAPBPL/B2M/HLA-G/LGMN/HLA-DRB1/PYCARD/HLA-DRA/CTSL/HLA-DOB/CTSS/HLA-DPA1/UNC93B1/HLA-DQB1	26
Mesenchyme	GO:0002720	positive regulation of cytokine production involved in immune response	28/2062	81/18870	1.34683E-08	2.12409E-06	1.72476E-06	HLA-E/HLA-A/HLA-F/CD74/TNFRSF14/B2M/HLA-G/TLR3/RSAD2/MYD88/PYCARD/NOD1/MIF/RIPK2/DHX36/CD81/PANX1/SPON2/TRAF2/SLC7A5/IL1R1/CD55/FZD5/CARD9/P2RX7/SEMA7A/TRIM6/MAPKAPK2	28
Mesenchyme	GO:0003206	cardiac chamber morphogenesis	37/2062	127/18870	1.42735E-08	2.19335E-06	1.781E-06	SFRP2/DSP/HAND1/EDNRA/SLIT2/JAG1/SMARCD3/SLIT3/HAND2/PKP2/HEG1/BMP5/PARVA/TGFB1/SOS1/TGFBR3/NRP1/BMPR1A/NRP2/TBX2/FZD2/TPM1/TNNI1/GATA6/HEY1/HEYL/FGFR2/MSX2/HES1/TGFBR2/CITED2/TEK/PROX1/TBX20/ENG/SMAD6/BMP2	37
Mesenchyme	GO:2001233	regulation of apoptotic signaling pathway	81/2062	398/18870	2.08184E-08	3.11912E-06	2.53273E-06	IFI6/SP100/RBCK1/CD74/PRELID1/PML/EIF5A/FBXO7/SFRP2/PDIA3/ICAM1/PMAIP1/MAZ/ATF3/XBP1/JAK2/GRINA/DNAJA1/PLEKHF1/FAS/HERPUD1/SNAI2/P4HB/NDUFA13/PYCARD/SOD2/NUPR1/STRADB/USP15/DDIT3/HSPB1/LTBR/UBB/TNFSF10/MIF/CTSL/RB1/PTPN2/BMP5/HMGB2/PSMD10/CYLD/MCL1/LMNA/SERINC3/SIAH1/TRAP1/NRP1/CLU/FADD/HGF/BAX/TMBIM1/CFLAR/YBX3/TMEM14A/SLC25A4/RIPK1/ING2/CREB3L1/PPIF/TRAF2/BAK1/IL7/AR/BDNF/SYVN1/MAPK8IP2/CTSS/SL…	81
Mesenchyme	GO:0016485	protein processing	57/2062	245/18870	2.25761E-08	3.29996E-06	2.67957E-06	C1R/CASP7/FAM111A/CASP1/IFI16/CARD16/CHAC1/LGMN/MME/HM13/PLAT/ASPH/F3/P4HB/PSENEN/RCE1/PCSK5/RIPK2/ANXA2/ATP6AP2/CTSL/SPCS2/CASP4/C1RL/TMEM208/S100A10/MYRF/YIPF5/BAG2/NCSTN/GAS1/PSEN2/PLGRKT/CASP8/SERPINE2/TMEM98/CASP3/FADD/SLC30A5/PCSK1N/SPPL3/CAPN2/AEBP1/ADAMTS2/BAK1/CLN5/CTSS/CASP6/TBC1D10A/CPZ/FKRP/BMP1/CTSZ/SRC/P2RX7/F7/THBD	57
Mesenchyme	GO:0071357	cellular response to type I interferon	28/2062	83/18870	2.48024E-08	3.53907E-06	2.87372E-06	ISG15/STAT1/IFI27/STAT2/SP100/IFIT1/IRF7/NLRC5/ADAR/TRIM56/SAMHD1/OAS1/IFITM1/IFIH1/OAS3/USP18/IFITM3/OAS2/IFNAR2/IRF3/MYD88/PTPN2/FADD/TBK1/IFNAR1/TBKBP1/TRIM6/RBM47	28
Mesenchyme	GO:0001961	positive regulation of cytokine-mediated signaling pathway	23/2062	60/18870	2.84523E-08	3.96546E-06	3.21996E-06	PARP14/CD74/IRF7/PARP9/NLRC5/TRIM56/CASP1/CSF1/IRF3/RIPK2/CASP4/FADD/TBK1/AGPAT2/RIPK1/TRAF2/IL1R1/IL7/AXL/EDN1/TRIM6/C1QTNF4/RBM47	23
Mesenchyme	GO:0002833	positive regulation of response to biotic stimulus	76/2062	369/18870	3.35194E-08	4.5655E-06	3.70719E-06	IFI35/IRF1/HLA-E/PLSCR1/HLA-F/IRF7/EIF2AK2/PARP9/NLRC5/DDX60/NMI/TRIM56/OAS1/GBP2/IFIH1/C1QBP/CASP1/ZNFX1/OAS3/HLA-G/CD274/TLR3/SLC15A3/IFI16/TRIM25/RSAD2/WDFY1/TIFA/PLA2G5/HLA-DRB1/DHX58/ALPK1/IRF3/MYD88/PYCARD/USP15/NOD1/GRN/MIF/RIPK2/TRIM5/CD40/NFKBIA/POLR3D/BIRC2/HMGB2/GBP5/CYLD/NFKBIZ/CYBA/COLEC12/PPP2CA/FADD/TBK1/RNF135/TYRO3/AKIRIN2/PSPC1/OTUD4/OASL/TNIP2/PIK3AP1/TRIM11/CTSS/RFTN1/CASP6/KC…	76
Mesenchyme	GO:0045089	positive regulation of innate immune response	72/2062	343/18870	3.43116E-08	4.56955E-06	3.71047E-06	IFI35/IRF1/HLA-E/PLSCR1/HLA-F/IRF7/EIF2AK2/PARP9/NLRC5/DDX60/NMI/TRIM56/OAS1/GBP2/IFIH1/C1QBP/CASP1/ZNFX1/OAS3/HLA-G/TLR3/SLC15A3/IFI16/TRIM25/RSAD2/WDFY1/TIFA/PLA2G5/DHX58/ALPK1/IRF3/MYD88/PYCARD/USP15/NOD1/RIPK2/TRIM5/CD40/NFKBIA/POLR3D/BIRC2/HMGB2/GBP5/CYLD/NFKBIZ/CYBA/COLEC12/PPP2CA/FADD/TBK1/RNF135/TYRO3/AKIRIN2/PSPC1/OTUD4/OASL/TNIP2/PIK3AP1/TRIM11/CTSS/RFTN1/CASP6/KCNJ8/UNC93B1/SRC/CARD9/G…	72
Mesenchyme	GO:0097193	intrinsic apoptotic signaling pathway	68/2062	319/18870	4.37941E-08	5.70561E-06	4.63295E-06	IFI6/SHISA5/CD74/PML/EIF5A/FBXO7/SFRP2/PMAIP1/IFI16/TNFRSF1A/CHAC1/XBP1/JAK2/GRINA/NBN/DNAJA1/PLEKHF1/HERPUD1/SNAI2/P4HB/NDUFA13/PYCARD/SOD2/NUPR1/USP15/DDIT3/HSPB1/UBB/MIF/CASP4/RPS27L/PTPN2/CUL2/ARL6IP5/CDKN1A/CYLD/MCL1/TMEM109/SERINC3/SIAH1/TRAP1/CLU/CASP3/BAX/YBX3/STK25/DDIT4/STK24/ING2/CREB3L1/PPIF/CUL4A/TRAF2/BAK1/CEBPB/SYVN1/TRIB3/HIC1/CASP6/BCL2L11/SRC/SGMS1/ACKR3/MUC1/STK11/HRAS/SGPP1/MS…	68
Mesenchyme	GO:0002483	antigen processing and presentation of endogenous peptide antigen	14/2062	25/18870	4.5905E-08	5.85337E-06	4.75294E-06	TAP1/HLA-B/HLA-C/HLA-E/HLA-A/TAPBP/HLA-F/ERAP2/ERAP1/TAP2/B2M/HLA-G/HLA-DRB1/HLA-DRA	14
Mesenchyme	GO:0060760	positive regulation of response to cytokine stimulus	24/2062	67/18870	6.61981E-08	8.26511E-06	6.71127E-06	PARP14/CD74/IRF7/PARP9/NLRC5/TRIM56/IFIH1/CASP1/CSF1/IRF3/RIPK2/CASP4/FADD/TBK1/AGPAT2/RIPK1/TRAF2/IL1R1/IL7/AXL/EDN1/TRIM6/C1QTNF4/RBM47	24
Mesenchyme	GO:0060337	type I interferon-mediated signaling pathway	27/2062	82/18870	7.8055E-08	9.22843E-06	7.49348E-06	ISG15/STAT1/IFI27/STAT2/SP100/IRF7/NLRC5/ADAR/TRIM56/SAMHD1/OAS1/IFITM1/IFIH1/OAS3/USP18/IFITM3/OAS2/IFNAR2/IRF3/MYD88/PTPN2/FADD/TBK1/IFNAR1/TBKBP1/TRIM6/RBM47	27
Mesenchyme	GO:0010934	macrophage cytokine production	17/2062	37/18870	7.85332E-08	9.22843E-06	7.49348E-06	CD74/HLA-G/TLR3/MYD88/PYCARD/NOD1/RIPK2/UBE2J1/TGFB1/PANX1/SPON2/AXL/CARD9/P2RX7/SEMA7A/ACP5/MAPKAPK2	17
Mesenchyme	GO:0010935	regulation of macrophage cytokine production	17/2062	37/18870	7.85332E-08	9.22843E-06	7.49348E-06	CD74/HLA-G/TLR3/MYD88/PYCARD/NOD1/RIPK2/UBE2J1/TGFB1/PANX1/SPON2/AXL/CARD9/P2RX7/SEMA7A/ACP5/MAPKAPK2	17
Mesenchyme	GO:0002753	cytosolic pattern recognition receptor signaling pathway	39/2062	146/18870	8.01292E-08	9.23489E-06	7.49873E-06	IRF7/EIF2AK2/DDX60/OAS1/GBP2/IFIH1/C1QBP/OAS3/TLR3/SLC15A3/TRIM25/RSAD2/WDFY1/TIFA/DHX58/ALPK1/IRF3/MYD88/PYCARD/USP15/NOD1/RIPK2/NFKBIA/BIRC2/GBP5/CYLD/COLEC12/PPP2CA/TBK1/RNF135/OASL/TNIP2/PIK3AP1/TRIM11/RFTN1/KCNJ8/UNC93B1/SRC/CPTP	39
Mesenchyme	GO:0043161	proteasome-mediated ubiquitin-dependent protein catabolic process	88/2062	458/18870	8.40882E-08	9.50831E-06	7.72075E-06	IFI27/RBCK1/PSMA4/PSMA5/PML/NUB1/PSMA3/FBXO7/FBXO6/PCBP2/PSMA6/TRIM25/UBE2J2/PSMA2/TRIM38/KLHDC2/PSMB3/HERPUD1/TMUB1/CDC26/RNF144B/RNF10/SEC61B/RBX1/DDIT3/SH3BGRL/UBXN4/ASCC3/SHARPIN/PEX10/PSMD3/JKAMP/PRICKLE1/UBE2A/MAN1A1/UBE2D1/HSPA5/DERL1/KLHL42/UBE2B/CUL2/BIRC2/PSMD10/STUB1/RNF19B/PSMF1/DDRGK1/DERL2/UBE2J1/SIAH1/PSMB1/CDC16/CLU/ERLEC1/MTA1/UBE2G1/RYBP/STT3B/FBXW5/ANAPC11/KCTD13/AKIRIN2/CUL4A/…	88
Mesenchyme	GO:0061082	myeloid leukocyte cytokine production	20/2062	50/18870	9.86973E-08	1.09536E-05	8.8943E-06	CD74/HLA-G/TLR3/MYD88/PYCARD/NOD1/MIF/RIPK2/DHX36/UBE2J1/TGFB1/PANX1/SPON2/AXL/BCL6/CARD9/P2RX7/SEMA7A/ACP5/MAPKAPK2	20
Mesenchyme	GO:0035967	cellular response to topologically incorrect protein	32/2062	109/18870	1.08922E-07	1.18686E-05	9.63728E-06	EIF2AK2/OPTN/ATF3/XBP1/HSF1/SERP1/HERPUD1/DDIT3/TMED2/HSPA5/DERL1/PTPN2/STUB1/TM7SF3/SDF2L1/DDRGK1/DERL2/TBL2/BAX/PARP8/ERLEC1/HERPUD2/CREB3L1/AKIRIN2/RNF126/PPP1R15B/TOR1A/BAK1/HSPB8/STC2/BAG3/BCL2L11	32
Mesenchyme	GO:0002718	regulation of cytokine production involved in immune response	34/2062	120/18870	1.14953E-07	1.21236E-05	9.8444E-06	HLA-E/HLA-A/HLA-F/CD74/TNFRSF14/B2M/HLA-G/BST2/TLR3/RSAD2/MYD88/PYCARD/NOD1/MIF/RIPK2/DHX36/UBE2J1/TGFB1/CD81/PANX1/SPON2/TRAF2/SLC7A5/IL1R1/AXL/CD55/BCL6/FZD5/CARD9/P2RX7/SEMA7A/TRIM6/ACP5/MAPKAPK2	34
Mesenchyme	GO:0019079	viral genome replication	36/2062	131/18870	1.15309E-07	1.21236E-05	9.8444E-06	ISG15/PLSCR1/IFI27/MX1/IFIT1/EIF2AK2/ADAR/OAS1/IFIT5/ZC3HAV1/IFITM1/FAM111A/IFIH1/ZNFX1/OAS3/ISG20/PCBP2/BST2/IFITM3/OAS2/IFI16/RSAD2/APOBEC3G/TRIM38/APOBEC3F/PPIB/APOBEC3C/FMR1/STOM/OASL/APOBEC3D/TBC1D20/PROX1/APOBEC3B/RNASEL/TRIM6	36
Mesenchyme	GO:0035456	response to interferon-beta	16/2062	34/18870	1.2517E-07	1.29335E-05	1.0502E-05	STAT1/IRF1/PLSCR1/XAF1/OAS1/IFITM1/BST2/IFITM3/TLR3/IFI16/IFNAR2/NDUFA13/PNPT1/IFNAR1/CAPN2/TRIM6	16
Mesenchyme	GO:0034620	cellular response to unfolded protein	28/2062	89/18870	1.3477E-07	1.36895E-05	1.11159E-05	EIF2AK2/OPTN/ATF3/XBP1/HSF1/SERP1/HERPUD1/DDIT3/TMED2/HSPA5/DERL1/PTPN2/STUB1/TM7SF3/DDRGK1/DERL2/TBL2/BAX/PARP8/ERLEC1/HERPUD2/CREB3L1/PPP1R15B/BAK1/HSPB8/STC2/BAG3/BCL2L11	28
Mesenchyme	GO:0010257	NADH dehydrogenase complex assembly	22/2062	60/18870	1.43881E-07	1.41357E-05	1.14782E-05	NDUFA1/NDUFA3/NDUFB1/NDUFC1/NDUFA9/NDUFB2/NDUFB4/NDUFB3/NDUFA13/NDUFB7/NDUFA2/NDUFAF3/NDUFC2/NDUFS4/NDUFB6/NDUFAF6/TMEM126B/NDUFA11/NDUFAF4/NDUFS5/BCS1L/NDUFB8	22
Mesenchyme	GO:0032981	mitochondrial respiratory chain complex I assembly	22/2062	60/18870	1.43881E-07	1.41357E-05	1.14782E-05	NDUFA1/NDUFA3/NDUFB1/NDUFC1/NDUFA9/NDUFB2/NDUFB4/NDUFB3/NDUFA13/NDUFB7/NDUFA2/NDUFAF3/NDUFC2/NDUFS4/NDUFB6/NDUFAF6/TMEM126B/NDUFA11/NDUFAF4/NDUFS5/BCS1L/NDUFB8	22
Mesenchyme	GO:0002237	response to molecule of bacterial origin	74/2062	369/18870	1.56443E-07	1.51219E-05	1.2279E-05	IDO1/IL18BP/CHMP5/GBP3/CXCL10/CASP7/TAP2/GBP2/CASP1/B2M/CMPK2/CD274/IRF8/CARD16/XBP1/JAK2/CXCL11/HSF1/TSPO/IRF3/MYD88/CNP/PYCARD/PTGFR/SOD2/PCK2/MIF/RIPK2/MTDH/LGALS9/TRIM5/CD40/NFKBIA/BDKRB1/HMGB2/GBP5/NFKBIZ/PTGER4/CASP8/EPHB2/ABCA1/CASP3/MAP2K3/PLSCR4/IFNAR1/CXCL9/AKIRIN2/SPON2/CAPN2/TNIP2/SLC7A5/FGFR2/SBNO2/CEBPB/FOSL2/AXL/GCH1/CD55/FZD5/CD68/KCNJ8/C2/DUSP10/SRC/CARD9/TRIB1/P2RX7/SMAD6/EDN1/T…	74
Mesenchyme	GO:0002367	cytokine production involved in immune response	34/2062	122/18870	1.77989E-07	1.69316E-05	1.37484E-05	HLA-E/HLA-A/HLA-F/CD74/TNFRSF14/B2M/HLA-G/BST2/TLR3/RSAD2/MYD88/PYCARD/NOD1/MIF/RIPK2/DHX36/UBE2J1/TGFB1/CD81/PANX1/SPON2/TRAF2/SLC7A5/IL1R1/AXL/CD55/BCL6/FZD5/CARD9/P2RX7/SEMA7A/TRIM6/ACP5/MAPKAPK2	34
Mesenchyme	GO:0002181	cytoplasmic translation	40/2062	156/18870	1.82689E-07	1.71071E-05	1.3891E-05	RPL38/RPS29/RPL36/RPS27/RPS28/RPLP2/RPL37/RPL34/RPL39/RPL31/EIF2S2/RPS15/RPL12/FAU/RPL35/RPL28/RPL37A/RPL35A/RPL27A/RPS26/RPS17/RPL36A/RPS13/YBX1/SH3BGRL/RPL30/SLBP/RPS15A/RPL27/RPS2/PAIP1/DHX36/RPS12/FMR1/YBX3/EIF3J/RPLP1/CPEB3/EIF3CL/RPS18	40
Mesenchyme	GO:0060907	positive regulation of macrophage cytokine production	13/2062	24/18870	2.38063E-07	2.19494E-05	1.78229E-05	CD74/HLA-G/TLR3/MYD88/PYCARD/NOD1/RIPK2/PANX1/SPON2/CARD9/P2RX7/SEMA7A/MAPKAPK2	13
Mesenchyme	GO:0051098	regulation of binding	57/2062	262/18870	2.59817E-07	2.35922E-05	1.91569E-05	RALB/SP100/IFIT1/PARP9/IFIT2/DTX3L/TRIM21/B2M/IFI16/CARD16/CLIC2/HAND1/JAK2/MITD1/CEBPG/DDIT3/RIPK2/ANXA2/EDF1/DAZAP2/DERL1/HAND2/NFKBIA/APP/RB1/APOE/HMGB2/CDKN1A/DDRGK1/BAG2/PPP2CA/DPH3/GTF2B/TGFB1/NES/TXN/ADAM15/FMR1/NRP1/BAX/DACT1/HEY1/SPPL3/MSX2/HES1/CLN5/BDNF/TRIB3/GPSM1/BAMBI/GREM2/NGF/TRIM6/LDLRAP1/BMP2/VTN/PPARG	57
Mesenchyme	GO:0032496	response to lipopolysaccharide	70/2062	348/18870	2.98363E-07	2.66879E-05	2.16706E-05	IDO1/IL18BP/CHMP5/GBP3/CXCL10/CASP7/GBP2/CASP1/CMPK2/CD274/IRF8/CARD16/XBP1/JAK2/CXCL11/HSF1/TSPO/IRF3/MYD88/CNP/PYCARD/PTGFR/SOD2/PCK2/MIF/RIPK2/MTDH/LGALS9/TRIM5/CD40/NFKBIA/BDKRB1/HMGB2/GBP5/NFKBIZ/PTGER4/CASP8/EPHB2/ABCA1/CASP3/MAP2K3/PLSCR4/IFNAR1/CXCL9/AKIRIN2/SPON2/CAPN2/TNIP2/SLC7A5/FGFR2/SBNO2/CEBPB/FOSL2/AXL/GCH1/CD55/CD68/KCNJ8/C2/DUSP10/SRC/TRIB1/P2RX7/SMAD6/EDN1/TRIM6/LY96/ACP5/THBD/…	70
Mesenchyme	GO:0060411	cardiac septum morphogenesis	24/2062	72/18870	3.14133E-07	2.76853E-05	2.24804E-05	HAND1/SLIT2/JAG1/SLIT3/BMP5/PARVA/TGFBR3/NRP1/BMPR1A/NRP2/TBX2/FZD2/GATA6/HEY1/HEYL/FGFR2/MSX2/HES1/TGFBR2/CITED2/PROX1/TBX20/ENG/SMAD6	24
Mesenchyme	GO:0019883	antigen processing and presentation of endogenous antigen	15/2062	32/18870	3.31849E-07	2.88228E-05	2.34041E-05	TAP1/HLA-B/HLA-C/HLA-E/HLA-A/TAPBP/HLA-F/CD74/ERAP2/ERAP1/TAP2/B2M/HLA-G/HLA-DRB1/HLA-DRA	15
Mesenchyme	GO:0046596	regulation of viral entry into host cell	19/2062	49/18870	3.67423E-07	3.14566E-05	2.55428E-05	CD74/TRIM22/IFITM1/TRIM21/IFITM3/TRIM25/LY6E/TRIM38/HLA-DRB1/SNX3/TRIM34/P4HB/LGALS9/TRIM5/TRIM68/TRIM26/SMPD1/TRIM11/TRIM6	19
Mesenchyme	GO:0034341	response to type II interferon	37/2062	143/18870	4.07881E-07	3.44286E-05	2.7956E-05	GBP1/STAT1/IRF1/GBP4/PARP14/SP100/CD74/PARP9/NLRC5/CALCOCO2/NUB1/GBP3/IFITM1/TRIM21/GBP2/CASP1/BST2/IFITM3/TLR3/IRF8/JAK2/ZYX/CD47/CXCL16/UBD/LGALS9/CD40/PTPN2/GBP5/IFNGR2/CCL21/GCH1/HLA-DPA1/RAB20/AQP4/EDN1/PPARG	37
Mesenchyme	GO:0097191	extrinsic apoptotic signaling pathway	51/2062	229/18870	5.15802E-07	4.29333E-05	3.48618E-05	IFI6/IFI27/SP100/RBCK1/PML/SFRP2/PDIA3/ICAM1/PMAIP1/TLR3/TNFRSF1A/ATF3/JAK2/FAS/SNAI2/NDUFA13/PYCARD/STRADB/LTBR/TNFSF10/BMP5/HMGB2/CYLD/MCL1/NFKBIZ/LMNA/TGFB1/CASP10/NRP1/CASP8/FADD/HGF/BAX/TMBIM1/CFLAR/TRADD/RIPK1/TRAF2/BAK1/IL7/AR/BAG3/SRPX/BCL2L11/SRC/NGF/SIAH2/P2RX7/C8orf44-SGK3/CRADD/SGPP1	51
Mesenchyme	GO:0002221	pattern recognition receptor signaling pathway	52/2062	236/18870	5.68198E-07	4.64521E-05	3.77191E-05	IFI35/IRF1/IRF7/EIF2AK2/DDX60/NMI/OAS1/GBP2/IFIH1/C1QBP/CASP1/OAS3/TLR3/SLC15A3/TRIM25/RSAD2/WDFY1/TIFA/DHX58/ALPK1/IRF3/MYD88/PYCARD/USP15/NOD1/RIPK2/CD40/NFKBIA/BIRC2/GBP5/CYLD/NFKBIZ/CYBA/COLEC12/PPP2CA/TBK1/RNF135/TYRO3/OTUD4/OASL/TNIP2/PIK3AP1/TRIM11/CTSS/RFTN1/KCNJ8/UNC93B1/SRC/GPS2/LY96/CPTP/MAPKAPK2	52
Mesenchyme	GO:0033209	tumor necrosis factor-mediated signaling pathway	31/2062	111/18870	5.8133E-07	4.64521E-05	3.77191E-05	STAT1/TNFRSF14/TNFSF13B/EIF5A/CASP1/CARD16/TNFRSF1A/JAK2/FAS/SPPL2A/TXNDC17/PYCARD/RRAGA/COMMD7/SHARPIN/CASP4/PLVAP/NFKBIA/PTPN2/BIRC2/CYLD/CASP8/TRADD/RIPK1/TRAF2/EXT1/MIB2/TNFRSF25/GPS2/CCDC3/MAPKAPK2	31
Mesenchyme	GO:0036503	ERAD pathway	31/2062	111/18870	5.8133E-07	4.64521E-05	3.77191E-05	FBXO6/TRIM25/XBP1/UBE2J2/HM13/HERPUD1/TMUB1/SEC61B/UBXN4/JKAMP/MAN1A1/HSPA5/DERL1/GET4/STUB1/SDF2L1/DERL2/UBE2J1/ERLEC1/STT3B/TMEM259/EDEM2/TOR1A/FBXO44/USP25/SYVN1/NCCRP1/UBXN8/FBXO2/FBXO27/EDEM1	31
Mesenchyme	GO:0050777	negative regulation of immune response	47/2062	205/18870	5.90964E-07	4.66006E-05	3.78397E-05	ISG15/HLA-B/HLA-E/PARP14/HLA-A/HLA-F/STAT2/SERPING1/TNFRSF14/NLRC5/NDFIP1/ADAR/NMI/TRAFD1/SAMHD1/OAS1/TRIM21/OAS3/PCBP2/USP18/HLA-G/IFI16/CEACAM1/HLA-DRB1/DHX58/USP15/GRN/LGALS9/COL3A1/PTPN2/HLX/TGFB1/TYRO3/SERPINB9/ASCL2/ARG2/FGL2/SLAMF8/ANXA1/LYAR/CD55/BCL6/DUSP10/SRC/IL4I1/DRD2/PPARG	47
Mesenchyme	GO:0032760	positive regulation of tumor necrosis factor production	30/2062	106/18870	6.44221E-07	5.01405E-05	4.0714E-05	HLA-E/OAS1/IFIH1/OAS3/TLR3/OAS2/JAK2/STAT3/MYD88/PYCARD/HSPB1/NOD1/MIF/DDT/RIPK2/LGALS9/APP/CYBA/TGFB1/EPHB2/CLU/FADD/RIPK1/SPON2/FZD5/CARD9/TMEM106A/LY96/C1QTNF4/MAPKAPK2	30
Mesenchyme	GO:0000209	protein polyubiquitination	50/2062	226/18870	8.18676E-07	6.29016E-05	5.10761E-05	UBE2L6/IFI27/RNF213/RBCK1/TRIM22/DTX3L/PARP10/NMI/TRIM56/RNF114/TRIM21/UBE2J2/TRIM38/TRIM34/CDC26/RNF144B/RNF115/RBX1/UBE2E2/UBE2L3/RIPK2/SHARPIN/TRIM5/UBE2A/UBE2D1/UBE2D2/KLHL42/UBE2B/UBE2E1/BIRC2/TCF25/STUB1/RNF19B/UBE2J1/CDC16/MKRN1/TRIM68/WSB2/RNF135/UBE2G1/ANAPC11/RNF126/TRAF2/SYVN1/FBXL7/RNF31/MAGEL2/IRF2BP1/GPS2/TRIM6	50
Mesenchyme	GO:0003151	outflow tract morphogenesis	25/2062	81/18870	9.32795E-07	7.07625E-05	5.74592E-05	SFRP2/PITX2/EDNRA/JAG1/PRICKLE1/HAND2/PARVA/TGFBR3/NRP1/BMPR1A/NRP2/TBX2/FZD2/VEGFA/GATA6/HEYL/FGFR2/MSX2/HES1/TGFBR2/CITED2/TBX20/ENG/SMAD6/EDN1	25
Mesenchyme	GO:0048732	gland development	82/2062	443/18870	1.13198E-06	8.47993E-05	6.88571E-05	PML/OAS2/TGM2/CSF1/DUT/MDK/LMO4/PITX2/XBP1/CEACAM1/JAK2/TSPO/CDKN1C/EDNRA/SNAI2/LBH/STAT5A/NR3C1/CEBPG/SOD2/FKBP4/FPGS/ARF6/PCK2/TNC/MPST/MMP2/HAND2/ELK1/IGF2/IGFBP5/PNPT1/HLX/TGFB1/TGFBR3/NRP1/SERPINE2/BMPR1A/FADD/UPF2/SERPINF1/HGF/BAX/TBX2/CFLAR/VEGFA/ADA/NR0B1/GUCD1/GATA6/ALOX15B/SLC7A5/PITX1/FGFR2/EGFR/MSX2/HES1/CEBPB/EXT1/TGFBR2/MAP2K1/AR/CITED2/ANXA1/TYMS/PROX1/PRL/ARMC5/HOXB9/BCL2L11/SRC/G…	82
Mesenchyme	GO:0019885	antigen processing and presentation of endogenous peptide antigen via MHC class I	12/2062	23/18870	1.19494E-06	8.84106E-05	7.17894E-05	TAP1/HLA-B/HLA-C/HLA-E/HLA-A/TAPBP/HLA-F/ERAP2/ERAP1/TAP2/B2M/HLA-G	12
Mesenchyme	GO:0030099	myeloid cell differentiation	80/2062	430/18870	1.23961E-06	9.05976E-05	7.35653E-05	ISG15/STAT1/CD74/IRF7/NDFIP1/ADAR/PML/BATF2/B2M/TLR3/IFI16/IRF8/CSF1/IL15/CEACAM1/JAK2/BPGM/HSF1/HLA-DRB1/CDKN1C/STAT3/STAT5A/SLC1A5/NR3C1/CEBPG/MYD88/JAG1/PITHD1/SOCS1/LTBR/UBD/ANXA2/MAF/NFKBIA/APP/RB1/PTPN2/HMGB2/VPS54/HAX1/TGFB1/CASP10/TGFBR3/CD81/CASP8/ANKRD54/CASP3/FADD/CFLAR/ROR2/VEGFA/HOXB7/RIPK1/TCIRG1/EIF2AK1/CUL4A/ACVR2A/SH2B3/SNX10/FES/SBNO2/CEBPB/BATF3/TGFBR2/FOSL2/CITED2/EPAS1/LYAR/B…	80
Mesenchyme	GO:0071260	cellular response to mechanical stimulus	23/2062	72/18870	1.28856E-06	9.30402E-05	7.55487E-05	IRF1/CASP1/TLR3/TNFRSF1A/FAS/MYD88/LTBR/CD40/TMEM87A/PTGER4/CASP8/FADD/KCNJ2/SLC2A1/AQP1/BAK1/COL1A1/BAG3/GADD45A/PIEZO1/ENG/CRADD/SLC9A1	23
Mesenchyme	GO:0061081	positive regulation of myeloid leukocyte cytokine production involved in immune response	15/2062	35/18870	1.38444E-06	9.87729E-05	8.02036E-05	CD74/HLA-G/TLR3/MYD88/PYCARD/NOD1/MIF/RIPK2/DHX36/PANX1/SPON2/CARD9/P2RX7/SEMA7A/MAPKAPK2	15
Mesenchyme	GO:0051092	positive regulation of NF-kappaB transcription factor activity	37/2062	150/18870	1.44071E-06	0.000100092	8.12746E-05	RBCK1/TRIM22/EIF2AK2/TRIM21/PSMA6/TRIM25/CARD16/TRIM38/STAT3/TRIM34/MYD88/PYCARD/NOD1/RIPK2/MTDH/LGALS9/TRIM5/NTRK1/CD40/TERF2IP/DDRGK1/TRIM14/TGFB1/CLU/TRIM68/CFLAR/RPS6KA4/TRADD/RIPK1/PRKD2/TRAF2/AR/RNF31/RHEBL1/CARD9/ALK/TRIM6	37
Mesenchyme	GO:0071887	leukocyte apoptotic process	32/2062	121/18870	1.44397E-06	0.000100092	8.12746E-05	IDO1/CD74/IRF7/PRELID1/CASP7/CD274/KIFAP3/FAS/IRF3/MIF/CTSL/LGALS9/NFKBIZ/ORMDL3/CASP3/FADD/BAX/ADA/RIPK1/PRKD2/SLC7A11/BAK1/ARG2/CCL21/AXL/TNFRSF21/ANXA1/BCL6/EBF4/BCL2L11/P2RX7/PLEKHO2	32
Mesenchyme	GO:0003205	cardiac chamber development	40/2062	168/18870	1.45303E-06	0.000100092	8.12746E-05	SFRP2/DSP/ADAMTS6/LMO4/HAND1/EDNRA/SLIT2/JAG1/SMARCD3/SLIT3/HAND2/PKP2/HEG1/BMP5/PARVA/TGFB1/SOS1/TGFBR3/NRP1/BMPR1A/NRP2/TBX2/FZD2/TPM1/TNNI1/GATA6/HEY1/HEYL/FGFR2/MSX2/HES1/TGFBR2/CITED2/TEK/PROX1/KCNJ8/TBX20/ENG/SMAD6/BMP2	40
Mesenchyme	GO:1903557	positive regulation of tumor necrosis factor superfamily cytokine production	30/2062	110/18870	1.51928E-06	0.000102715	8.34042E-05	HLA-E/OAS1/IFIH1/OAS3/TLR3/OAS2/JAK2/STAT3/MYD88/PYCARD/HSPB1/NOD1/MIF/DDT/RIPK2/LGALS9/APP/CYBA/TGFB1/EPHB2/CLU/FADD/RIPK1/SPON2/FZD5/CARD9/TMEM106A/LY96/C1QTNF4/MAPKAPK2	30
Mesenchyme	GO:0009100	glycoprotein metabolic process	71/2062	370/18870	1.54017E-06	0.000102715	8.34042E-05	CST3/ITM2B/FBXO6/OST4/IL15/TMEM258/TUSC3/GFPT2/SERP1/SOAT1/DPM3/ERP44/GNPTG/RAB1A/KRTCAP2/MGAT1/TMEM59/TMEM165/CTSL/B3GALNT1/MAN1A1/MLEC/NUDT14/SRD5A3/ALG2/GOLPH3/UBE2J1/NCSTN/CHSY1/DPM1/ST3GAL4/CHPF/C1GALT1C1/PHLDA1/STT3B/ST3GAL3/GCNT1/B3GNT2/EDEM2/PMM2/B4GALT7/GALNT2/GALNT10/FBXO44/CHPF2/EXT1/CCL21/GMPPB/CHSY3/XXYLT1/CHST14/HPSE/NCCRP1/NDNF/GALNT7/FKRP/RAMP1/ALG1/ST3GAL5/B3GNT8/B3GNT9/IDUA/FBXO…	71
Mesenchyme	GO:0002218	activation of innate immune response	57/2062	276/18870	1.54252E-06	0.000102715	8.34042E-05	IFI35/IRF1/IRF7/EIF2AK2/DDX60/NMI/OAS1/GBP2/IFIH1/C1QBP/CASP1/ZNFX1/OAS3/TLR3/SLC15A3/IFI16/TRIM25/RSAD2/WDFY1/TIFA/DHX58/ALPK1/IRF3/MYD88/PYCARD/USP15/NOD1/RIPK2/TRIM5/CD40/NFKBIA/BIRC2/GBP5/CYLD/NFKBIZ/CYBA/COLEC12/PPP2CA/TBK1/RNF135/TYRO3/PSPC1/OTUD4/OASL/TNIP2/PIK3AP1/TRIM11/CTSS/RFTN1/CASP6/KCNJ8/UNC93B1/SRC/GPS2/LY96/CPTP/MAPKAPK2	57
Mesenchyme	GO:0015980	energy derivation by oxidation of organic compounds	66/2062	337/18870	1.71881E-06	0.000113196	9.19148E-05	PRELID1/NDUFA1/IL6ST/CYC1/UQCR11/COX7B/NDUFA3/COX7A2/UQCRQ/NDUFB1/NDUFC1/COX5B/GFPT2/SUCLG2/NDUFA9/SDHA/UQCR10/ISCU/SLC25A22/COX7C/NDUFB2/NDUFB4/NDUFB3/COX6C/NDUFA13/COX6B1/SOD2/NUPR1/COX8A/ACADVL/ADRB3/UQCRFS1/NDUFB7/UQCC2/NDUFA2/MRPS36/COX6A1/NDUFC2/IL10RB/NDUFS4/IGF2/AK4/SDHD/SURF1/PNPT1/VPS54/NDUFA7/SCO2/NDUFB6/TRAP1/COQ10B/SHMT2/IDH2/NDUFA11/IFNAR1/PPIF/NDUFS5/PANK2/DNAJC15/UQCRHL/NDUFB8/CBF…	66
Mesenchyme	GO:0002478	antigen processing and presentation of exogenous peptide antigen	16/2062	40/18870	1.88051E-06	0.000122499	9.94691E-05	HLA-E/HLA-A/HLA-F/CD74/IFI30/TAP2/B2M/LGMN/HLA-DRB1/HLA-DRA/CTSL/HLA-DOB/CTSS/HLA-DPA1/UNC93B1/HLA-DQB1	16
Mesenchyme	GO:0034612	response to tumor necrosis factor	54/2062	259/18870	2.12859E-06	0.000134331	0.000109077	GBP1/STAT1/IL18BP/TNFRSF14/TNFSF13B/NUB1/EIF5A/GBP3/GBP2/CASP1/CARD16/TNFRSF1A/JAK2/FAS/SPPL2A/TXNDC17/HAS2/PYCARD/RRAGA/CXCL16/COMMD7/PCK2/UBD/SHARPIN/CASP4/CD40/PLVAP/NPNT/NFKBIA/PTPN2/BIRC2/CYLD/CASP8/CASP3/YBX3/TRADD/RIPK1/TRAF2/COL1A1/HES1/SMPD1/EXT1/CCL21/GCH1/TNFRSF21/MIB2/TNFRSF25/KAT2A/NFATC1/GPS2/KLF2/EDN1/CCDC3/MAPKAPK2	54
Mesenchyme	GO:0002474	antigen processing and presentation of peptide antigen via MHC class I	15/2062	36/18870	2.13394E-06	0.000134331	0.000109077	TAP1/HLA-B/HLA-C/HLA-E/HLA-A/TAPBP/HLA-F/PDIA3/ERAP2/IFI30/ERAP1/TAP2/TAPBPL/B2M/HLA-G	15
Mesenchyme	GO:0003148	outflow tract septum morphogenesis	12/2062	24/18870	2.15181E-06	0.000134331	0.000109077	PARVA/NRP1/BMPR1A/NRP2/TBX2/GATA6/FGFR2/MSX2/TGFBR2/TBX20/ENG/SMAD6	12
Mesenchyme	GO:1903902	positive regulation of viral life cycle	12/2062	24/18870	2.15181E-06	0.000134331	0.000109077	CD74/TRIM21/TRIM38/HLA-DRB1/VPS4A/P4HB/LGALS9/FMR1/TYRO3/SMPD1/AXL/TRIM11	12
Mesenchyme	GO:0030225	macrophage differentiation	21/2062	64/18870	2.26936E-06	0.000140209	0.00011385	CSF1/IL15/HSF1/HLA-DRB1/NR3C1/MYD88/SOCS1/APP/RB1/PTPN2/VPS54/TGFB1/CASP10/CASP8/FADD/ROR2/VEGFA/RIPK1/EIF2AK1/FOSL2/TRIB1	21
Mesenchyme	GO:0032102	negative regulation of response to external stimulus	86/2062	481/18870	2.71756E-06	0.000165097	0.000134059	ISG15/HLA-B/HLA-E/PARP14/HLA-A/HLA-F/STAT2/SERPING1/NLRC5/NDFIP1/ADAR/NMI/TRAFD1/SAMHD1/OAS1/TRIM21/C1QBP/OAS3/PCBP2/USP18/HLA-G/IFI16/MDK/CARD16/TNFRSF1A/CEACAM1/TRIM38/HLA-DRB1/GREM1/PLAT/STAT3/DHX58/SLIT2/USP15/GRN/MIF/DDT/ANXA2/SHARPIN/LGALS9/USF1/ANGPT2/RB1/PTPN2/APOE/CYLD/PTGER4/TGFB1/NRP1/SERPINE2/HGF/SEMA3F/CERS2/ADA/TYRO3/CHRNA7/CD9/SERPINB9/GRID2/SH2B3/ARG2/SEMA4C/SEMA4B/PLXNA3/FGL2/RGM…	86
Mesenchyme	GO:0002573	myeloid leukocyte differentiation	50/2062	235/18870	2.72728E-06	0.000165097	0.000134059	CD74/IRF7/NDFIP1/BATF2/TLR3/IFI16/CSF1/IL15/CEACAM1/HSF1/HLA-DRB1/STAT5A/NR3C1/MYD88/SOCS1/LTBR/UBD/ANXA2/APP/RB1/PTPN2/VPS54/HAX1/TGFB1/CASP10/CD81/CASP8/FADD/ROR2/VEGFA/RIPK1/TCIRG1/EIF2AK1/CUL4A/SNX10/FES/SBNO2/CEBPB/BATF3/TGFBR2/FOSL2/CITED2/ITGB8/OSTM1/CBFA2T3/RELB/SRC/TRIB1/BMP2/PPARG	50
Mesenchyme	GO:0030968	endoplasmic reticulum unfolded protein response	23/2062	75/18870	2.84511E-06	0.000170507	0.000138452	EIF2AK2/ATF3/XBP1/SERP1/HERPUD1/DDIT3/TMED2/HSPA5/DERL1/PTPN2/STUB1/DDRGK1/DERL2/TBL2/BAX/PARP8/ERLEC1/HERPUD2/CREB3L1/PPP1R15B/BAK1/STC2/BCL2L11	23
Mesenchyme	GO:0097300	programmed necrotic cell death	20/2062	60/18870	2.98548E-06	0.000177149	0.000143845	RBCK1/TLR3/TSPO/FAS/IRF3/NUPR1/BIRC2/CYLD/CASP8/FADD/BAX/CFLAR/YBX3/SLC25A4/RIPK1/PPIF/TRAF2/MLKL/RNF31/CASP6	20
Mesenchyme	GO:0006120	mitochondrial electron transport, NADH to ubiquinone	18/2062	51/18870	3.67145E-06	0.000215715	0.000175161	NDUFA1/NDUFA3/NDUFB1/NDUFC1/NDUFA9/ISCU/NDUFB2/NDUFB4/NDUFB3/NDUFB7/NDUFA2/NDUFC2/NDUFS4/NDUFA7/NDUFB6/NDUFS5/DNAJC15/NDUFB8	18
Mesenchyme	GO:0052372	modulation by symbiont of entry into host	19/2062	56/18870	3.89851E-06	0.000226431	0.000183862	CD74/TRIM22/IFITM1/TRIM21/IFITM3/TRIM25/LY6E/TRIM38/HLA-DRB1/SNX3/TRIM34/P4HB/LGALS9/TRIM5/TRIM68/TRIM26/SMPD1/TRIM11/TRIM6	19
Mesenchyme	GO:0010508	positive regulation of autophagy	36/2062	150/18870	3.92938E-06	0.000226431	0.000183862	RALB/TRIM22/CALCOCO2/OPTN/FBXO7/TRIM21/DCN/TRIM38/PLEKHF1/TRIM34/SPTLC2/NOD1/TMEM59/RIPK2/MTDH/TRIM5/SH3GLB1/WDR45/CDK16/ORMDL3/SQSTM1/TRIM68/TBK1/DHRSX/SLC25A4/SNX7/SESN2/ATG2A/HSPB8/BAG3/RNF31/WIPI1/GPSM1/KDR/STK11/TRIM6	36
Mesenchyme	GO:0044000	movement in host	42/2062	188/18870	4.64406E-06	0.000265065	0.000215233	PLSCR1/CD74/TRIM22/TNFRSF14/CHMP5/IFITM1/TRIM21/ICAM1/IFITM3/TRIM25/LY6E/DYNLT1/TRIM38/SCARB2/HLA-DRB1/SNX3/TRIM34/SLC1A5/VPS4A/SLC3A2/P4HB/CTSL/LGALS9/TRIM5/CHMP4B/NRP1/CD81/VPS4B/TRIM68/TYRO3/SLC52A2/TRIM26/EFNB2/SLC7A1/EGFR/SMPD1/AXL/TRIM11/CD55/PC/SRC/TRIM6	42
Mesenchyme	GO:0010506	regulation of autophagy	67/2062	355/18870	5.39968E-06	0.000305285	0.000247892	RALB/TRIM22/CALCOCO2/OPTN/FBXO7/TRIM21/IFI16/DCN/TRIM38/PLEKHF1/TSPO/STAT3/TRIM34/PYCARD/RRAGA/NUPR1/DDIT3/ATP6V0C/SPTLC2/HSPB1/NOD1/TMEM59/RIPK2/MTDH/TRIM5/SH3GLB1/SNX6/RAB8A/WDR45/ATP6V0E1/FEZ1/VPS13C/POLDIP2/CDK16/MCL1/HAX1/CTSA/ORMDL3/CHMP4B/SQSTM1/CASP3/TRIM68/HGF/ATP6V1E1/TBK1/DHRSX/SLC25A4/DRAM1/SNX7/SLC7A5/SESN2/ATG2A/LZTS1/HSPB8/TRIB3/BAG3/RNF31/ATP6V1G1/WIPI1/FZD5/GPSM1/SREBF1/QSOX1/KDR…	67
Mesenchyme	GO:0002758	innate immune response-activating signaling pathway	52/2062	255/18870	6.38558E-06	0.000357652	0.000290413	IFI35/IRF1/IRF7/EIF2AK2/DDX60/NMI/OAS1/GBP2/IFIH1/C1QBP/CASP1/OAS3/TLR3/SLC15A3/TRIM25/RSAD2/WDFY1/TIFA/DHX58/ALPK1/IRF3/MYD88/PYCARD/USP15/NOD1/RIPK2/CD40/NFKBIA/BIRC2/GBP5/CYLD/NFKBIZ/CYBA/COLEC12/PPP2CA/TBK1/RNF135/TYRO3/OTUD4/OASL/TNIP2/PIK3AP1/TRIM11/CTSS/RFTN1/KCNJ8/UNC93B1/SRC/GPS2/LY96/CPTP/MAPKAPK2	52
Mesenchyme	GO:2001234	negative regulation of apoptotic signaling pathway	50/2062	243/18870	7.35512E-06	0.000408141	0.00033141	IFI6/CD74/PRELID1/FBXO7/SFRP2/ICAM1/MAZ/XBP1/GRINA/DNAJA1/HERPUD1/SNAI2/NDUFA13/SOD2/STRADB/HSPB1/MIF/RB1/BMP5/HMGB2/PSMD10/MCL1/LMNA/TRAP1/NRP1/CLU/HGF/BAX/TMBIM1/CFLAR/YBX3/TMEM14A/SLC25A4/RIPK1/ING2/CREB3L1/PPIF/BAK1/IL7/AR/BDNF/SYVN1/MAPK8IP2/SLC35F6/SRC/BMI1/SIAH2/ACKR3/MUC1/C8orf44-SGK3	50
Mesenchyme	GO:0060338	regulation of type I interferon-mediated signaling pathway	16/2062	44/18870	8.14128E-06	0.000447621	0.000363468	ISG15/STAT2/IRF7/NLRC5/ADAR/TRIM56/SAMHD1/OAS1/OAS3/USP18/IRF3/PTPN2/FADD/TBK1/TRIM6/RBM47	16
Mesenchyme	GO:0051091	positive regulation of DNA-binding transcription factor activity	50/2062	244/18870	8.28599E-06	0.000451436	0.000366566	RBCK1/TRIM22/EIF2AK2/TRIM21/PSMA6/TRIM25/CARD16/TRIM38/HSF1/STAT3/TRIM34/DDR2/CEBPG/MYD88/PYCARD/DDIT3/NOD1/BEX1/RIPK2/MTDH/LGALS9/TRIM5/NTRK1/CD40/APP/TERF2IP/DDRGK1/TRIM14/TGFB1/PLPP3/CLU/TRIM68/CFLAR/RPS6KA4/FZD2/TRADD/RIPK1/TRIM26/PRKD2/TRAF2/AR/RNF31/EPHA5/RHEBL1/CARD9/ALK/EDN1/TRIM6/BMP2/PPARG	50
Mesenchyme	GO:0030433	ubiquitin-dependent ERAD pathway	24/2062	85/18870	8.63167E-06	0.000466032	0.000378418	FBXO6/TRIM25/UBE2J2/HERPUD1/TMUB1/SEC61B/UBXN4/JKAMP/MAN1A1/HSPA5/DERL1/STUB1/DERL2/UBE2J1/ERLEC1/STT3B/EDEM2/FBXO44/SYVN1/NCCRP1/UBXN8/FBXO2/FBXO27/EDEM1	24
Mesenchyme	GO:0019884	antigen processing and presentation of exogenous antigen	17/2062	49/18870	8.88251E-06	0.000475294	0.000385939	HLA-E/HLA-A/PSME1/HLA-F/CD74/IFI30/TAP2/B2M/LGMN/HLA-DRB1/HLA-DRA/CTSL/HLA-DOB/CTSS/HLA-DPA1/UNC93B1/HLA-DQB1	17
Mesenchyme	GO:0032608	interferon-beta production	19/2062	59/18870	9.29598E-06	0.000488691	0.000396817	ISG15/IRF1/IRF7/NMI/TRIM56/OAS1/IFIH1/OAS3/TLR3/OAS2/TRIM38/IRF3/PYCARD/RIPK2/POLR3D/HMGB2/TBK1/RNF135/RELB	19
Mesenchyme	GO:0032648	regulation of interferon-beta production	19/2062	59/18870	9.29598E-06	0.000488691	0.000396817	ISG15/IRF1/IRF7/NMI/TRIM56/OAS1/IFIH1/OAS3/TLR3/OAS2/TRIM38/IRF3/PYCARD/RIPK2/POLR3D/HMGB2/TBK1/RNF135/RELB	19
Mesenchyme	GO:0003279	cardiac septum development	28/2062	108/18870	9.67248E-06	0.000504062	0.000409299	ADAMTS6/LMO4/HAND1/SLIT2/JAG1/SLIT3/HEG1/BMP5/PARVA/TGFBR3/NRP1/BMPR1A/NRP2/TBX2/FZD2/GATA6/HEY1/HEYL/FGFR2/MSX2/HES1/TGFBR2/CITED2/PROX1/KCNJ8/TBX20/ENG/SMAD6	28
Mesenchyme	GO:0032728	positive regulation of interferon-beta production	15/2062	40/18870	1.00821E-05	0.000513629	0.000417067	ISG15/IRF1/IRF7/TRIM56/OAS1/IFIH1/OAS3/TLR3/OAS2/IRF3/RIPK2/POLR3D/HMGB2/TBK1/RNF135	15
Mesenchyme	GO:0046718	viral entry into host cell	36/2062	156/18870	1.01281E-05	0.000513629	0.000417067	PLSCR1/CD74/TRIM22/TNFRSF14/IFITM1/TRIM21/ICAM1/IFITM3/TRIM25/LY6E/DYNLT1/TRIM38/SCARB2/HLA-DRB1/SNX3/TRIM34/SLC1A5/SLC3A2/P4HB/CTSL/LGALS9/TRIM5/NRP1/CD81/TRIM68/TYRO3/SLC52A2/TRIM26/EFNB2/SLC7A1/EGFR/SMPD1/AXL/TRIM11/CD55/TRIM6	36
Mesenchyme	GO:0009612	response to mechanical stimulus	45/2062	213/18870	1.01989E-05	0.000513629	0.000417067	STAT1/IRF1/CXCL10/CASP1/TLR3/MDK/TNFRSF1A/FAS/DDR2/MYD88/LTBR/TNC/NTRK1/CD40/ANGPT2/MMP2/NFKBIA/BDKRB1/TMEM87A/PTGER4/CASP8/SERPINE2/FADD/KCNJ2/SLC2A1/CAPN2/AQP1/TMEM120A/BAK1/COL1A1/SCN9A/CDH2/CITED2/PHF24/BAG3/SLC1A3/SRC/GADD45A/PIEZO1/ENG/P2RX7/EDN1/CRADD/SLC9A1/DRD2	45
Mesenchyme	GO:0042098	T cell proliferation	45/2062	213/18870	1.01989E-05	0.000513629	0.000417067	IRF1/HLA-E/PSMB10/HLA-A/IDO1/TNFRSF14/BTN3A1/NDFIP1/TNFSF13B/IL6ST/HLA-G/CD274/IL15/JAK2/PLA2G5/HLA-DRB1/CCND3/PYCARD/PLA2G2A/RIPK2/LGALS9/IGF2/NCSTN/SOS1/CD81/CASP3/FADD/BAX/SLC7A1/ARG2/HES1/CEBPB/TGFBR2/TNFRSF21/ANXA1/CD55/ARMC5/BCL6/HLA-DPA1/LRRC32/BMI1/ELF4/TNFSF9/P2RX7/IL4I1	45
Mesenchyme	GO:0044409	entry into host	37/2062	163/18870	1.14353E-05	0.000571096	0.00046373	PLSCR1/CD74/TRIM22/TNFRSF14/IFITM1/TRIM21/ICAM1/IFITM3/TRIM25/LY6E/DYNLT1/TRIM38/SCARB2/HLA-DRB1/SNX3/TRIM34/SLC1A5/SLC3A2/P4HB/CTSL/LGALS9/TRIM5/NRP1/CD81/TRIM68/TYRO3/SLC52A2/TRIM26/EFNB2/SLC7A1/EGFR/SMPD1/AXL/TRIM11/CD55/SRC/TRIM6	37
Mesenchyme	GO:0045651	positive regulation of macrophage differentiation	9/2062	16/18870	1.21885E-05	0.000603681	0.000490189	CSF1/HSF1/RB1/TGFB1/CASP8/FADD/ROR2/RIPK1/TRIB1	9
Mesenchyme	GO:0090100	positive regulation of transmembrane receptor protein serine/threonine kinase signaling pathway	27/2062	104/18870	1.34826E-05	0.000662307	0.000537793	JAK2/CDKN1C/NPNT/BMP5/TGFB1/TGFBR3/ITGA8/BMPR1A/ING2/GATA6/ACVR2A/MSX2/HES1/TGFBR2/CITED2/GIPC1/FERMT1/AXIN1/GDF7/KDR/TBX20/ENG/STK11/BMP2/AMH/MSX1/PPARG	27
Mesenchyme	GO:0003208	cardiac ventricle morphogenesis	21/2062	71/18870	1.42093E-05	0.000692326	0.000562169	SFRP2/DSP/HAND1/EDNRA/JAG1/SMARCD3/HAND2/PKP2/HEG1/TGFB1/TGFBR3/BMPR1A/TPM1/TNNI1/HEY1/HEYL/FGFR2/TGFBR2/PROX1/TBX20/ENG	21
Mesenchyme	GO:0070227	lymphocyte apoptotic process	23/2062	82/18870	1.48746E-05	0.000718897	0.000583745	IDO1/CD74/PRELID1/CASP7/CD274/KIFAP3/FAS/MIF/LGALS9/NFKBIZ/ORMDL3/FADD/BAX/ADA/RIPK1/PRKD2/BAK1/ARG2/TNFRSF21/BCL6/EBF4/BCL2L11/P2RX7	23
Mesenchyme	GO:0002757	immune response-activating signaling pathway	82/2062	473/18870	1.51281E-05	0.000725303	0.000588946	GBP1/IFI35/IRF1/HLA-A/PLSCR1/BTN3A2/RBCK1/IRF7/EIF2AK2/BTN3A1/DDX60/NMI/OAS1/BTN3A3/GBP2/IFIH1/C1QBP/CASP1/OAS3/TLR3/SLC15A3/TRIM25/RSAD2/WDFY1/CEACAM1/TIFA/HLA-DRB1/DHX58/ALPK1/CD47/IRF3/MYD88/PYCARD/USP15/NOD1/ELF1/RIPK2/CD40/NFKBIA/PTPN2/BIRC2/GBP5/CYLD/NFKBIZ/CYBA/COLEC12/PPP2CA/SOS1/CD81/SLC39A6/BAX/TBK1/RNF135/ADA/TYRO3/BTN2A1/PRKD2/PHPT1/SPPL3/OTUD4/OASL/TNIP2/ITK/PIK3AP1/FOSL2/TNFRSF21/TR…	82
Mesenchyme	GO:0003272	endocardial cushion formation	12/2062	28/18870	1.59232E-05	0.000757362	0.000614978	TMEM100/SNAI2/BMP5/BMPR1A/TBX2/HEYL/MSX2/TGFBR2/TBX20/ENG/BMP2/MSX1	12
Mesenchyme	GO:0070085	glycosylation	45/2062	217/18870	1.67698E-05	0.00078897	0.000640644	OST4/IL15/TMEM258/TUSC3/GFPT2/SERP1/DPM3/KRTCAP2/MGAT1/TMEM59/TMEM165/B3GALNT1/MLEC/NUDT14/SRD5A3/ALG2/UBE2J1/DPM1/ST3GAL4/C1GALT1C1/B4GALT4/STT3B/ST3GAL3/GCNT1/B3GNT2/PMM2/B4GALT7/GALNT2/GALNT10/CLN5/GMPPB/XXYLT1/GRM7/GALNT7/FKRP/RAMP1/ALG1/ST3GAL5/B3GNT8/B3GNT9/ABO/MGAT4B/GALNT14/GALNT12/B3GALT4	45
Mesenchyme	GO:0030522	intracellular receptor signaling pathway	65/2062	353/18870	1.6851E-05	0.00078897	0.000640644	IRF7/EIF2AK2/DDX60/PML/OAS1/PLPP1/GBP2/IFIH1/C1QBP/OAS3/TLR3/SLC15A3/TRIM25/RSAD2/WDFY1/TIFA/JAK2/DNAJA1/STAT3/DHX58/ALPK1/SNAI2/LBH/NR3C1/IRF3/PIAS2/MYD88/PYCARD/USP15/FKBP4/NOD1/RIPK2/RXRG/NFKBIA/BIRC2/DDRGK1/GBP5/CYLD/COLEC12/PPP2CA/TRIM24/TRIM68/TBK1/RNF135/UFSP2/NR0B1/ALOX15B/HEYL/OASL/TNIP2/PIK3AP1/AR/CITED2/TRIM11/RFTN1/THRB/KCNJ8/SREBF1/UNC93B1/SRC/GPS2/KLF2/BMP2/PPARG/CPTP	65
Mesenchyme	GO:0070269	pyroptosis	14/2062	37/18870	1.76407E-05	0.000813869	0.000660861	GBP1/IFI27/GBP3/GSDMD/TRIM21/GBP2/CASP1/PYCARD/CASP4/GBP5/CASP8/CASP3/CASP6/GSDMB	14
Mesenchyme	GO:0003007	heart morphogenesis	52/2062	264/18870	1.76544E-05	0.000813869	0.000660861	SFRP2/DSP/HAND1/PITX2/TMEM100/EDNRA/SNAI2/SLIT2/HAS2/JAG1/SMARCD3/SLIT3/TMED2/PRICKLE1/HAND2/PKP2/HEG1/BMP5/PARVA/TGFB1/ADAM15/SOS1/TGFBR3/COL5A1/NRP1/BMPR1A/NRP2/TBX2/FZD2/VEGFA/TPM1/TNNI1/GATA6/HEY1/HEYL/FGFR2/MSX2/HES1/EXT1/TGFBR2/ALPK2/CITED2/TEK/PROX1/S1PR1/KCNJ8/TBX20/ENG/SMAD6/EDN1/BMP2/MSX1	52
Mesenchyme	GO:0051701	biological process involved in interaction with host	44/2062	211/18870	1.79169E-05	0.000819665	0.000665568	PLSCR1/IFIT1/CD74/TRIM22/TNFRSF14/CHMP5/IFITM1/TRIM21/ICAM1/IFITM3/TRIM25/LY6E/DYNLT1/TRIM38/SCARB2/HLA-DRB1/SNX3/TRIM34/SLC1A5/VPS4A/SLC3A2/P4HB/CTSL/LGALS9/TRIM5/CHMP4B/NRP1/CD81/VPS4B/TRIM68/TYRO3/SLC52A2/TRIM26/EFNB2/SLC7A1/EGFR/SMPD1/AXL/TRIM11/CD55/PC/SRC/TRIM6/ALYREF	44
Mesenchyme	GO:0052547	regulation of peptidase activity	59/2062	312/18870	1.80679E-05	0.000820312	0.000666093	PSMB9/PSMB8/IFI6/PSME2/PSME1/SERPING1/CST3/PRELID1/PSMA3/MTCH1/CASP1/PMAIP1/IFI16/CARD16/JAK2/LGMN/FAS/STAT3/ASPH/F3/NDUFA13/PYCARD/PSENEN/NOD1/GRN/TNFSF10/RIPK2/CTSL/LGALS9/RPS27L/BIN1/BIRC2/ARL6IP5/CSTB/DDRGK1/NCSTN/CASP10/CASP8/SERPINE2/FADD/SERPINF1/HGF/BAX/VEGFA/MBP/SERPINB9/SERPINB1/AQP1/BAK1/CTSS/TBC1D10A/SRC/CARD9/SIAH2/CRADD/VTN/SPOCK1/PPARG/ANXA8L1	59
Mesenchyme	GO:0071356	cellular response to tumor necrosis factor	48/2062	238/18870	1.93059E-05	0.000869801	0.000706279	GBP1/STAT1/IL18BP/TNFRSF14/TNFSF13B/EIF5A/GBP3/GBP2/CASP1/CARD16/TNFRSF1A/JAK2/FAS/SPPL2A/TXNDC17/HAS2/PYCARD/RRAGA/COMMD7/PCK2/SHARPIN/CASP4/CD40/PLVAP/NPNT/NFKBIA/PTPN2/BIRC2/CYLD/CASP8/YBX3/TRADD/RIPK1/TRAF2/COL1A1/HES1/EXT1/CCL21/TNFRSF21/MIB2/TNFRSF25/KAT2A/NFATC1/GPS2/KLF2/EDN1/CCDC3/MAPKAPK2	48
Mesenchyme	GO:0042776	proton motive force-driven mitochondrial ATP synthesis	20/2062	67/18870	1.94483E-05	0.000869801	0.000706279	NDUFA1/NDUFA3/NDUFB1/NDUFC1/NDUFA9/SDHA/NDUFB2/NDUFB4/NDUFB3/NDUFA13/NDUFB7/NDUFA2/NDUFC2/NDUFS4/SDHD/NDUFA7/NDUFB6/NDUFA11/NDUFS5/NDUFB8	20
Mesenchyme	GO:0002702	positive regulation of production of molecular mediator of immune response	32/2062	136/18870	2.03338E-05	0.000892482	0.000724695	HLA-E/HLA-A/HLA-F/CD74/TNFRSF14/B2M/HLA-G/TLR3/RSAD2/XBP1/MYD88/PYCARD/NOD1/MIF/RIPK2/CD40/DHX36/TGFB1/CD81/EPHB2/PANX1/SPON2/TRAF2/SLC7A5/IL1R1/CD55/FZD5/CARD9/P2RX7/SEMA7A/TRIM6/MAPKAPK2	32
Mesenchyme	GO:0002821	positive regulation of adaptive immune response	31/2062	130/18870	2.05511E-05	0.000892482	0.000724695	HLA-B/HLA-C/HLA-E/HLA-A/HLA-F/TNFSF13B/IL6ST/TAP2/B2M/HLA-G/CD274/RSAD2/JAK2/HLA-DRB1/PYCARD/HLA-DRA/RIPK2/CD40/NFKBIZ/TGFB1/CD81/FADD/ADA/AKIRIN2/C3/TRAF2/IL1R1/CD55/FZD5/CARD9/P2RX7	31
Mesenchyme	GO:0032612	interleukin-1 production	31/2062	130/18870	2.05511E-05	0.000892482	0.000724695	PML/GSDMD/CASP1/IFI16/CARD16/CEACAM1/JAK2/STAT3/MYD88/PYCARD/HSPB1/NOD1/RIPK2/LGALS9/APP/GBP5/S100A13/TMED10/CASP8/PANX1/CHRNA7/SERPINB1/ARG2/CD33/ANXA1/FZD5/ELF4/P2RX7/TMEM106A/ACP5/CPTP	31
Mesenchyme	GO:0032652	regulation of interleukin-1 production	31/2062	130/18870	2.05511E-05	0.000892482	0.000724695	PML/GSDMD/CASP1/IFI16/CARD16/CEACAM1/JAK2/STAT3/MYD88/PYCARD/HSPB1/NOD1/RIPK2/LGALS9/APP/GBP5/S100A13/TMED10/CASP8/PANX1/CHRNA7/SERPINB1/ARG2/CD33/ANXA1/FZD5/ELF4/P2RX7/TMEM106A/ACP5/CPTP	31
Mesenchyme	GO:0006486	protein glycosylation	41/2062	193/18870	2.16007E-05	0.000924664	0.000750827	OST4/IL15/TMEM258/TUSC3/GFPT2/SERP1/DPM3/KRTCAP2/MGAT1/TMEM59/TMEM165/B3GALNT1/MLEC/NUDT14/SRD5A3/ALG2/UBE2J1/DPM1/ST3GAL4/C1GALT1C1/STT3B/ST3GAL3/GCNT1/B3GNT2/PMM2/B4GALT7/GALNT2/GALNT10/GMPPB/XXYLT1/GALNT7/FKRP/RAMP1/ALG1/ST3GAL5/B3GNT8/B3GNT9/MGAT4B/GALNT14/GALNT12/B3GALT4	41
Mesenchyme	GO:0043413	macromolecule glycosylation	41/2062	193/18870	2.16007E-05	0.000924664	0.000750827	OST4/IL15/TMEM258/TUSC3/GFPT2/SERP1/DPM3/KRTCAP2/MGAT1/TMEM59/TMEM165/B3GALNT1/MLEC/NUDT14/SRD5A3/ALG2/UBE2J1/DPM1/ST3GAL4/C1GALT1C1/STT3B/ST3GAL3/GCNT1/B3GNT2/PMM2/B4GALT7/GALNT2/GALNT10/GMPPB/XXYLT1/GALNT7/FKRP/RAMP1/ALG1/ST3GAL5/B3GNT8/B3GNT9/MGAT4B/GALNT14/GALNT12/B3GALT4	41
Mesenchyme	GO:0032943	mononuclear cell proliferation	59/2062	314/18870	2.19882E-05	0.000934576	0.000758876	IRF1/HLA-E/PSMB10/HLA-A/IDO1/CD74/TNFRSF14/BTN3A1/NDFIP1/TNFSF13B/IL6ST/HLA-G/CD274/CSF1/IL15/JAK2/PLA2G5/HLA-DRB1/CCND3/MYD88/PYCARD/PLA2G2A/MIF/RIPK2/LGALS9/CD40/IGF2/CDKN1A/LST1/NFKBIZ/NCSTN/SOS1/CD81/EPHB2/CASP3/FADD/BAX/TBK1/ADA/SLC7A1/ARG2/HES1/CEBPB/TGFBR2/FOSL2/IL7/TNFRSF21/ANXA1/CD55/ARMC5/BCL6/HLA-DPA1/BST1/LRRC32/BMI1/ELF4/TNFSF9/P2RX7/IL4I1	59
Mesenchyme	GO:0031589	cell-substrate adhesion	65/2062	356/18870	2.21936E-05	0.000936663	0.00076057	GBP1/C1QBP/CSF1/MDK/ARPC2/ITGA1/JAK2/ZYX/GREM1/TESK2/P4HB/HAS2/SORBS3/JAG1/RAB1A/FERMT2/ITGA11/ANGPT2/COL3A1/NPNT/ABI3BP/PKP2/POLDIP2/S100A10/PTPRK/EFEMP2/PARVA/ADAM15/NID2/NRP1/ITGA8/FBLN5/PARVB/VEGFA/SGCE/TYRO3/EGFL6/FREM1/AP1AR/RRAS/COL1A1/CCL21/AXL/RHOD/HPSE/TEK/WHAMM/BVES/NDNF/BCL6/ITGB8/ITGA9/FERMT1/RIN2/BST1/MICALL2/BCL2L11/SRC/KDR/PLEKHA2/SMAD6/SLC9A1/VTN/SPOCK1/ARHGAP6	65
Mesenchyme	GO:0042542	response to hydrogen peroxide	26/2062	101/18870	2.2716E-05	0.000952008	0.00077303	STAT1/IL18BP/HSF1/ZNF580/SOD2/MAP1LC3A/SETX/MMP2/TXN/RHOB/CASP3/STK25/STK24/RIPK1/PPIF/PPP1R15B/CAPN2/AQP1/BAK1/COL1A1/AXL/ANXA1/SRC/GLRX2/KLF2/EDN1	26
Mesenchyme	GO:0044403	biological process involved in symbiotic interaction	60/2062	322/18870	2.43507E-05	0.001013429	0.000822904	PLSCR1/IFI27/IFIT1/CD74/TRIM22/TNFRSF14/CHMP5/APOL1/IFITM1/TRIM21/ICAM1/IFITM3/TRIM25/LY6E/ROMO1/DYNLT1/JAK2/TRIM38/SCARB2/HLA-DRB1/SNX3/PPIB/TRIM34/SLC1A5/VPS4A/MYD88/SLC3A2/P4HB/CTSL/LGALS9/TRIM5/RAB9A/PAIP1/APOE/RRP1B/CHMP4B/FMR1/NRP1/CD81/VPS4B/STOM/TRIM68/TYRO3/SLC52A2/TRIM26/EFNB2/SLC7A1/EGFR/CDK9/SMPD1/AXL/TRIM11/TBC1D20/CD55/PC/SAP30/SRC/CARD9/TRIM6/ALYREF	60
Mesenchyme	GO:0002819	regulation of adaptive immune response	43/2062	208/18870	2.76434E-05	0.00114253	0.000927734	HLA-B/HLA-C/IRF1/HLA-E/HLA-A/HLA-F/IRF7/TNFRSF14/NDFIP1/TNFSF13B/IL6ST/TAP2/B2M/HLA-G/CD274/RSAD2/CEACAM1/JAK2/HLA-DRB1/PYCARD/HLA-DRA/RIPK2/CD40/NFKBIZ/HLX/TGFB1/CD81/EPHB2/FADD/ADA/AKIRIN2/C3/TRAF2/ASCL2/IL1R1/ANXA1/CD55/BCL6/FZD5/DUSP10/CARD9/P2RX7/IL4I1	43
Mesenchyme	GO:0032944	regulation of mononuclear cell proliferation	48/2062	242/18870	3.02971E-05	0.001239387	0.001006383	IRF1/HLA-E/HLA-A/IDO1/CD74/TNFRSF14/NDFIP1/TNFSF13B/IL6ST/HLA-G/CD274/CSF1/IL15/JAK2/PLA2G5/HLA-DRB1/MYD88/PYCARD/PLA2G2A/MIF/RIPK2/LGALS9/CD40/IGF2/CDKN1A/LST1/SOS1/CD81/EPHB2/CASP3/FADD/ADA/SLC7A1/ARG2/HES1/CEBPB/TGFBR2/IL7/TNFRSF21/ANXA1/CD55/BCL6/HLA-DPA1/BST1/LRRC32/BMI1/TNFSF9/IL4I1	48
Mesenchyme	GO:0045785	positive regulation of cell adhesion	82/2062	482/18870	3.04005E-05	0.001239387	0.001006383	HLA-E/HLA-A/CD74/TNFRSF14/TNFSF13B/IL6ST/SFRP2/C1QBP/B2M/HLA-G/CD274/TGM2/CSF1/MDK/ARPC2/IL15/XBP1/JAK2/HLA-DRB1/KIFAP3/CD47/CD83/P4HB/HAS2/PYCARD/HLA-DRA/FERMT2/SOCS1/RIPK2/SMARCD3/LGALS9/MAP3K8/NPNT/ABI3BP/POLDIP2/S100A10/IGF2/EFEMP2/NFKBIZ/HLX/PLPP3/ST3GAL4/NRP1/CD81/FADD/VEGFA/ADA/LAMB2/TPM1/EGFL6/HLA-DOB/GCNT1/PRKD2/EFNB2/SLC7A1/RRAS/HES1/CCL21/TGFBR2/IL7/CITED2/RHOD/ANXA1/TEK/CD55/NDNF/BCL6…	82
Mesenchyme	GO:0010952	positive regulation of peptidase activity	37/2062	170/18870	3.06959E-05	0.001241497	0.001008096	PSME2/PSME1/PRELID1/MTCH1/CASP1/PMAIP1/IFI16/JAK2/LGMN/FAS/STAT3/ASPH/F3/NDUFA13/PYCARD/PSENEN/NOD1/GRN/TNFSF10/RIPK2/CTSL/LGALS9/RPS27L/ARL6IP5/DDRGK1/NCSTN/CASP10/CASP8/FADD/BAX/MBP/BAK1/CTSS/TBC1D10A/CARD9/CRADD/PPARG	37
Mesenchyme	GO:0060317	cardiac epithelial to mesenchymal transition	13/2062	34/18870	3.08665E-05	0.001241497	0.001008096	TMEM100/SNAI2/HAS2/JAG1/ADAM15/TGFBR3/HEY1/HEYL/MSX2/TGFBR2/ENG/BMP2/MSX1	13
Mesenchyme	GO:0046598	positive regulation of viral entry into host cell	8/2062	14/18870	3.28146E-05	0.0012938	0.001050566	CD74/TRIM21/TRIM38/HLA-DRB1/P4HB/LGALS9/SMPD1/TRIM11	8
Mesenchyme	GO:0075294	positive regulation by symbiont of entry into host	8/2062	14/18870	3.28146E-05	0.0012938	0.001050566	CD74/TRIM21/TRIM38/HLA-DRB1/P4HB/LGALS9/SMPD1/TRIM11	8
Mesenchyme	GO:0097202	activation of cysteine-type endopeptidase activity	8/2062	14/18870	3.28146E-05	0.0012938	0.001050566	IFI16/LGMN/ASPH/RIPK2/CASP8/FADD/BAK1/TBC1D10A	8
[truncated: 950 more rows]
